# Supplementary material for: Order–disorder (OD) polytypism of K3FeTe2O8(OH)2(H2O)1+x
Source: Acta Crystallogr B Struct Sci Cryst Eng Mater. 2023 Nov 7;79(Pt 6):510–8. doi: 10.1107/S2052520623009162 (PMC10833354; doi:10.1107/S2052520623009162)
Supplement: Supplementary file 1 [file b-79-00510-sup1.cif]

data_300K
#==============================================================================

# PROCESSING SUMMARY (IUCr Office Use Only)

_journal_date_recd_electronic      2023-06-27
_journal_date_to_coeditor         ?
_journal_date_from_coeditor       ?
_journal_date_accepted     ?
_journal_date_printers_first      ?
_journal_date_printers_final      ?
_journal_date_proofs_out          ?
_journal_date_proofs_in           ?
_journal_coeditor_name            ?
_journal_coeditor_code      YV5013
_journal_coeditor_notes
; ?
;
_journal_paper_category      FA
_journal_techeditor_code      ?
_iucr_compatibility_tag          ACTA95
_journal_techeditor_notes  
;
;
_journal_coden_ASTM               ?
_journal_name_full                ?
_journal_year                     ?
_journal_volume                   ?
_journal_issue                    ?
_journal_page_first               ?
_journal_page_last                ?
_journal_suppl_publ_number        ?
_journal_suppl_publ_pages         ?

#==============================================================================

 
# start Validation Reply Form
_vrf_PLAT112_300K
;
PROBLEM: ADDSYM Detects New (Pseudo) Symm. Elem         m        100 %Fit  
RESPONSE: This symmetry operation does not exist, as it relates two Fe/Te
sites with opposite occupancy (ca. 80:20 vs. 20:80).
;
_vrf_PLAT113_300K
;
PROBLEM: ADDSYM Suggests Possible Pseudo/New  Space Group       Imma Check 
RESPONSE: This symmetry is not correct, as it would make equivalent two Fe/Te
sites with opposite occupancy (ca. 80:20 vs. 20:80).
;
_vrf_PLAT306_300K
;
PROBLEM: Isolated Oxygen Atom (H-atoms Missing ?) .......         O7 Check 
RESPONSE: This is a strongly disordered water molecule. The H-atoms
cannot be localized from x-ray data.
;
# end Validation Reply Form

_audit_creation_method            'SHELXL-2014/7'
_shelx_SHELXL_version_number      '2014/7'
_chemical_name_systematic         ?
_chemical_name_common             ?
_chemical_melting_point           ?
_chemical_formula_moiety          ?
_chemical_formula_sum
 'Fe H6 K3 O12 Te2' 
_chemical_formula_weight          626.40

loop_
 _atom_type_symbol
 _atom_type_description
 _atom_type_scat_dispersion_real
 _atom_type_scat_dispersion_imag
 _atom_type_scat_source
 'Fe'  'Fe'   0.3463   0.8444
 'International Tables Vol C Tables 4.2.6.8 and 6.1.1.4'
 'H'  'H'   0.0000   0.0000
 'International Tables Vol C Tables 4.2.6.8 and 6.1.1.4'
 'K'  'K'   0.2009   0.2494
 'International Tables Vol C Tables 4.2.6.8 and 6.1.1.4'
 'O'  'O'   0.0106   0.0060
 'International Tables Vol C Tables 4.2.6.8 and 6.1.1.4'
 'Te'  'Te'  -0.5308   1.6751
 'International Tables Vol C Tables 4.2.6.8 and 6.1.1.4'
 
_space_group_crystal_system       monoclinic
_space_group_IT_number            12
_space_group_name_H-M_alt         'I 2/m'
_space_group_name_Hall            '-I 2y'
 
_shelx_space_group_comment
;
The symmetry employed for this shelxl refinement is uniquely defined
by the following loop, which should always be used as a source of
symmetry information in preference to the above space-group names.
They are only intended as comments.
;
 
loop_
 _space_group_symop_operation_xyz
 'x, y, z'
 '-x, y, -z'
 'x+1/2, y+1/2, z+1/2'
 '-x+1/2, y+1/2, -z+1/2'
 '-x, -y, -z'
 'x, -y, z'
 '-x+1/2, -y+1/2, -z+1/2'
 'x+1/2, -y+1/2, z+1/2'
 
_cell_length_a                    12.8036(6)
_cell_length_b                    14.9042(8)
_cell_length_c                    5.9782(3)
_cell_angle_alpha                 90
_cell_angle_beta                  90.002(2)
_cell_angle_gamma                 90
_cell_volume                      1140.80(10)
_cell_formula_units_Z             4
_cell_measurement_temperature     300
_cell_measurement_reflns_used     4769
_cell_measurement_theta_min       2.73
_cell_measurement_theta_max       36.04
 
_exptl_crystal_description        needle
_exptl_crystal_colour             ?
_exptl_crystal_density_meas       ?
_exptl_crystal_density_method     ?
_exptl_crystal_density_diffrn     3.647          
_exptl_crystal_F_000              1156
_exptl_transmission_factor_min    ?
_exptl_transmission_factor_max    ?
_exptl_crystal_size_max           0.32
_exptl_crystal_size_mid           0.25
_exptl_crystal_size_min           0.12
_exptl_absorpt_coefficient_mu     7.487
_shelx_estimated_absorpt_T_min    0.198
_shelx_estimated_absorpt_T_max    0.467
_exptl_absorpt_correction_type    multi-scan
_exptl_absorpt_correction_T_min   0.261
_exptl_absorpt_correction_T_max   0.344
_exptl_absorpt_process_details    SADABS
_exptl_absorpt_special_details    ?
_diffrn_ambient_temperature       300
_diffrn_radiation_wavelength      0.71073
_diffrn_radiation_type            MoK\a
_diffrn_radiation_monochromator            'graphite'
_diffrn_measurement_device            'four-circle diffractometer'
_diffrn_source                    ?
_diffrn_measurement_device_type   'Bruker KAPPA APEX II CCD'
_diffrn_measurement_method        '\w- and \f-scans'
_diffrn_detector_area_resol_mean  ?
_diffrn_reflns_number             9677
_diffrn_reflns_av_unetI/netI      0.0284
_diffrn_reflns_av_R_equivalents   0.0280
_diffrn_reflns_limit_h_min        -20
_diffrn_reflns_limit_h_max        13
_diffrn_reflns_limit_k_min        -24
_diffrn_reflns_limit_k_max        23
_diffrn_reflns_limit_l_min        -9
_diffrn_reflns_limit_l_max        9
_diffrn_reflns_theta_min          2.733
_diffrn_reflns_theta_max          36.148
_diffrn_reflns_theta_full         25.242
_diffrn_measured_fraction_theta_max   0.961
_diffrn_measured_fraction_theta_full  0.998
_diffrn_reflns_Laue_measured_fraction_max    0.961
_diffrn_reflns_Laue_measured_fraction_full   0.998
_diffrn_reflns_point_group_measured_fraction_max   0.961
_diffrn_reflns_point_group_measured_fraction_full  0.998
_reflns_number_total              2649
_reflns_number_gt                 2347
_reflns_threshold_expression      'I > 2\s(I)'
_reflns_Friedel_coverage          0.000
_reflns_Friedel_fraction_max      .
_reflns_Friedel_fraction_full     .
 
_reflns_special_details
;
 Reflections were merged by SHELXL according to the crystal
 class for the calculation of statistics and refinement.
 
 _reflns_Friedel_fraction is defined as the number of unique
 Friedel pairs measured divided by the number that would be
 possible theoretically, ignoring centric projections and
 systematic absences.
;
 
_computing_data_collection        ?
_computing_cell_refinement        ?
_computing_data_reduction         ?
_computing_structure_solution     ?
_computing_structure_refinement 'SHELXL-2014/7 (Sheldrick, 2014)'
_computing_molecular_graphics     ?
_computing_publication_material   ?
_refine_special_details
;
 Refined as a 2-component inversion twin.
;
_refine_ls_structure_factor_coef  Fsqd
_refine_ls_matrix_type            full
_refine_ls_weighting_scheme       calc
_refine_ls_weighting_details
'w=1/[\s^2^(Fo^2^)+(0.0219P)^2^] where P=(Fo^2^+2Fc^2^)/3'
_atom_sites_solution_primary      ?
_atom_sites_solution_secondary    ?
_atom_sites_solution_hydrogens    difmap
_refine_ls_hydrogen_treatment     refxyz
_refine_ls_extinction_method      'SHELXL-2014/7 (Sheldrick 2014'
_refine_ls_extinction_coef        0.00039(6)
_refine_ls_extinction_expression
 'Fc^*^=kFc[1+0.001xFc^2^\l^3^/sin(2\q)]^-1/4^'
_refine_ls_number_reflns          2649
_refine_ls_number_parameters      98
_refine_ls_number_restraints      2
_refine_ls_R_factor_all           0.0259
_refine_ls_R_factor_gt            0.0204
_refine_ls_wR_factor_ref          0.0446
_refine_ls_wR_factor_gt           0.0431
_refine_ls_goodness_of_fit_ref    1.012
_refine_ls_restrained_S_all       1.011
_refine_ls_shift/su_max           0.015
_refine_ls_shift/su_mean          0.001
 
loop_
 _atom_site_label
 _atom_site_type_symbol
 _atom_site_fract_x
 _atom_site_fract_y
 _atom_site_fract_z
 _atom_site_U_iso_or_equiv
 _atom_site_adp_type
 _atom_site_occupancy
 _atom_site_site_symmetry_order  
 _atom_site_calc_flag
 _atom_site_refinement_flags_posn
 _atom_site_refinement_flags_adp
 _atom_site_refinement_flags_occupancy
 _atom_site_disorder_assembly
 _atom_site_disorder_group
Te1 Te 0.0000 0.28339(2) 0.5000 0.00689(7) Uani 0.792(2) 2 d S T P . .
Te1' Te 0.5000 0.21637(4) 0.5000 0.00821(13) Uani 0.208(2) 2 d S T P . .
Te2 Te 0.2500 0.2500 0.7500 0.00768(5) Uani 1 2 d S . P . .
Fe1 Fe 0.5000 0.21637(4) 0.5000 0.00821(13) Uani 0.792(2) 2 d S T P . .
Fe1' Fe 0.0000 0.28339(2) 0.5000 0.00689(7) Uani 0.208(2) 2 d S T P . .
K1 K 0.20295(4) 0.13035(4) 0.2484(4) 0.01802(10) Uani 1 1 d . . . . .
K2 K 0.35236(6) 0.0000 0.7465(8) 0.02345(17) Uani 1 2 d S T P . .
O1 O 0.00444(14) 0.19541(11) 0.2607(3) 0.0119(3) Uani 1 1 d . . . . .
O2 O 0.15493(15) 0.28558(17) 0.5192(8) 0.0096(5) Uani 1 1 d . . . . .
O3 O 0.34349(15) 0.21544(17) 0.5149(11) 0.0151(5) Uani 1 1 d . . . . .
O4 O -0.00836(13) 0.36920(11) 0.7399(4) 0.0114(3) Uani 1 1 d . . . . .
O5 O 0.19305(13) 0.12767(12) 0.7469(13) 0.0148(3) Uani 1 1 d D . . . .
H1 H 0.1270(7) 0.133(2) 0.716(6) 0.022 Uiso 1 1 d D U . . .
O6 O 0.3513(2) 0.0000 0.257(3) 0.0231(7) Uani 1 2 d DS T P . .
H2 H 0.3942(18) -0.0427(14) 0.219(7) 0.035 Uiso 1 1 d D U . . .
O7 O 0.0425(5) 0.0000 0.250(2) 0.149(3) Uani 1 2 d S T P . .
 
loop_
 _atom_site_aniso_label
 _atom_site_aniso_U_11
 _atom_site_aniso_U_22
 _atom_site_aniso_U_33
 _atom_site_aniso_U_23
 _atom_site_aniso_U_13
 _atom_site_aniso_U_12
Te1 0.00437(10) 0.01069(15) 0.00561(10) 0.000 -0.0012(3) 0.000
Te1' 0.00572(18) 0.0124(3) 0.00653(18) 0.000 -0.0012(7) 0.000
Te2 0.00415(7) 0.01205(9) 0.00684(7) 0.00006(9) 0.0000(5) 0.00048(6)
Fe1 0.00572(18) 0.0124(3) 0.00653(18) 0.000 -0.0012(7) 0.000
Fe1' 0.00437(10) 0.01069(15) 0.00561(10) 0.000 -0.0012(3) 0.000
K1 0.0189(2) 0.0192(2) 0.0159(2) 0.0004(7) 0.0002(7) 0.00463(19)
K2 0.0168(3) 0.0223(4) 0.0312(4) 0.000 -0.0017(12) 0.000
O1 0.0097(6) 0.0122(7) 0.0139(7) -0.0010(8) 0.0017(16) 0.0001(6)
O2 0.0048(7) 0.0211(10) 0.0029(14) 0.0006(15) 0.0017(10) 0.0004(9)
O3 0.0059(7) 0.0223(11) 0.0170(16) -0.0034(19) 0.0033(14) 0.0015(10)
O4 0.0105(6) 0.0116(7) 0.0120(7) -0.0006(8) 0.0007(13) 0.0003(6)
O5 0.0099(7) 0.0134(7) 0.0210(8) 0.003(2) -0.003(2) -0.0007(6)
O6 0.0132(11) 0.0140(12) 0.042(2) 0.000 -0.001(4) 0.000
O7 0.045(3) 0.082(5) 0.321(11) 0.000 0.014(8) 0.000
 
_geom_special_details
;
 All esds (except the esd in the dihedral angle between two l.s. planes)
 are estimated using the full covariance matrix.  The cell esds are taken
 into account individually in the estimation of esds in distances, angles
 and torsion angles; correlations between esds in cell parameters are only
 used when they are defined by crystal symmetry.  An approximate (isotropic)
 treatment of cell esds is used for estimating esds involving l.s. planes.
;
 
loop_
 _geom_bond_atom_site_label_1
 _geom_bond_atom_site_label_2
 _geom_bond_distance
 _geom_bond_site_symmetry_2
 _geom_bond_publ_flag
Te1 O4 1.925(2) 2_556 ?
Te1 O4 1.925(2) . ?
Te1 O1 1.9414(18) . ?
Te1 O1 1.9414(18) 2_556 ?
Te1 O2 1.9872(19) . ?
Te1 O2 1.9873(19) 2_556 ?
Te1 Te1' 2.98910(15) 7_556 ?
Te1 Fe1 2.98910(15) 7 ?
Te1 Fe1 2.98910(15) 7_556 ?
Te1 Te1' 2.98910(15) 7 ?
Te1 K1 3.7707(11) . ?
Te1 K1 3.7707(11) 2_556 ?
Te1' O3 2.0060(19) . ?
Te1' O3 2.0060(19) 2_656 ?
Te1' O4 2.014(2) 8_554 ?
Te1' O4 2.014(2) 7_556 ?
Te1' O1 2.0399(19) 8 ?
Te1' O1 2.0399(19) 7 ?
Te1' Te1 2.98910(15) 7 ?
Te1' Te1 2.98910(15) 7_556 ?
Te1' Fe1' 2.98910(15) 7 ?
Te1' Fe1' 2.98910(15) 7_556 ?
Te1' K1 3.7651(11) 8 ?
Te1' K1 3.7651(11) 7 ?
Te2 O2 1.915(4) 7_556 ?
Te2 O2 1.915(4) . ?
Te2 O3 1.917(5) 7_556 ?
Te2 O3 1.917(5) . ?
Te2 O5 1.9637(17) . ?
Te2 O5 1.9637(17) 7_556 ?
Te2 K1 3.524(2) 1_556 ?
Te2 K1 3.524(2) 7 ?
Te2 K1 3.541(2) 7_556 ?
Te2 K1 3.541(2) . ?
Te2 K2 3.9499(3) 7_556 ?
Te2 K2 3.9499(3) . ?
K1 O3 2.717(5) . ?
K1 O6 2.718(2) . ?
K1 O1 2.7214(18) . ?
K1 O2 2.728(4) 7 ?
K1 O7 2.827(4) . ?
K1 O3 2.848(4) 7 ?
K1 O2 2.890(4) . ?
K1 O5 2.983(6) . ?
K1 O5 3.001(6) 1_554 ?
K1 Te2 3.524(2) 1_554 ?
K1 K1 3.7647(11) 7 ?
K1 H1 2.96(4) . ?
K2 O5 2.7896(18) 6 ?
K2 O5 2.7896(18) . ?
K2 O4 2.7922(17) 7_556 ?
K2 O4 2.7922(17) 4_546 ?
K2 O6 2.924(11) . ?
K2 O6 3.054(11) 1_556 ?
K2 Te2 3.9499(3) 4_546 ?
K2 Te1' 4.0180(19) 5_656 ?
K2 Te1 4.0362(18) 7_556 ?
K2 Te1 4.0362(18) 3_545 ?
O1 Fe1 2.0399(19) 7 ?
O1 Te1' 2.0399(19) 7 ?
O2 K1 2.728(4) 7 ?
O3 K1 2.848(4) 7 ?
O4 Fe1 2.014(2) 7_556 ?
O4 Te1' 2.014(2) 7_556 ?
O4 K2 2.7922(17) 7_556 ?
O5 K1 3.001(6) 1_556 ?
O5 H1 0.8699(10) . ?
O6 K1 2.718(2) 6 ?
O6 K2 3.054(11) 1_554 ?
O6 H2 0.8700(10) . ?
O7 K1 2.827(4) 6 ?
 
loop_
 _geom_angle_atom_site_label_1
 _geom_angle_atom_site_label_2
 _geom_angle_atom_site_label_3
 _geom_angle
 _geom_angle_site_symmetry_1
 _geom_angle_site_symmetry_3
 _geom_angle_publ_flag
O4 Te1 O4 96.72(12) 2_556 . ?
O4 Te1 O1 84.15(8) 2_556 . ?
O4 Te1 O1 178.30(7) . . ?
O4 Te1 O1 178.29(7) 2_556 2_556 ?
O4 Te1 O1 84.15(8) . 2_556 ?
O1 Te1 O1 95.03(11) . 2_556 ?
O4 Te1 O2 88.66(13) 2_556 . ?
O4 Te1 O2 90.09(13) . . ?
O1 Te1 O2 91.40(13) . . ?
O1 Te1 O2 89.87(13) 2_556 . ?
O4 Te1 O2 90.09(12) 2_556 2_556 ?
O4 Te1 O2 88.66(13) . 2_556 ?
O1 Te1 O2 89.87(13) . 2_556 ?
O1 Te1 O2 91.40(13) 2_556 2_556 ?
O2 Te1 O2 178.12(15) . 2_556 ?
O4 Te1 Te1' 138.11(6) 2_556 7_556 ?
O4 Te1 Te1' 41.75(6) . 7_556 ?
O1 Te1 Te1' 137.53(6) . 7_556 ?
O1 Te1 Te1' 42.60(5) 2_556 7_556 ?
O2 Te1 Te1' 86.69(14) . 7_556 ?
O2 Te1 Te1' 93.31(14) 2_556 7_556 ?
O4 Te1 Fe1 41.75(6) 2_556 7 ?
O4 Te1 Fe1 138.11(6) . 7 ?
O1 Te1 Fe1 42.60(5) . 7 ?
O1 Te1 Fe1 137.53(6) 2_556 7 ?
O2 Te1 Fe1 93.31(14) . 7 ?
O2 Te1 Fe1 86.68(14) 2_556 7 ?
Te1' Te1 Fe1 179.86(3) 7_556 7 ?
O4 Te1 Fe1 138.11(6) 2_556 7_556 ?
O4 Te1 Fe1 41.75(6) . 7_556 ?
O1 Te1 Fe1 137.53(6) . 7_556 ?
O1 Te1 Fe1 42.60(5) 2_556 7_556 ?
O2 Te1 Fe1 86.69(14) . 7_556 ?
O2 Te1 Fe1 93.31(14) 2_556 7_556 ?
Te1' Te1 Fe1 0.00(2) 7_556 7_556 ?
Fe1 Te1 Fe1 179.86(3) 7 7_556 ?
O4 Te1 Te1' 41.75(6) 2_556 7 ?
O4 Te1 Te1' 138.11(6) . 7 ?
O1 Te1 Te1' 42.60(5) . 7 ?
O1 Te1 Te1' 137.53(6) 2_556 7 ?
O2 Te1 Te1' 93.31(14) . 7 ?
O2 Te1 Te1' 86.68(14) 2_556 7 ?
Te1' Te1 Te1' 179.86(3) 7_556 7 ?
Fe1 Te1 Te1' 0.0 7 7 ?
Fe1 Te1 Te1' 179.9 7_556 7 ?
O4 Te1 K1 93.80(6) 2_556 . ?
O4 Te1 K1 137.53(6) . . ?
O1 Te1 K1 43.72(6) . . ?
O1 Te1 K1 84.58(6) 2_556 . ?
O2 Te1 K1 49.09(10) . . ?
O2 Te1 K1 132.43(11) 2_556 . ?
Te1' Te1 K1 113.56(4) 7_556 . ?
Fe1 Te1 K1 66.53(4) 7 . ?
Fe1 Te1 K1 113.56(4) 7_556 . ?
Te1' Te1 K1 66.53(4) 7 . ?
O4 Te1 K1 137.53(6) 2_556 2_556 ?
O4 Te1 K1 93.80(6) . 2_556 ?
O1 Te1 K1 84.58(6) . 2_556 ?
O1 Te1 K1 43.72(6) 2_556 2_556 ?
O2 Te1 K1 132.44(10) . 2_556 ?
O2 Te1 K1 49.09(10) 2_556 2_556 ?
Te1' Te1 K1 66.53(4) 7_556 2_556 ?
Fe1 Te1 K1 113.56(4) 7 2_556 ?
Fe1 Te1 K1 66.53(4) 7_556 2_556 ?
Te1' Te1 K1 113.56(4) 7 2_556 ?
K1 Te1 K1 105.55(3) . 2_556 ?
O3 Te1' O3 179.21(15) . 2_656 ?
O3 Te1' O4 88.67(16) . 8_554 ?
O3 Te1' O4 90.83(17) 2_656 8_554 ?
O3 Te1' O4 90.83(17) . 7_556 ?
O3 Te1' O4 88.67(16) 2_656 7_556 ?
O4 Te1' O4 101.42(11) 8_554 7_556 ?
O3 Te1' O1 89.90(16) . 8 ?
O3 Te1' O1 90.61(16) 2_656 8 ?
O4 Te1' O1 178.35(7) 8_554 8 ?
O4 Te1' O1 79.44(7) 7_556 8 ?
O3 Te1' O1 90.61(16) . 7 ?
O3 Te1' O1 89.90(16) 2_656 7 ?
O4 Te1' O1 79.44(7) 8_554 7 ?
O4 Te1' O1 178.35(7) 7_556 7 ?
O1 Te1' O1 99.73(10) 8 7 ?
O3 Te1' Te1 92.55(19) . 7 ?
O3 Te1' Te1 87.45(19) 2_656 7 ?
O4 Te1' Te1 39.53(5) 8_554 7 ?
O4 Te1' Te1 140.61(6) 7_556 7 ?
O1 Te1' Te1 139.75(6) 8 7 ?
O1 Te1' Te1 40.11(5) 7 7 ?
O3 Te1' Te1 87.45(19) . 7_556 ?
O3 Te1' Te1 92.55(19) 2_656 7_556 ?
O4 Te1' Te1 140.61(6) 8_554 7_556 ?
O4 Te1' Te1 39.53(5) 7_556 7_556 ?
O1 Te1' Te1 40.11(5) 8 7_556 ?
O1 Te1' Te1 139.75(6) 7 7_556 ?
Te1 Te1' Te1 179.86(3) 7 7_556 ?
O3 Te1' Fe1' 92.55(19) . 7 ?
O3 Te1' Fe1' 87.45(19) 2_656 7 ?
O4 Te1' Fe1' 39.53(5) 8_554 7 ?
O4 Te1' Fe1' 140.61(6) 7_556 7 ?
O1 Te1' Fe1' 139.75(6) 8 7 ?
O1 Te1' Fe1' 40.11(5) 7 7 ?
Te1 Te1' Fe1' 0.000(13) 7 7 ?
Te1 Te1' Fe1' 179.86(3) 7_556 7 ?
O3 Te1' Fe1' 87.45(19) . 7_556 ?
O3 Te1' Fe1' 92.55(19) 2_656 7_556 ?
O4 Te1' Fe1' 140.61(6) 8_554 7_556 ?
O4 Te1' Fe1' 39.53(5) 7_556 7_556 ?
O1 Te1' Fe1' 40.11(5) 8 7_556 ?
O1 Te1' Fe1' 139.75(6) 7 7_556 ?
Te1 Te1' Fe1' 179.86(3) 7 7_556 ?
Te1 Te1' Fe1' 0.000(13) 7_556 7_556 ?
Fe1' Te1' Fe1' 179.86(3) 7 7_556 ?
O3 Te1' K1 132.54(12) . 8 ?
O3 Te1' K1 48.11(13) 2_656 8 ?
O4 Te1' K1 136.50(5) 8_554 8 ?
O4 Te1' K1 92.47(6) 7_556 8 ?
O1 Te1' K1 44.63(5) 8 8 ?
O1 Te1' K1 85.95(6) 7 8 ?
Te1 Te1' K1 113.18(4) 7 8 ?
Te1 Te1' K1 66.73(4) 7_556 8 ?
Fe1' Te1' K1 113.18(4) 7 8 ?
Fe1' Te1' K1 66.73(4) 7_556 8 ?
O3 Te1' K1 48.11(13) . 7 ?
O3 Te1' K1 132.54(12) 2_656 7 ?
O4 Te1' K1 92.47(6) 8_554 7 ?
O4 Te1' K1 136.50(5) 7_556 7 ?
O1 Te1' K1 85.95(6) 8 7 ?
O1 Te1' K1 44.63(5) 7 7 ?
Te1 Te1' K1 66.73(4) 7 7 ?
Te1 Te1' K1 113.18(4) 7_556 7 ?
Fe1' Te1' K1 66.73(4) 7 7 ?
Fe1' Te1' K1 113.18(4) 7_556 7 ?
K1 Te1' K1 105.29(3) 8 7 ?
O2 Te2 O2 180.00(9) 7_556 . ?
O2 Te2 O3 86.74(7) 7_556 7_556 ?
O2 Te2 O3 93.26(7) . 7_556 ?
O2 Te2 O3 93.26(7) 7_556 . ?
O2 Te2 O3 86.74(7) . . ?
O3 Te2 O3 180.0(3) 7_556 . ?
O2 Te2 O5 89.18(17) 7_556 . ?
O2 Te2 O5 90.82(18) . . ?
O3 Te2 O5 91.41(19) 7_556 . ?
O3 Te2 O5 88.59(19) . . ?
O2 Te2 O5 90.82(18) 7_556 7_556 ?
O2 Te2 O5 89.18(17) . 7_556 ?
O3 Te2 O5 88.59(19) 7_556 7_556 ?
O3 Te2 O5 91.41(19) . 7_556 ?
O5 Te2 O5 180.0 . 7_556 ?
O2 Te2 K1 50.16(9) 7_556 1_556 ?
O2 Te2 K1 129.84(9) . 1_556 ?
O3 Te2 K1 53.79(13) 7_556 1_556 ?
O3 Te2 K1 126.21(13) . 1_556 ?
O5 Te2 K1 58.3(2) . 1_556 ?
O5 Te2 K1 121.7(2) 7_556 1_556 ?
O2 Te2 K1 129.84(9) 7_556 7 ?
O2 Te2 K1 50.16(9) . 7 ?
O3 Te2 K1 126.21(13) 7_556 7 ?
O3 Te2 K1 53.79(13) . 7 ?
O5 Te2 K1 121.7(2) . 7 ?
O5 Te2 K1 58.3(2) 7_556 7 ?
K1 Te2 K1 180.0 1_556 7 ?
O2 Te2 K1 54.63(10) 7_556 7_556 ?
O2 Te2 K1 125.37(10) . 7_556 ?
O3 Te2 K1 49.44(11) 7_556 7_556 ?
O3 Te2 K1 130.56(11) . 7_556 ?
O5 Te2 K1 122.6(2) . 7_556 ?
O5 Te2 K1 57.4(2) 7_556 7_556 ?
K1 Te2 K1 64.400(16) 1_556 7_556 ?
K1 Te2 K1 115.600(16) 7 7_556 ?
O2 Te2 K1 125.37(10) 7_556 . ?
O2 Te2 K1 54.63(10) . . ?
O3 Te2 K1 130.56(11) 7_556 . ?
O3 Te2 K1 49.44(11) . . ?
O5 Te2 K1 57.4(2) . . ?
O5 Te2 K1 122.6(2) 7_556 . ?
K1 Te2 K1 115.599(16) 1_556 . ?
K1 Te2 K1 64.401(16) 7 . ?
K1 Te2 K1 180.0 7_556 . ?
O2 Te2 K2 117.93(11) 7_556 7_556 ?
O2 Te2 K2 62.07(11) . 7_556 ?
O3 Te2 K2 62.31(12) 7_556 7_556 ?
O3 Te2 K2 117.68(12) . 7_556 ?
O5 Te2 K2 138.82(5) . 7_556 ?
O5 Te2 K2 41.18(5) 7_556 7_556 ?
K1 Te2 K2 114.59(7) 1_556 7_556 ?
K1 Te2 K2 65.41(7) 7 7_556 ?
K1 Te2 K2 64.97(7) 7_556 7_556 ?
K1 Te2 K2 115.03(7) . 7_556 ?
O2 Te2 K2 62.07(10) 7_556 . ?
O2 Te2 K2 117.93(11) . . ?
O3 Te2 K2 117.69(12) 7_556 . ?
O3 Te2 K2 62.32(12) . . ?
O5 Te2 K2 41.18(5) . . ?
O5 Te2 K2 138.82(5) 7_556 . ?
K1 Te2 K2 65.41(7) 1_556 . ?
K1 Te2 K2 114.59(7) 7 . ?
K1 Te2 K2 115.03(7) 7_556 . ?
K1 Te2 K2 64.97(7) . . ?
K2 Te2 K2 180.0 7_556 . ?
O3 K1 O6 81.9(2) . . ?
O3 K1 O1 115.86(9) . . ?
O6 K1 O1 155.11(7) . . ?
O3 K1 O2 71.81(5) . 7 ?
O6 K1 O2 82.7(2) . 7 ?
O1 K1 O2 118.37(9) . 7 ?
O3 K1 O7 143.1(3) . . ?
O6 K1 O7 90.95(9) . . ?
O1 K1 O7 64.30(9) . . ?
O2 K1 O7 143.4(3) 7 . ?
O3 K1 O3 94.91(15) . 7 ?
O6 K1 O3 137.2(3) . 7 ?
O1 K1 O3 62.13(7) . 7 ?
O2 K1 O3 56.25(6) 7 7 ?
O7 K1 O3 113.91(19) . 7 ?
O3 K1 O2 55.86(6) . . ?
O6 K1 O2 135.2(3) . . ?
O1 K1 O2 60.06(6) . . ?
O2 K1 O2 95.90(11) 7 . ?
O7 K1 O2 113.15(18) . . ?
O3 K1 O2 67.62(5) 7 . ?
O3 K1 O5 56.54(13) . . ?
O6 K1 O5 90.0(3) . . ?
O1 K1 O5 86.45(7) . . ?
O2 K1 O5 128.35(11) 7 . ?
O7 K1 O5 87.5(3) . . ?
O3 K1 O5 123.64(12) 7 . ?
O2 K1 O5 56.08(9) . . ?
O3 K1 O5 128.31(13) . 1_554 ?
O6 K1 O5 92.3(3) . 1_554 ?
O1 K1 O5 89.56(8) . 1_554 ?
O2 K1 O5 56.52(10) 7 1_554 ?
O7 K1 O5 88.0(3) . 1_554 ?
O3 K1 O5 56.62(12) 7 1_554 ?
O2 K1 O5 124.15(10) . 1_554 ?
O5 K1 O5 174.91(7) . 1_554 ?
O3 K1 Te2 98.41(12) . 1_554 ?
O6 K1 Te2 105.0(3) . 1_554 ?
O1 K1 Te2 90.13(6) . 1_554 ?
O2 K1 Te2 32.61(8) 7 1_554 ?
O7 K1 Te2 118.4(3) . 1_554 ?
O3 K1 Te2 32.88(9) 7 1_554 ?
O2 K1 Te2 96.02(8) . 1_554 ?
O5 K1 Te2 149.16(4) . 1_554 ?
O5 K1 Te2 33.84(4) 1_554 1_554 ?
O3 K1 Te2 32.40(10) . . ?
O6 K1 Te2 103.0(3) . . ?
O1 K1 Te2 87.51(6) . . ?
O2 K1 Te2 98.74(9) 7 . ?
O7 K1 Te2 117.8(3) . . ?
O3 K1 Te2 95.57(11) 7 . ?
O2 K1 Te2 32.70(7) . . ?
O5 K1 Te2 33.68(4) . . ?
O5 K1 Te2 149.32(4) 1_554 . ?
Te2 K1 Te2 115.599(16) 1_554 . ?
O3 K1 K1 48.92(9) . 7 ?
O6 K1 K1 116.96(5) . 7 ?
O1 K1 K1 87.77(4) . 7 ?
O2 K1 K1 49.78(7) 7 7 ?
O7 K1 K1 152.07(8) . 7 ?
O3 K1 K1 45.99(9) 7 7 ?
O2 K1 K1 46.11(8) . 7 ?
O5 K1 K1 91.21(8) . 7 ?
O5 K1 K1 91.79(8) 1_554 7 ?
Te2 K1 K1 58.01(5) 1_554 7 ?
Te2 K1 K1 57.59(5) . 7 ?
O3 K1 H1 70.0(4) . . ?
O6 K1 H1 102.8(6) . . ?
O1 K1 H1 70.3(2) . . ?
O2 K1 H1 140.1(6) 7 . ?
O7 K1 H1 76.5(6) . . ?
O3 K1 H1 116.2(6) 7 . ?
O2 K1 H1 52.4(7) . . ?
O5 K1 H1 16.83(8) . . ?
O5 K1 H1 158.39(13) 1_554 . ?
Te2 K1 H1 148.0(7) 1_554 . ?
Te2 K1 H1 41.3(6) . . ?
K1 K1 H1 95.0(7) 7 . ?
O5 K2 O5 86.02(7) 6 . ?
O5 K2 O4 177.9(2) 6 7_556 ?
O5 K2 O4 92.68(5) . 7_556 ?
O5 K2 O4 92.68(5) 6 4_546 ?
O5 K2 O4 177.9(2) . 4_546 ?
O4 K2 O4 88.57(7) 7_556 4_546 ?
O5 K2 O6 89.9(2) 6 . ?
O5 K2 O6 89.9(2) . . ?
O4 K2 O6 91.84(11) 7_556 . ?
O4 K2 O6 91.84(11) 4_546 . ?
O5 K2 O6 89.8(2) 6 1_556 ?
O5 K2 O6 89.8(2) . 1_556 ?
O4 K2 O6 88.52(11) 7_556 1_556 ?
O4 K2 O6 88.52(11) 4_546 1_556 ?
O6 K2 O6 179.50(11) . 1_556 ?
O5 K2 Te2 27.61(3) 6 4_546 ?
O5 K2 Te2 113.63(4) . 4_546 ?
O4 K2 Te2 153.62(4) 7_556 4_546 ?
O4 K2 Te2 65.07(3) 4_546 4_546 ?
O6 K2 Te2 90.22(7) . 4_546 ?
O6 K2 Te2 89.62(7) 1_556 4_546 ?
O5 K2 Te2 113.63(4) 6 . ?
O5 K2 Te2 27.61(3) . . ?
O4 K2 Te2 65.07(3) 7_556 . ?
O4 K2 Te2 153.62(4) 4_546 . ?
O6 K2 Te2 90.22(7) . . ?
O6 K2 Te2 89.62(7) 1_556 . ?
Te2 K2 Te2 141.24(2) 4_546 . ?
O5 K2 Te1' 153.09(19) 6 . ?
O5 K2 Te1' 78.28(8) . . ?
O4 K2 Te1' 27.59(5) 7_556 . ?
O4 K2 Te1' 103.56(6) 4_546 . ?
O6 K2 Te1' 68.61(7) . . ?
O6 K2 Te1' 111.64(7) 1_556 . ?
Te2 K2 Te1' 156.22(12) 4_546 . ?
Te2 K2 Te1' 53.197(14) . . ?
O5 K2 Te1' 78.28(8) 6 5_656 ?
O5 K2 Te1' 153.10(19) . 5_656 ?
O4 K2 Te1' 103.56(6) 7_556 5_656 ?
O4 K2 Te1' 27.59(5) 4_546 5_656 ?
O6 K2 Te1' 68.61(7) . 5_656 ?
O6 K2 Te1' 111.64(7) 1_556 5_656 ?
Te2 K2 Te1' 53.197(14) 4_546 5_656 ?
Te2 K2 Te1' 156.22(12) . 5_656 ?
Te1' K2 Te1' 106.75(7) . 5_656 ?
O5 K2 Te1 152.59(19) 6 7_556 ?
O5 K2 Te1 78.26(8) . 7_556 ?
O4 K2 Te1 25.27(5) 7_556 7_556 ?
O4 K2 Te1 102.27(6) 4_546 7_556 ?
O6 K2 Te1 112.18(7) . 7_556 ?
O6 K2 Te1 68.07(7) 1_556 7_556 ?
Te2 K2 Te1 155.22(12) 4_546 7_556 ?
Te2 K2 Te1 53.052(14) . 7_556 ?
Te1' K2 Te1 43.569(5) . 7_556 ?
Te1' K2 Te1 124.01(2) 5_656 7_556 ?
O5 K2 Te1 78.26(8) 6 3_545 ?
O5 K2 Te1 152.59(19) . 3_545 ?
O4 K2 Te1 102.27(6) 7_556 3_545 ?
O4 K2 Te1 25.27(5) 4_546 3_545 ?
O6 K2 Te1 112.18(7) . 3_545 ?
O6 K2 Te1 68.07(7) 1_556 3_545 ?
Te2 K2 Te1 53.052(14) 4_546 3_545 ?
Te2 K2 Te1 155.22(12) . 3_545 ?
Te1' K2 Te1 124.01(2) . 3_545 ?
Te1' K2 Te1 43.569(5) 5_656 3_545 ?
Te1 K2 Te1 106.23(7) 7_556 3_545 ?
Te1 O1 Fe1 97.29(7) . 7 ?
Te1 O1 Te1' 97.29(7) . 7 ?
Fe1 O1 Te1' 0.0 7 7 ?
Te1 O1 K1 106.74(9) . . ?
Fe1 O1 K1 103.59(8) 7 . ?
Te1' O1 K1 103.59(8) 7 . ?
Te2 O2 Te1 132.2(2) . . ?
Te2 O2 K1 97.22(8) . 7 ?
Te1 O2 K1 129.8(2) . 7 ?
Te2 O2 K1 92.68(9) . . ?
Te1 O2 K1 99.60(12) . . ?
K1 O2 K1 84.10(11) 7 . ?
Te2 O3 Te1' 130.9(3) . . ?
Te2 O3 K1 98.15(9) . . ?
Te1' O3 K1 129.7(2) . . ?
Te2 O3 K1 93.33(10) . 7 ?
Te1' O3 K1 100.28(15) . 7 ?
K1 O3 K1 85.09(15) . 7 ?
Te1 O4 Fe1 98.72(7) . 7_556 ?
Te1 O4 Te1' 98.72(7) . 7_556 ?
Fe1 O4 Te1' 0.0 7_556 7_556 ?
Te1 O4 K2 116.47(11) . 7_556 ?
Fe1 O4 K2 112.44(12) 7_556 7_556 ?
Te1' O4 K2 112.44(12) 7_556 7_556 ?
Te2 O5 K2 111.21(7) . . ?
Te2 O5 K1 88.9(2) . . ?
K2 O5 K1 88.7(2) . . ?
Te2 O5 K1 87.9(2) . 1_556 ?
K2 O5 K1 88.80(19) . 1_556 ?
K1 O5 K1 174.91(7) . 1_556 ?
Te2 O5 H1 106(2) . . ?
K2 O5 H1 141(2) . . ?
K1 O5 H1 80(3) . . ?
K1 O5 H1 105(3) 1_556 . ?
K1 O6 K1 91.25(8) 6 . ?
K1 O6 K2 91.3(3) 6 . ?
K1 O6 K2 91.3(3) . . ?
K1 O6 K2 89.0(3) 6 1_554 ?
K1 O6 K2 89.0(3) . 1_554 ?
K2 O6 K2 179.50(11) . 1_554 ?
K1 O6 H2 85.0(19) 6 . ?
K1 O6 H2 163(3) . . ?
K2 O6 H2 105(3) . . ?
K2 O6 H2 75(3) 1_554 . ?
K1 O7 K1 86.82(16) . 6 ?
 
_refine_diff_density_max    1.331
_refine_diff_density_min   -0.960
_refine_diff_density_rms    0.179

_shelx_res_file
;
TITL
CELL  0.71073   12.8036   14.9042    5.9782    90.000    90.002    90.000
ZERR        4    0.0006    0.0008    0.0003     0.000     0.002     0.000
LATT   2
SYMM -x, y, -z
SFAC Fe  H  K  O Te
UNIT 4 24 12 48 8
LIST 4
TEMP 27
SIZE 0.12 0.25 0.32
L.S. 10
FMAP 2
PLAN 20
ACTA
TWIN -1 0 0 0 1 0 0 0 1
BOND $H
EXYZ Te1 Fe1'
EXYZ Fe1 Te1'
EADP Te1 Fe1'
EADP Fe1 Te1'
DFIX 0.87 0.001 O5 H1 O6 H2
HTAB 2.2
OMIT 2 0 0
WGHT    0.021900
EXTI    0.000392
BASF   0.46749
FVAR       0.17868   0.79183
TE1   5    0.000000    0.283392    0.500000    20.50000    0.00437    0.01069 =
         0.00561    0.00000   -0.00119    0.00000
TE1'  5    0.500000    0.216367    0.500000   -20.50000    0.00572    0.01238 =
         0.00653    0.00000   -0.00117    0.00000
TE2   5    0.250000    0.250000    0.750000    10.50000    0.00415    0.01205 =
         0.00684    0.00006    0.00000    0.00048
FE1   1    0.500000    0.216367    0.500000    20.50000    0.00572    0.01238 =
         0.00653    0.00000   -0.00117    0.00000
FE1'  1    0.000000    0.283392    0.500000   -20.50000    0.00437    0.01069 =
         0.00561    0.00000   -0.00119    0.00000
K1    3    0.202947    0.130346    0.248389    11.00000    0.01891    0.01924 =
         0.01592    0.00038    0.00025    0.00463
K2    3    0.352365    0.000000    0.746530    10.50000    0.01684    0.02233 =
         0.03120    0.00000   -0.00168    0.00000
O1    4    0.004435    0.195414    0.260711    11.00000    0.00966    0.01217 =
         0.01390   -0.00100    0.00173    0.00012
O2    4    0.154929    0.285582    0.519227    11.00000    0.00476    0.02107 =
         0.00294    0.00063    0.00170    0.00036
O3    4    0.343486    0.215440    0.514902    11.00000    0.00587    0.02233 =
         0.01703   -0.00344    0.00329    0.00155
O4    4   -0.008357    0.369198    0.739926    11.00000    0.01055    0.01162 =
         0.01202   -0.00056    0.00069    0.00029
O5    4    0.193046    0.127672    0.746896    11.00000    0.00988    0.01342 =
         0.02096    0.00271   -0.00266   -0.00075
H1    2    0.126963    0.133060    0.715870    11.00000   -1.50000
O6    4    0.351346    0.000000    0.257344    10.50000    0.01320    0.01397 =
         0.04198    0.00000   -0.00086    0.00000
H2    2    0.394185   -0.042687    0.219472    11.00000   -1.50000
O7    4    0.042543    0.000000    0.250401    10.50000    0.04479    0.08208 =
         0.32085    0.00000    0.01381    0.00000
HKLF 4 1 1.0000 0.0000 1.0000 0.0000 1.0000 0.0000 0.0000 0.0000 1.0000


END

WGHT      0.0206      0.0000

EQIV $1 x+1/2, y-1/2, z-1/2
HTAB O6 O4_$1

Q1    1   0.2483  0.1994  0.7508  11.00000  0.05    1.33
Q2    1   0.0000  0.3261  0.5000  10.50000  0.05    1.11
Q3    1   0.0000  0.2204  0.5000  10.50000  0.05    1.11
Q4    1   0.5000  0.1601  0.5000  10.50000  0.05    1.08
Q5    1   0.2622  0.2511  0.8659  11.00000  0.05    0.74
Q6    1   0.5000  0.2731  0.5000  10.50000  0.05    0.73
Q7    1   0.3576  0.0000  0.1414  10.50000  0.05    0.72
Q8    1   0.0551  0.0000  0.1455  10.50000  0.05    0.68
Q9    1  -0.0183  0.2805  0.3850  11.00000  0.05    0.67
Q10   1   0.2408  0.0000  0.4714  10.50000  0.05    0.59
Q11   1   0.1595  0.0000  0.7530  10.50000  0.05    0.59
Q12   1   0.3459 -0.0484  0.8138  11.00000  0.05    0.58
Q13   1   0.0053  0.1576  0.2804  11.00000  0.05    0.57
Q14   1   0.3466  0.1789  0.5012  11.00000  0.05    0.56
Q15   1  -0.0635  0.0320  0.2837  11.00000  0.05    0.54
Q16   1   0.2943 -0.0296  0.6501  11.00000  0.05    0.53
Q17   1  -0.0018  0.2079  0.1918  11.00000  0.05    0.53
Q18   1   0.4793  0.0000  0.8572  10.50000  0.05    0.53
Q19   1   0.0000  0.0000  0.5000  10.25000  0.05    0.53
Q20   1   0.4413 -0.0543  0.2701  11.00000  0.05    0.53
;
_shelx_res_checksum   63547

_shelx_hkl_file
;
   2   0   0   11.00    1.00
  -2   0   0   11.30    1.40
  -2   0   0    8.60    1.30
   4   0   0 5890.31  152.98
  -4   0   0 6346.17  153.08
  -6   0   0 3295.27   85.39
  -6   0   0 3395.96   85.79
  -6   0   0 3410.56   84.19
  -8   0   0 3501.15   91.89
  -8   0   0 3735.63   92.39
  -8   0   0 3610.34   92.99
  -8   0   0 3664.03   90.89
 -10   0   0  242.28    9.20
 -10   0   0  235.18    8.90
 -10   0   0  235.88   10.50
 -10   0   0  238.08    7.30
 -12   0   0 2231.38   60.39
 -12   0   0 2210.58   56.49
 -12   0   0 2257.17   59.29
 -14   0   0  424.56   17.20
 -16   0   0 1115.69   35.10
 -18   0   0    7.70    6.60
 -20   0   0 1543.35   47.90
   3  -1   0   81.09    4.00
  -3  -1   0   65.39    2.70
   3  -1   0   73.09    3.80
  -3   1   0   85.19    3.60
  -3   1   0   67.29    4.40
  -3   1   0   83.59    2.20
  -5  -1   0   76.59    3.80
   5  -1   0   80.49    3.90
  -5   1   0   68.79    2.50
  -5   1   0   67.79    4.80
  -5   1   0   65.59    4.00
  -7  -1   0 1214.68   33.90
  -7  -1   0 1225.08   32.40
  -7  -1   0 1285.57   32.90
  -7   1   0 1271.77   34.10
  -7   1   0 1267.27   33.40
  -7   1   0 1264.27   31.80
  -7   1   0 1281.27   34.10
  -9  -1   0    2.70    2.00
  -9  -1   0    3.40    3.20
  -9  -1   0    0.30    1.50
  -9  -1   0   -2.30    1.70
  -9   1   0    1.20    2.80
  -9   1   0    4.30    2.70
  -9   1   0   -1.10    1.00
  -9   1   0   -1.30    2.40
 -11  -1   0    0.20    3.80
 -11  -1   0    3.90    3.30
 -11  -1   0   -1.00    1.60
 -11  -1   0    1.90    2.50
 -11   1   0   -2.80    0.90
 -11   1   0   -0.70    2.90
 -11   1   0   -1.70    3.40
 -13  -1   0  312.77   13.70
 -13  -1   0  324.57   12.00
 -13  -1   0  302.77    9.60
 -13   1   0  312.47   13.50
 -15  -1   0   -1.70    5.00
 -15   1   0    1.10    5.30
 -17  -1   0    7.80    5.90
 -17   1   0    8.40    6.40
 -19  -1   0   22.60    7.60
 -19   1   0    8.90    7.30
   0   2   0 5951.80  154.38
   0   2   0 5971.10  154.08
   0   2   0 6599.44  154.98
   2  -2   0  141.39    5.80
   2  -2   0  165.48    5.40
  -2  -2   0  163.78    4.50
  -2   2   0  179.98    5.90
   4  -2   0 5888.31  147.79
  -4  -2   0 5418.86  146.39
  -4   2   0 6060.59  147.69
  -4   2   0 5798.32  148.19
  -4   2   0 6298.17  147.69
  -6  -2   0  376.56   10.20
   6  -2   0  367.86   11.50
  -6   2   0  360.96   11.90
  -6   2   0  392.06   12.70
  -6   2   0  357.26   11.70
  -8  -2   0 3374.26   85.89
  -8  -2   0 3471.35   87.49
  -8  -2   0 3368.76   85.59
  -8   2   0 3439.76   87.19
  -8   2   0 3390.26   84.49
  -8   2   0 3464.85   87.79
  -8   2   0 3284.77   87.39
 -10  -2   0  148.99    6.30
 -10  -2   0  155.98    6.00
 -10  -2   0  147.39    8.00
 -10  -2   0  151.88    5.90
 -10   2   0  163.08    7.90
 -10   2   0  158.98    8.00
 -10   2   0  162.18    8.80
 -12  -2   0 2415.26   64.59
 -12  -2   0 2333.37   62.39
 -12  -2   0 2372.86   61.59
 -12   2   0 2478.95   64.59
 -12   2   0 2413.36   64.69
 -14  -2   0   23.90    4.10
 -14  -2   0   23.10    5.80
 -14   2   0   20.70    5.60
 -16  -2   0 1083.39   34.70
 -16   2   0 1139.29   35.20
 -18  -2   0   54.09    8.30
 -18   2   0   61.39    9.20
 -20  -2   0  724.93   27.60
 -20   2   0  714.03   27.70
  -1  -3   0  424.46   11.40
   1  -3   0  422.76   12.40
   1  -3   0  418.76   11.60
   1  -3   0  397.06   12.00
  -1  -3   0  419.96   11.40
  -1  -3   0  425.96   11.80
   1   3   0  421.16   11.50
  -1   3   0  430.86   12.20
  -1   3   0  433.86   12.60
   1   3   0  407.66   11.10
  -3  -3   0 2452.75   66.39
   3  -3   0 2614.04   67.39
   3  -3   0 2595.84   68.09
  -3   3   0 2846.12   67.89
  -3   3   0 2683.73   67.49
  -3   3   0 2780.52   68.49
   5  -3   0   73.19    5.10
  -5   3   0   75.69    5.20
  -5   3   0   78.29    5.10
  -7  -3   0  831.22   21.90
   7  -3   0  845.92   24.00
  -7   3   0  869.21   25.10
  -7   3   0  894.71   24.50
  -7   3   0  845.72   24.30
  -9  -3   0  155.48    7.90
  -9  -3   0  159.78    6.40
  -9  -3   0  154.28    5.30
  -9   3   0  178.08    8.20
  -9   3   0  156.68    8.30
 -11  -3   0  260.87    9.10
 -11  -3   0  285.67    8.70
 -11  -3   0  281.27    9.40
 -11  -3   0  286.17   11.80
 -11   3   0  283.97   12.20
 -11   3   0  267.77   11.70
 -13  -3   0  333.77   13.90
 -13  -3   0  323.17   10.80
 -13  -3   0  321.87   11.30
 -13   3   0  329.27   14.00
 -15  -3   0   12.20    5.10
 -15   3   0   13.90    6.00
 -17  -3   0  270.27   14.50
 -17   3   0  269.97   15.30
 -19  -3   0   84.09   10.40
 -19   3   0   86.99   10.50
   0  -4   0 2722.63   72.29
   0  -4   0 2925.51   71.99
   0  -4   0 2852.71   72.69
   0   4   0 3018.40   72.69
   0   4   0 2834.92   71.89
   0   4   0 2789.02   72.19
   2  -4   0  122.19    6.20
  -2  -4   0  145.79    5.30
  -2  -4   0  118.19    4.50
   2  -4   0  128.79    5.40
   2  -4   0  139.39    6.80
  -2   4   0  117.09    5.80
   2   4   0  142.89    4.50
   2   4   0  125.19    3.60
  -2   4   0  132.69    5.60
   2   4   0  121.89    3.60
   4  -4   0  643.94   19.90
  -4  -4   0  662.13   17.70
   4  -4   0  704.53   17.50
  -4   4   0  696.53   19.40
  -4   4   0  731.33   19.90
   6  -4   0   22.50    3.60
  -6   4   0   17.00    3.10
  -6   4   0   15.20    3.20
  -8  -4   0 3566.54   87.19
   8  -4   0 3448.25   89.99
  -8   4   0 3420.76   90.29
  -8   4   0 3560.84   90.59
 -10  -4   0  810.12   24.40
 -10  -4   0  827.42   22.90
 -10  -4   0  817.42   21.10
 -10  -4   0  791.22   21.30
 -10   4   0  883.91   25.30
 -10   4   0  765.42   24.60
 -12  -4   0 2024.10   55.19
 -12  -4   0 2018.60   52.89
 -12  -4   0 2003.70   52.19
 -12   4   0 2046.80   55.69
 -14  -4   0    3.70    4.50
 -14  -4   0   -0.60    2.20
 -14  -4   0   -4.70    2.10
 -14   4   0    6.00    5.00
 -16  -4   0  381.36   17.00
 -16   4   0  415.46   18.20
 -18  -4   0    0.50    5.70
 -18   4   0    4.70    6.00
 -20  -4   0  454.15   20.80
 -20   4   0  446.36   21.20
  -1  -5   0 1893.71   47.80
  -1  -5   0 1885.51   48.20
   1  -5   0 1853.01   47.70
  -1  -5   0 1824.52   47.40
   1  -5   0 1890.31   48.80
   1  -5   0 1791.92   48.20
   1   5   0 1884.21   47.50
  -1   5   0 1908.71   47.70
  -1   5   0 1847.22   48.20
   1   5   0 1789.62   47.70
  -3  -5   0  289.97    8.80
   3  -5   0  278.27   10.40
   3  -5   0  292.77   10.30
  -3  -5   0  274.87    8.30
   3   5   0  288.97    8.00
  -3   5   0  291.27    9.60
  -3   5   0  272.27   10.00
   5  -5   0 1323.27   38.20
   5  -5   0 1472.25   35.40
  -5  -5   0 1392.86   35.60
  -5   5   0 1438.96   37.70
   7  -5   0  967.60   28.50
  -7   5   0  993.30   28.30
  -7   5   0 1044.80   29.00
   9  -5   0  228.18    9.70
  -9   5   0  235.58   10.40
  -9   5   0  217.98    9.80
 -11  -5   0  282.97   10.20
 -11  -5   0  269.27   11.60
 -11  -5   0  279.47    8.20
 -11   5   0  287.27   12.50
 -13  -5   0  455.25   13.50
 -13  -5   0  482.45   14.90
 -13  -5   0  464.85   17.20
 -13   5   0  454.55   17.50
 -15  -5   0  323.17   10.70
 -15  -5   0  333.67   14.80
 -15   5   0  321.07   15.20
 -17  -5   0   29.80    6.60
 -17   5   0   31.90    7.50
 -19  -5   0  265.27   15.70
 -19   5   0  270.07   16.60
   0  -6   0  346.97   11.70
   0  -6   0  324.87   11.20
   0   6   0  351.16   10.70
   2  -6   0  261.47   10.10
  -2  -6   0  291.47    9.40
   2  -6   0  283.47   10.50
  -2  -6   0  268.97    9.10
   2   6   0  268.37    8.00
  -2   6   0  273.47    9.20
  -4  -6   0 1369.16   36.00
   4  -6   0 1389.06   38.60
  -4  -6   0 1389.56   36.40
  -4   6   0 1437.86   37.60
  -4   6   0 1459.45   38.40
   4   6   0 1368.46   35.30
   4   6   0 1429.26   35.40
   6  -6   0  441.06   15.90
   6  -6   0  492.25   12.20
  -6   6   0  484.25   15.80
  -6   6   0  463.25   15.00
   8  -6   0  802.52   24.20
  -8   6   0  768.52   23.60
  -8   6   0  805.72   24.50
  10  -6   0   86.99    7.00
 -10   6   0   88.89    7.10
 -12  -6   0  622.14   20.80
 -12  -6   0  617.54   16.80
 -12  -6   0  644.14   19.30
 -12   6   0  658.73   21.80
 -14  -6   0  198.28    8.60
 -14  -6   0  202.08    6.80
 -14  -6   0  193.98   11.00
 -14   6   0  194.78   12.10
 -16  -6   0  394.66   16.90
 -16  -6   0  371.86   12.00
 -16   6   0  428.16   18.40
 -18  -6   0   48.30    8.00
 -18   6   0   47.40    9.20
 -20  -6   0  136.89   12.30
  -1  -7   0 1376.66   36.40
   1  -7   0 1342.77   36.80
  -1  -7   0 1347.27   36.00
   1  -7   0 1349.96   36.50
   1   7   0 1354.56   35.40
  -1   7   0 1304.57   35.60
   3  -7   0  142.59    7.90
  -3  -7   0  169.08    6.90
   3  -7   0  154.48    8.50
  -3  -7   0  150.08    6.40
  -3   7   0  161.78    7.20
  -5  -7   0 1922.31   50.29
   5  -7   0 2019.60   53.19
  -5  -7   0 1940.11   50.09
  -5   7   0 1999.40   51.89
  -5   7   0 1947.71   54.29
   7  -7   0  189.88    5.10
  -7  -7   0  190.98    5.50
   7  -7   0  175.98    9.10
  -7  -7   0  179.88    5.50
   7  -7   0  190.68    5.10
  -7   7   0  178.48    9.20
  -7   7   0  174.58    8.60
   9  -7   0  577.94   19.30
  -9   7   0  562.94   18.80
 -11  -7   0  644.04   20.00
 -11   7   0  635.74   21.60
 -13  -7   0  184.18    8.70
 -13  -7   0  191.28   10.40
 -13   7   0  191.98   11.70
 -15  -7   0  407.76   16.40
 -15  -7   0  397.96   11.20
 -15  -7   0  368.26   13.70
 -15   7   0  395.46   17.70
 -17  -7   0  132.49    6.30
 -17  -7   0  140.69   10.90
 -17   7   0  152.78   12.90
 -19  -7   0  308.97   16.10
 -19   7   0  309.17   17.90
   0  -8   0 2592.44   69.29
   0  -8   0 2711.23   69.79
   0   8   0 2705.43   68.59
  -2  -8   0 1943.81   51.09
  -2  -8   0 1927.21   51.49
   2  -8   0 1993.20   52.19
   2  -8   0 1882.61   52.49
   2   8   0 1983.70   49.99
  -2   8   0 1982.00   51.19
  -4  -8   0  390.36   12.00
  -4  -8   0  336.97   11.60
   4  -8   0  402.86   14.40
  -4   8   0  363.46   12.70
  -6  -8   0  236.58    7.90
   6  -8   0  249.38    7.20
  -6  -8   0  225.28    7.90
   6  -8   0  257.77   11.50
  -6   8   0  242.08   10.20
  -8  -8   0   60.29    3.30
  -8   8   0   73.59    6.40
  10  -8   0  231.38   11.50
 -10   8   0  231.08   11.50
 -12  -8   0   21.80    4.40
 -12   8   0   27.90    5.70
 -14  -8   0  111.39    7.60
 -14  -8   0  106.19    8.90
 -14   8   0  140.79   10.20
 -16  -8   0  109.59    9.50
 -16   8   0  107.99   10.20
 -18  -8   0  371.36   17.00
 -18   8   0  361.66   18.90
   1  -9   0 1669.43   44.50
  -1  -9   0 1693.93   44.00
   1  -9   0 1551.94   43.80
  -1  -9   0 1578.14   43.40
   1   9   0 1598.24   42.60
  -1   9   0 1591.44   42.80
  -3  -9   0  513.55   16.20
   3  -9   0  521.65   18.00
   3  -9   0  530.45   17.70
  -3  -9   0  560.94   16.70
  -3   9   0  527.15   16.70
  -5  -9   0  557.14   16.40
   5  -9   0  549.85   18.90
  -5  -9   0  548.15   16.30
  -5   9   0  550.14   17.60
   5   9   0  550.84   14.70
   7  -9   0 2237.18   58.29
  -7  -9   0 1999.20   54.09
   7  -9   0 2169.58   53.29
   7  -9   0 2098.29   53.09
  -7   9   0 2036.90   56.49
  -9  -9   0  291.57    9.00
   9  -9   0  290.27   13.00
  -9   9   0  305.67   12.60
  11  -9   0  287.27   13.60
 -11  -9   0  285.27   12.40
 -11   9   0  250.17   12.40
 -13  -9   0  955.20   29.10
 -13   9   0  992.10   31.10
 -15  -9   0  192.98    9.80
 -15  -9   0  182.98   10.90
 -15   9   0  181.08   13.00
 -17  -9   0  141.89   11.00
 -17   9   0  155.48   13.20
 -19  -9   0  267.57   17.10
   0 -10   0   62.19    5.70
   0 -10   0   46.90    5.60
   0  10   0   38.40    4.10
   2 -10   0 1630.84   45.80
  -2 -10   0 1680.03   44.60
  -2 -10   0 1571.64   44.50
   2 -10   0 1670.83   45.40
   2  10   0 1680.73   43.00
  -2  10   0 1630.24   44.20
   4 -10   0  193.18   10.50
  -4 -10   0  173.98    8.10
  -4 -10   0  199.38    8.50
  -4  10   0  197.78    9.20
   6 -10   0 1774.22   50.79
  -6 -10   0 1818.32   47.70
  -6 -10   0 1877.11   47.90
  -6  10   0 1811.82   49.60
  -8 -10   0    2.70    2.30
   8 -10   0    2.80    1.30
   8 -10   0    2.50    4.70
  -8  10   0    1.40    4.00
  10 -10   0  317.87   14.30
 -10  10   0  326.37   14.20
 -12 -10   0    1.20    4.50
 -12  10   0    4.90    5.30
 -14 -10   0  675.13   22.30
 -14 -10   0  654.43   22.90
 -14  10   0  703.63   24.90
 -16 -10   0   27.90    5.10
 -16 -10   0   32.30    6.00
 -16  10   0   30.10    7.70
 -18 -10   0  343.77   16.30
 -18  10   0  338.27   18.50
   1 -11   0  568.94   18.70
  -1 -11   0  588.24   18.30
  -1 -11   0  511.75   17.60
   1 -11   0  533.85   18.30
  -1  11   0  520.55   17.00
   1  11   0  499.45   16.50
  -3 -11   0 1663.03   43.80
   3 -11   0 1611.44   45.40
  -3 -11   0 1583.24   43.60
  -3  11   0 1551.04   43.50
  -5 -11   0  242.18    9.30
  -5 -11   0  201.48    9.00
   5 -11   0  241.28   11.60
  -5  11   0  200.08   10.20
   5  11   0  209.58    7.40
   7 -11   0  854.01   27.10
   7 -11   0  823.32   22.20
  -7 -11   0  777.42   23.30
  -7  11   0  852.41   25.90
   9 -11   0  283.97   14.00
  -9 -11   0  266.97    9.50
  -9  11   0  271.67   13.20
  11 -11   0  409.76   16.80
 -11 -11   0  348.27   15.30
 -11  11   0  351.76   15.60
 -13 -11   0  372.76   15.50
 -13  11   0  387.86   17.30
 -15 -11   0   53.79    6.80
 -15 -11   0   52.29    6.50
 -15  11   0   55.49    8.80
 -17 -11   0  310.17   15.20
 -17  11   0  310.77   17.60
   0 -12   0  367.46   15.00
   0 -12   0  442.56   15.70
   0  12   0  421.06   14.30
  -2 -12   0 1243.58   34.60
   2 -12   0 1214.48   35.20
   2 -12   0 1165.18   35.70
  -2 -12   0 1156.18   34.40
  -2  12   0 1241.38   34.10
  -4 -12   0  155.98    8.30
   4 -12   0  141.39    9.60
  -4 -12   0  145.89    8.20
  -4  12   0  164.18    8.70
  -6 -12   0 1983.00   52.79
   6 -12   0 1952.30   55.79
  -6  12   0 2016.60   54.29
  -8 -12   0    7.10    3.00
   8 -12   0   12.20    2.10
   8 -12   0   16.00    5.50
  -8  12   0   11.30    5.30
  10 -12   0 1993.70   55.99
 -10  12   0 1881.81   54.59
 -12 -12   0    1.00    4.90
 -12  12   0   -8.80    5.20
 -14 -12   0  804.42   26.00
 -14  12   0  765.62   27.50
 -16 -12   0   14.30    5.40
 -16 -12   0   14.00    5.20
 -16  12   0   14.20    7.20
   1 -13   0  284.27   13.30
   1 -13   0  324.97   13.50
  -1 -13   0  293.27   13.00
  -1 -13   0  341.77   13.50
  -1  13   0  302.77   12.40
  -3 -13   0   -2.50    3.20
  -3 -13   0   -0.40    3.60
   3 -13   0    5.30    4.60
  -3  13   0    2.30    3.80
  -5 -13   0  203.68   10.30
   5 -13   0  261.57   13.40
  -5 -13   0  255.47   10.50
  -5  13   0  246.38   11.70
   7 -13   0  228.58   13.00
  -7 -13   0  182.88    8.90
   7 -13   0  191.28    7.40
  -7  13   0  180.88   11.00
   9 -13   0   65.09    8.20
  -9  13   0   46.30    7.10
 -11 -13   0   58.39    7.20
 -11  13   0   61.49    7.90
 -13 -13   0   67.49    7.70
 -13  13   0   74.89    9.30
 -15 -13   0   88.49    8.90
 -15 -13   0  115.79    9.90
 -15  13   0   77.79   10.10
   0 -14   0  506.55   19.10
   0 -14   0  556.84   19.40
   0  14   0  521.45   17.50
  -2 -14   0 1184.58   34.00
  -2 -14   0 1151.38   33.70
   2 -14   0 1111.09   34.70
  -2  14   0 1083.89   32.70
  -4 -14   0    5.00    3.80
   4 -14   0   -3.20    4.80
  -4 -14   0    6.60    4.00
  -4  14   0    7.10    4.70
  -6 -14   0 1952.70   53.49
   6 -14   0 1912.71   56.39
  -6  14   0 2064.09   55.09
   8 -14   0   45.00    7.90
  -8  14   0   44.90    6.70
  10 -14   0  728.73   26.60
 -10  14   0  739.33   25.80
 -12 -14   0   30.30    6.40
 -12  14   0   27.70    7.10
 -14 -14   0  997.30   32.00
 -14  14   0 1006.60   33.70
 -16 -14   0    3.40    5.50
 -16  14   0    2.00    7.20
  -1 -15   0   -1.50    3.80
   1 -15   0    0.30    4.50
  -1  15   0   -1.00    4.10
  -3 -15   0    7.90    4.40
  -3 -15   0    5.20    4.10
   3 -15   0    2.10    4.60
  -3  15   0   10.00    4.70
   5 -15   0   81.09    9.10
  -5  15   0   63.59    6.90
   7 -15   0  105.89   10.30
   7 -15   0  129.69    6.50
  -7  15   0  104.89    9.30
   9 -15   0   33.30    7.90
  -9  15   0   21.20    6.00
 -11 -15   0   17.20    6.30
 -11  15   0   14.60    6.90
 -13 -15   0   56.39    8.10
 -13  15   0   49.80    8.80
 -15 -15   0   13.90    6.20
 -15  15   0    8.60    6.90
   0 -16   0   56.69    7.10
   2 -16   0 1319.67   40.10
  -2 -16   0 1286.47   38.70
  -2  16   0 1320.87   38.00
   4 -16   0    0.80    4.80
  -4 -16   0   -2.70    3.90
  -4  16   0    4.20    4.70
   6 -16   0  650.83   19.80
   6 -16   0  678.43   24.60
  -6  16   0  630.74   22.90
   8 -16   0   42.80    8.10
  -8  16   0   38.70    7.40
 -10 -16   0  433.56   18.00
 -10  16   0  389.76   18.30
 -12 -16   0   50.39    7.70
 -12  16   0   41.00    8.50
 -14 -16   0  379.46   17.40
 -14  16   0  386.26   19.20
   1 -17   0   20.70    5.70
  -1 -17   0   28.20    5.70
  -3 -17   0   27.70    6.00
   3 -17   0   30.60    6.50
  -3  17   0   44.30    6.50
   5 -17   0   83.79    9.30
   5 -17   0   89.09    7.10
  -5  17   0   90.79    8.80
   7 -17   0    2.60    6.30
  -7  17   0   11.70    5.80
  -9 -17   0   25.20    6.90
  -9  17   0   23.50    7.20
 -11 -17   0   65.29    8.60
 -11  17   0   75.39    9.60
 -13 -17   0    3.10    5.70
 -13  17   0   -2.10    6.70
   0 -18   0    1.20    4.90
  -2 -18   0  588.34   22.00
   2 -18   0  588.14   22.60
  -2  18   0  605.14   21.30
   4 -18   0   47.00    5.60
   4 -18   0   42.40    7.60
  -4  18   0   31.70    6.60
   6 -18   0  595.74   24.20
   6 -18   0  696.73   26.50
  -6  18   0  670.73   24.00
  -8 -18   0   15.70    6.20
  -8  18   0    7.00    6.20
 -10 -18   0  160.38   12.00
 -10  18   0  134.49   11.80
 -12 -18   0    6.30    6.20
 -12  18   0    0.80    6.60
   1 -19   0  265.77   15.00
   3 -19   0   -5.90    5.90
   3 -19   0    3.30    4.30
  -3  19   0    3.20    5.00
   5 -19   0  301.57   12.00
   5 -19   0  234.78   15.30
  -5  19   0  290.47   14.80
  -7 -19   0   91.59    9.50
  -7  19   0   98.49    9.90
  -9 -19   0   56.99    8.10
  -9  19   0   76.19    9.20
 -11 -19   0   66.09    9.00
 -11  19   0   71.99   10.00
   2 -20   0  187.38   10.90
   4 -20   0   -1.40    3.90
  -4  20   0    2.50    5.60
  -6 -20   0  265.47   14.70
  -6  20   0  271.77   15.10
  -8 -20   0   54.89    7.70
  -8  20   0   55.29    8.50
 -10 -20   0  414.36   18.50
 -10  20   0  406.66   19.50
   1 -21   0  206.28   12.00
  -1 -21   0  191.38   12.00
   3 -21   0  254.67   12.50
  -3 -21   0  264.47   14.40
  -3  21   0  241.18   14.30
  -5 -21   0  189.08   12.10
  -5  21   0  171.68   12.60
  -7 -21   0  162.58   12.30
  -7  21   0  168.98   13.00
  -9 -21   0  167.98   12.60
  -9  21   0  175.48   13.70
   0 -22   0    3.80    5.20
  -2 -22   0   42.40    7.00
   2 -22   0   60.59    7.20
  -4 -22   0   50.59    8.20
  -4  22   0   76.39    9.10
  -6 -22   0  160.98   12.50
  -6  22   0  144.99   12.40
  -8  22   0   62.19    9.70
  -1 -23   0  238.48   14.20
   1 -23   0  264.27   13.70
  -3 -23   0  219.58   13.70
  -5 -23   0  104.89   11.90
  -5  23   0   77.19    9.70
   0 -24   0  297.87   15.50
   2 -24   0   53.29    8.40
  -2 -24   0   32.80    9.00
 -20   0   1  217.88   15.10
 -18   0   1  155.08   12.90
 -16   0   1  340.37   15.90
 -14   0   1  444.16   17.10
 -12   0   1 1167.58   32.40
 -12   0   1 1152.68   33.50
 -12   0   1 1135.89   30.10
 -10   0   1  946.51   27.80
 -10   0   1  972.80   27.00
 -10   0   1  969.30   25.30
 -10   0   1  952.50   26.50
  -8   0   1 1013.90   28.90
  -8   0   1 1090.69   28.10
   8   0  -1 1020.30   27.90
  -8   0   1 1011.20   27.00
  -8   0   1 1055.69   28.20
  -6   0   1  240.68    8.00
   6   0  -1  240.68    7.30
   6   0  -1  236.58    7.90
  -6   0   1  260.87    8.30
  -6   0   1  239.58    7.30
   6   0  -1  247.28    7.40
   4   0  -1  751.62   19.30
   4   0  -1  710.33   19.10
  -4   0   1  729.33   19.40
   4   0  -1  701.73   18.80
  -4   0   1  724.33   19.30
  -2   0   1  824.02   21.40
   2   0  -1  806.22   21.40
  -2   0   1  822.52   21.70
   2   0  -1  856.81   21.80
  -2   0   1  856.21   21.80
   0   0   1  733.63   19.20
   0   0   1  754.12   19.50
   0   0   1  740.53   19.50
   0   0   1  754.12   19.00
   0   0  -1  747.93   19.00
   0   0  -1  748.13   19.20
  -2   0  -1  780.32   20.20
   2   0   1  792.82   20.50
  -4   0  -1  214.18    6.20
  -4   0  -1  209.18    7.10
  -6   0  -1 1107.39   28.60
  -6   0  -1 1120.09   30.20
  -6   0  -1 1121.59   29.70
  -8   0  -1  867.71   25.00
  -8   0  -1  910.51   25.70
  -8   0  -1  912.51   23.40
 -10   0  -1 1164.78   30.20
 -10   0  -1 1177.78   33.40
 -12   0  -1  376.46   13.90
 -12   0  -1  433.76   15.80
 -14   0  -1  372.96   16.00
 -16   0  -1  164.18   12.10
 -18   0  -1  204.68   14.10
 -21  -1   1   -5.60    6.90
 -21   1   1   -7.20    6.80
 -19  -1   1   21.30    7.50
 -19   1   1   20.20    7.50
 -17  -1   1   23.30    6.60
 -17   1   1   18.60    6.60
 -15  -1   1    0.40    4.70
 -15   1   1    7.00    4.70
 -13  -1   1   19.20    5.10
 -13  -1   1   11.50    2.10
 -13  -1   1   10.80    3.30
 -13   1   1   15.10    4.10
 -13   1   1   15.80    1.80
 -13   1   1    9.40    4.80
 -11  -1   1    7.80    2.50
 -11  -1   1    9.90    1.90
  11  -1  -1    9.20    2.30
 -11  -1   1    9.90    2.80
 -11  -1   1    7.70    3.90
 -11   1   1   11.90    3.00
 -11   1   1    6.50    3.70
 -11   1   1    6.00    3.20
 -11   1   1    6.40    1.40
  -9  -1   1    3.70    1.60
   9  -1  -1    3.90    2.40
  -9  -1   1    3.80    2.00
  -9  -1   1    1.20    2.90
  -9  -1   1    4.60    2.20
   9   1  -1    3.70    1.60
  -9   1   1    7.60    3.20
  -9   1   1    2.30    1.20
  -9   1   1    0.50    2.50
  -9   1   1    5.00    2.40
  -7  -1   1   36.90    2.80
   7  -1  -1   32.80    2.40
  -7  -1   1   31.00    2.80
   7  -1  -1   33.20    3.50
  -7  -1   1   39.20    3.20
  -7   1   1   35.40    3.30
  -7   1   1   27.10    3.20
  -7   1   1   37.20    2.50
  -7   1   1   31.20    3.70
   5  -1  -1   78.89    4.40
  -5  -1   1   69.19    3.70
   5  -1  -1   64.59    4.20
  -5  -1   1   77.19    3.60
   5  -1  -1   73.99    3.10
  -5  -1   1   76.89    3.70
  -5   1   1   71.09    4.30
   5   1  -1   72.79    3.50
  -5   1   1   72.79    4.60
  -5   1   1   71.59    4.70
   5   1  -1   74.49    3.20
  -5   1   1   68.89    3.20
  -3  -1   1  126.09    4.60
   3  -1  -1  130.59    5.10
   3  -1  -1  123.59    4.20
  -3  -1   1  123.49    4.50
  -3  -1   1  131.59    4.70
   3   1  -1  122.49    4.60
  -3   1   1  118.19    4.20
  -3   1   1  121.99    5.00
  -3   1   1  133.79    5.20
   3   1  -1  128.39    4.50
   3   1  -1  120.29    4.50
  -1  -1   1    3.10    1.30
   1  -1  -1    4.80    1.60
   1  -1  -1    2.80    1.50
   1  -1  -1    4.40    1.40
  -1  -1   1    4.90    1.80
  -1  -1   1    6.70    1.70
  -1  -1   1    2.80    1.20
  -1   1   1    3.20    1.60
  -1   1   1    1.90    1.40
   1   1  -1    4.50    1.60
   1   1  -1    3.40    1.30
  -1   1   1    2.30    1.30
   1   1  -1    3.80    1.70
   1  -1   1  120.49    3.90
  -1  -1  -1  113.39    3.70
  -1  -1  -1  115.99    4.20
  -1  -1  -1  125.89    4.40
   1  -1   1  116.79    4.30
  -1  -1  -1  115.89    4.30
  -1   1  -1  120.79    3.80
   1   1   1  125.69    4.30
   1   1   1  118.69    3.60
  -3  -1  -1   70.49    3.60
   3  -1   1   70.89    3.90
  -3   1  -1   88.49    4.20
  -3   1  -1   77.79    2.90
  -5  -1  -1   27.70    2.70
  -5   1  -1   31.70    3.20
  -5   1  -1   23.60    1.70
  -5   1  -1   30.30    3.00
  -7  -1  -1    2.50    1.90
  -7  -1  -1    4.50    2.30
  -7   1  -1    1.60    2.40
  -7   1  -1    6.50    2.60
  -7   1  -1    4.10    1.00
  -9  -1  -1    7.40    3.00
  -9  -1  -1   12.20    2.80
  -9   1  -1    7.50    3.50
  -9   1  -1   10.50    1.40
  -9   1  -1   11.40    1.30
  -9   1  -1    8.30    3.30
 -11  -1  -1   18.80    4.40
 -11  -1  -1   15.90    2.30
 -11   1  -1   12.70    3.30
 -11   1  -1   11.70    4.30
 -13  -1  -1   11.50    4.60
 -13   1  -1    7.20    5.00
 -15  -1  -1   14.20    5.70
 -15   1  -1   21.40    6.20
 -17  -1  -1   31.90    7.40
 -17   1  -1   24.10    6.90
 -19  -1  -1   -8.50    6.00
 -19   1  -1   -6.80    6.10
 -20  -2   1  142.19   12.40
 -20   2   1  121.09   12.20
 -18  -2   1  175.28   13.00
 -18   2   1  179.28   13.40
 -16  -2   1  402.66   16.90
 -16   2   1  340.77   16.50
 -14  -2   1  379.56   13.10
 -14  -2   1  398.46   16.00
 -14  -2   1  365.56   11.80
 -14   2   1  388.36   15.60
 -12  -2   1  401.56   15.30
  12  -2  -1  388.26   12.80
 -12  -2   1  401.66   12.90
 -12  -2   1  411.36   12.30
 -12   2   1  391.86   14.70
 -12   2   1  402.66   15.30
 -12   2   1  400.76   11.00
 -10  -2   1  449.06   13.30
 -10  -2   1  475.35   13.70
 -10  -2   1  468.05   13.50
  10  -2  -1  437.06   14.40
 -10   2   1  437.76   15.30
 -10   2   1  465.65   14.90
 -10   2   1  450.75   15.50
 -10   2   1  454.55   12.40
  -8  -2   1  696.03   18.50
   8  -2  -1  683.03   17.70
  -8  -2   1  697.03   18.50
  -8  -2   1  676.33   18.60
   8  -2  -1  676.13   19.90
  -8   2   1  692.33   17.70
  -8   2   1  655.03   19.90
   8   2  -1  634.34   17.70
  -8   2   1  653.53   19.90
  -6  -2   1 1203.38   30.70
   6  -2  -1 1232.48   32.00
  -6  -2   1 1167.88   30.90
   6  -2  -1 1135.39   31.30
  -6  -2   1 1143.39   30.50
   6  -2  -1 1200.68   30.20
  -6   2   1 1168.28   31.90
  -6   2   1 1161.98   30.20
  -6   2   1 1198.08   31.70
  -6   2   1 1229.88   31.90
   6   2  -1 1173.18   30.30
   4  -2  -1  914.41   24.60
   4  -2  -1  941.01   23.50
  -4  -2   1  901.41   23.80
  -4  -2   1  903.61   24.00
  -4  -2   1  934.11   23.70
   4   2  -1  909.51   23.90
  -4   2   1  924.11   24.60
  -4   2   1  919.51   24.60
  -4   2   1  902.71   23.50
   4   2  -1  898.41   23.30
  -4   2   1  912.81   24.30
  -2  -2   1  982.60   25.20
  -2  -2   1 1013.50   25.40
  -2  -2   1  993.50   25.10
   2  -2  -1  962.50   24.90
   2  -2  -1  989.50   24.90
   2  -2  -1  978.70   25.50
  -2   2   1  969.20   25.50
  -2   2   1  972.80   24.90
  -2   2   1  942.31   25.40
  -2   2   1  967.30   24.90
   2   2  -1  975.60   25.10
   2   2  -1  930.81   25.20
   2   2  -1  965.10   25.10
   0  -2   1  934.91   23.60
   0  -2  -1  912.11   24.00
   0  -2   1  937.61   23.90
   0  -2  -1  916.81   23.80
   0   2  -1  911.11   24.00
   0   2  -1  940.91   23.60
   0   2   1  928.51   23.90
   0   2   1  889.81   23.70
  -2  -2  -1  945.01   24.60
  -2  -2  -1  957.60   24.70
   2  -2   1  974.70   24.40
   2  -2   1  950.30   25.30
  -2  -2  -1  976.60   24.80
  -2   2  -1  971.30   24.40
  -4  -2  -1 1170.98   29.20
  -4  -2  -1 1082.29   29.60
  -4   2  -1 1153.58   30.30
  -4   2  -1 1138.99   28.50
  -4   2  -1 1114.59   30.20
  -6  -2  -1  716.73   20.70
  -6   2  -1  752.22   18.80
  -6   2  -1  751.82   21.30
  -6   2  -1  746.63   21.30
  -8  -2  -1  421.46   13.90
  -8  -2  -1  426.56   12.70
  -8   2  -1  453.75   14.70
  -8   2  -1  422.96   14.40
 -10  -2  -1  438.96   15.10
 -10   2  -1  447.86   14.80
 -10   2  -1  444.36   15.80
 -12  -2  -1  365.66   14.20
 -12  -2  -1  348.97   11.10
 -12   2  -1  358.76   14.80
 -14  -2  -1  420.26   16.50
 -14   2  -1  397.46   17.00
 -16  -2  -1  183.08   12.10
 -16   2  -1  184.98   12.70
 -18  -2  -1  160.18   12.90
 -18   2  -1  148.99   13.00
 -21  -3   1   19.70    7.60
 -21   3   1   14.60    7.20
 -19  -3   1    2.10    5.70
 -19   3   1    6.10    6.20
 -17  -3   1   16.30    6.10
 -17   3   1    6.60    6.00
 -15  -3   1   12.90    5.20
 -15  -3   1   22.20    3.00
 -15  -3   1   24.30    3.80
 -15   3   1   16.30    5.70
  13  -3  -1   18.00    3.30
 -13  -3   1   20.50    5.10
 -13  -3   1   23.50    3.20
 -13  -3   1   23.10    3.00
 -13   3   1   22.90    5.10
  11  -3  -1   16.90    3.50
 -11  -3   1   14.20    2.50
 -11  -3   1   15.40    2.60
 -11  -3   1   13.50    2.30
 -11   3   1   19.50    4.30
 -11   3   1   11.70    3.80
 -11   3   1   15.00    1.50
  -9  -3   1  138.59    5.30
  -9  -3   1  134.69    5.20
   9  -3  -1  147.89    7.30
   9  -3  -1  128.39    4.40
  -9  -3   1  138.59    5.90
  -9   3   1  121.29    7.20
  -9   3   1  134.09    7.20
  -9   3   1  140.89    4.50
   7  -3  -1   88.89    5.10
   7  -3  -1   86.69    3.30
  -7  -3   1   90.69    4.70
   7  -3  -1   90.09    6.30
  -7  -3   1   87.19    3.90
  -7  -3   1   96.49    3.90
  -7   3   1   93.29    3.50
  -7   3   1   80.69    5.70
  -7   3   1  104.39    6.10
  -7   3   1   91.79    6.40
   7   3  -1   84.09    3.20
   5  -3  -1   73.79    5.10
   5  -3  -1   82.79    3.20
  -5  -3   1   80.19    4.50
  -5  -3   1   82.09    3.70
  -5  -3   1   82.79    3.80
  -5   3   1   87.19    5.40
  -5   3   1   80.39    3.40
  -5   3   1   79.39    4.90
   5   3  -1   81.09    3.40
  -5   3   1   87.99    5.10
  -3  -3   1   26.00    2.50
   3  -3  -1   29.20    3.10
   3  -3  -1   31.40    2.60
  -3  -3   1   29.40    2.70
   3  -3  -1   27.90    2.10
  -3  -3   1   21.90    2.20
   3  -3  -1   30.60    3.20
  -3   3   1   31.70    3.20
  -3   3   1   26.50    2.10
  -3   3   1   25.20    2.40
   3   3  -1   28.60    2.40
  -3   3   1   27.90    3.00
   3   3  -1   31.20    2.70
   1  -3  -1   27.50    2.60
   1  -3  -1   31.20    2.20
  -1  -3   1   31.10    2.40
   1  -3  -1   36.20    2.50
   1  -3  -1   23.80    2.60
  -1  -3   1   31.20    2.70
   1   3  -1   32.40    2.30
   1   3  -1   30.20    2.60
  -1   3   1   33.50    2.20
  -1   3   1   33.80    3.20
  -1   3   1   33.10    2.90
   1  -3   1   31.70    2.30
  -1  -3  -1   33.50    2.60
   1  -3   1   31.40    2.80
  -1  -3  -1   33.40    3.00
  -1   3  -1   42.40    3.60
  -1   3  -1   34.70    2.40
   1   3   1   28.60    2.10
  -1   3  -1   34.30    3.10
   1   3   1   29.50    2.50
  -3  -3  -1   85.59    3.30
  -3  -3  -1   95.19    3.70
   3  -3   1   96.39    3.10
  -3   3  -1   95.49    5.00
  -3   3  -1   94.69    4.90
  -3   3  -1   89.79    3.10
  -5  -3  -1   81.09    3.50
  -5  -3  -1   88.89    4.60
  -5   3  -1   80.69    5.40
  -5   3  -1   84.49    5.50
  -7  -3  -1  142.79    4.90
  -7  -3  -1  148.09    6.70
  -7  -3  -1  148.69    5.20
  -7   3  -1  138.09    7.00
  -9  -3  -1   15.40    2.40
  -9  -3  -1   14.90    3.30
  -9   3  -1   19.40    4.30
  -9   3  -1   16.40    3.30
 -11  -3  -1   13.00    3.70
 -11   3  -1   17.60    4.80
 -13  -3  -1   27.70    3.20
 -13  -3  -1   29.70    5.10
 -13  -3  -1   31.60    3.70
 -13   3  -1   29.90    6.00
 -15  -3  -1   17.40    5.40
 -15   3  -1    9.20    5.90
 -17  -3  -1   21.40    6.60
 -17   3  -1   -1.40    6.10
 -19  -3  -1   12.30    7.20
 -19   3  -1    4.40    7.00
 -20  -4   1  203.48   14.50
 -20   4   1  183.28   13.80
 -18  -4   1  229.08   14.20
 -18   4   1  238.48   15.00
 -16  -4   1   71.59    8.40
 -16   4   1   66.29    8.00
 -14  -4   1  164.28    7.30
 -14  -4   1  158.58    7.10
 -14  -4   1  175.08   10.30
 -14   4   1  149.99   10.00
  12  -4  -1  196.68    9.00
 -12  -4   1  186.28    7.10
 -12  -4   1  196.68    7.90
 -12   4   1  193.68   10.30
 -10  -4   1  435.06   12.40
 -10  -4   1  424.96   13.40
  10  -4  -1  428.86   14.90
 -10  -4   1  429.06   12.40
 -10   4   1  431.56   15.20
 -10   4   1  447.76   15.60
  -8  -4   1  430.86   11.80
  -8  -4   1  400.26   11.60
   8  -4  -1  405.66   11.10
   8  -4  -1  409.76   13.30
   8  -4  -1  444.66   14.80
  -8  -4   1  419.36   12.90
  -8   4   1  414.56   13.70
  -8   4   1  389.06   14.20
  -8   4   1  428.96   11.20
  -6  -4   1  557.44   16.50
   6  -4  -1  598.74   15.30
  -6  -4   1  588.74   15.50
  -6  -4   1  572.14   15.70
   6  -4  -1  590.64   18.10
   6   4  -1  545.55   15.00
  -6   4   1  587.54   17.80
  -6   4   1  592.24   17.10
   6   4  -1  574.24   15.00
  -6   4   1  584.84   15.30
  -4  -4   1 1302.77   33.80
   4  -4  -1 1338.07   35.10
   4  -4  -1 1322.37   33.30
  -4  -4   1 1289.17   33.60
   4  -4  -1 1315.27   34.90
  -4  -4   1 1268.07   34.10
  -4   4   1 1359.76   34.30
   4   4  -1 1344.47   33.00
  -4   4   1 1200.88   34.70
  -2  -4   1 2141.69   53.29
   2  -4  -1 1993.40   53.49
   2  -4  -1 2105.29   52.79
   2  -4  -1 2074.59   53.69
  -2  -4   1 2157.48   53.19
  -2  -4   1 2161.48   53.89
   2  -4  -1 2124.79   52.79
   2   4  -1 2124.49   53.29
   2   4  -1 2123.09   53.09
  -2   4   1 2085.79   52.79
  -2   4   1 1934.11   53.79
   2   4  -1 2119.19   53.29
  -2   4   1 1974.70   53.49
   0  -4   1 2072.69   51.69
   0  -4  -1 2005.10   51.49
   0  -4   1 2084.79   50.99
   0  -4  -1 1961.90   50.59
   0  -4  -1 2017.20   51.29
   0   4   1 1913.51   51.59
   0   4  -1 2073.99   51.59
   0   4   1 2037.20   50.59
   0   4   1 1988.90   51.29
   0   4  -1 1984.20   51.79
   2  -4   1 1353.06   33.80
  -2  -4  -1 1324.07   34.00
  -2  -4  -1 1344.67   34.30
   2   4   1 1328.07   33.90
  -2   4  -1 1312.87   35.00
  -4  -4  -1  548.75   14.60
   4  -4   1  592.54   14.50
  -4  -4  -1  561.84   15.00
  -4   4  -1  558.14   16.60
  -6  -4  -1  463.05   12.00
  -6   4  -1  420.46   14.30
  -8  -4  -1  415.06   11.10
  -8  -4  -1  396.66   11.20
  -8  -4  -1  411.16   13.30
  -8   4  -1  404.06   14.30
  -8   4  -1  390.06   13.80
 -10  -4  -1  208.88    6.70
 -10  -4  -1  219.28    9.50
 -10  -4  -1  205.88    6.80
 -10   4  -1  210.98   10.50
 -12  -4  -1  156.98    7.00
 -12  -4  -1  146.39    5.40
 -12  -4  -1  141.99    8.60
 -12   4  -1  153.78   10.10
 -14  -4  -1   82.19    5.60
 -14  -4  -1   78.99    7.40
 -14   4  -1   79.59    8.20
 -16  -4  -1  214.18   12.50
 -16   4  -1  199.48   13.30
 -18  -4  -1  204.28   13.30
 -18   4  -1  196.88   14.30
 -21  -5   1   12.60    7.50
 -19  -5   1   20.50    7.00
 -19   5   1    9.80    7.10
 -17  -5   1   17.60    6.00
 -17   5   1   14.20    6.40
 -15  -5   1   35.00    6.20
 -15  -5   1   53.09    4.70
 -15  -5   1   50.49    4.60
 -15   5   1   41.20    6.80
 -13  -5   1   24.20    3.50
  13  -5  -1   33.60    4.70
 -13  -5   1   27.60    3.00
 -13   5   1   16.90    5.20
 -11  -5   1   26.90    2.50
  11  -5  -1   24.70    4.50
 -11  -5   1   21.90    3.40
 -11  -5   1   31.00    2.60
 -11   5   1   28.30    4.80
   9  -5  -1  161.98    4.80
  -9  -5   1  149.69    7.20
  -9  -5   1  167.28    5.60
   9  -5  -1  150.48    8.60
  -9  -5   1  153.88    5.50
  -9   5   1  142.69    7.80
   7  -5  -1   57.49    2.70
  -7  -5   1   59.59    3.20
  -7  -5   1   51.69    3.30
  -7  -5   1   61.89    4.80
   7  -5  -1   59.89    5.90
  -7   5   1   51.99    5.10
  -7   5   1   63.69    5.40
   5  -5  -1   72.29    5.70
   5  -5  -1   69.49    6.30
  -5  -5   1   63.19    3.60
   5  -5  -1   59.99    3.20
  -5  -5   1   72.39    4.90
  -5   5   1   62.89    5.50
  -5   5   1   62.19    4.50
   5   5  -1   62.39    3.20
  -3  -5   1   87.79    4.40
  -3  -5   1   88.99    5.00
   3  -5  -1   96.09    5.80
   3  -5  -1   95.89    5.80
   3  -5  -1   87.79    4.00
   3   5  -1   88.29    4.00
  -3   5   1   80.69    4.50
   3   5  -1   86.69    4.30
  -3   5   1   77.19    5.30
  -1  -5   1   39.20    3.10
   1  -5  -1   35.10    3.40
   1  -5  -1   42.60    4.10
   1  -5  -1   35.30    3.00
  -1   5   1   41.20    3.10
   1   5  -1   47.60    3.70
  -1  -5  -1   64.89    3.10
  -1  -5  -1   69.39    4.00
  -1  -5  -1   75.69    4.20
   1  -5   1   78.79    3.60
  -1   5  -1   82.29    4.80
  -3  -5  -1   57.99    3.30
   3  -5   1   58.29    2.70
  -3  -5  -1   48.50    3.10
  -3   5  -1   56.99    4.70
   3   5   1   54.69    2.40
  -5  -5  -1   62.49    3.00
  -5  -5  -1   59.79    2.50
   5  -5   1   65.99    2.00
  -5   5  -1   67.29    5.10
  -5   5  -1   70.99    5.50
  -7  -5  -1  146.59    4.50
  -7   5  -1  144.69    7.50
  -7   5  -1  147.89    7.60
  -9  -5  -1   23.10    3.70
  -9   5  -1   21.10    4.60
 -11  -5  -1   24.60    4.10
 -11   5  -1   27.00    5.10
 -13  -5  -1   38.50    5.20
 -13  -5  -1   48.00    4.50
 -13   5  -1   41.70    6.50
 -15  -5  -1   15.60    4.90
 -15   5  -1    9.00    6.10
 -17  -5  -1    5.80    5.20
 -17   5  -1    9.10    6.70
 -19  -5  -1    8.20    3.70
 -19   5  -1   12.00    7.50
 -20  -6   1  107.69   11.30
 -20   6   1   86.79   11.20
 -18  -6   1  166.98   12.40
 -18   6   1  169.78   13.30
 -16  -6   1  220.58    9.40
 -16  -6   1  212.68    8.40
 -16  -6   1  207.88   12.70
 -16   6   1  242.08   13.20
 -14  -6   1  269.87    9.10
 -14  -6   1  243.18   10.40
 -14  -6   1  279.47   13.50
 -14   6   1  277.97   13.60
  12  -6  -1  195.48    9.90
 -12  -6   1  180.28    6.60
 -12  -6   1  179.88    8.40
 -12   6   1  179.88   10.50
 -10  -6   1  294.77   11.30
  10  -6  -1  319.67   12.90
  10  -6  -1  304.87    8.10
 -10  -6   1  307.67    9.20
 -10  -6   1  299.67    9.10
 -10   6   1  322.57   13.20
 -10   6   1  302.57   12.50
   8  -6  -1  425.26   11.50
  -8  -6   1  432.96   12.10
  -8  -6   1  402.96   13.70
   8  -6  -1  425.06   15.70
  -8   6   1  428.96   14.60
  -8   6   1  452.05   15.60
   6  -6  -1  988.70   29.60
  -6  -6   1 1012.80   28.00
  -6  -6   1 1011.40   26.60
   6  -6  -1 1051.89   28.80
   6  -6  -1  999.30   26.20
  -6   6   1 1009.60   28.10
   6   6  -1 1045.00   26.00
  -6   6   1  981.50   28.90
   4  -6  -1  779.42   23.00
   4  -6  -1  773.22   22.60
  -4  -6   1  778.62   21.00
  -4  -6   1  767.12   21.70
   4   6  -1  780.02   20.10
   4   6  -1  755.82   20.70
  -4   6   1  761.62   21.50
   2  -6  -1  694.43   19.90
  -2  -6   1  694.83   19.20
   2  -6  -1  688.53   20.10
   2   6  -1  677.53   18.90
  -2   6   1  683.63   18.80
   0  -6  -1  671.43   18.50
   0  -6  -1  661.43   19.20
   0  -6  -1  709.03   19.70
   0  -6   1  705.43   18.90
   0   6   1  695.53   18.50
   0   6  -1  699.63   19.60
  -2  -6  -1  739.53   20.30
   2  -6   1  795.02   20.30
  -2  -6  -1  758.62   20.70
  -2  -6  -1  774.22   21.00
  -2   6  -1  783.32   21.70
  -2   6  -1  752.42   22.00
   4  -6   1 1011.20   25.50
  -4  -6  -1  985.70   25.90
  -4  -6  -1  983.30   26.10
  -4   6  -1  971.00   27.80
  -4   6  -1 1040.60   28.40
  -6  -6  -1  436.26   11.90
  -6  -6  -1  430.06   11.60
  -6   6  -1  434.66   14.60
  -6   6  -1  450.75   15.10
  -8   6  -1  304.87   12.40
  -8   6  -1  310.17   12.40
 -10  -6  -1  187.28    8.80
 -10   6  -1  202.88   10.20
 -12  -6  -1  258.77   11.30
 -12   6  -1  254.87   12.90
 -14  -6  -1  207.58   11.10
 -14  -6  -1  207.38    7.60
 -14   6  -1  234.88   13.40
 -16  -6  -1  174.08   11.00
 -16   6  -1  148.09   12.70
 -18  -6  -1   97.99    5.60
 -18   6  -1  103.59   11.40
 -19  -7   1   55.29    8.80
 -19   7   1   49.30    9.00
 -17  -7   1   26.40    6.80
 -17   7   1   16.90    6.90
 -15  -7   1   34.80    6.20
 -15  -7   1   45.70    4.20
 -15  -7   1   62.79    5.60
 -15   7   1   52.89    7.50
 -13  -7   1   40.80    3.70
  13  -7  -1   49.10    6.20
 -13  -7   1   47.30    5.00
 -13   7   1   50.99    6.80
 -11  -7   1   29.10    4.50
 -11  -7   1   35.70    3.30
  11  -7  -1   31.70    5.40
 -11   7   1   31.90    5.20
   9  -7  -1   92.09    7.30
  -9  -7   1   89.79    6.50
  -9  -7   1   72.59    4.00
   9  -7  -1   73.59    3.00
  -9   7   1   74.99    7.20
  -9   7   1   63.79    5.90
   7  -7  -1   68.69    3.20
   7  -7  -1   62.49    6.30
  -7  -7   1   58.59    4.90
   7  -7  -1   72.59    6.20
  -7  -7   1   59.39    3.80
  -7   7   1   62.19    5.30
   5  -7  -1  123.49    7.30
   5  -7  -1  107.19    8.10
  -5  -7   1  117.59    6.40
  -5  -7   1  118.29    5.40
  -5   7   1  121.19    6.40
   3  -7  -1   98.69    6.60
   3  -7  -1   99.39    6.70
  -3  -7   1   93.89    6.00
  -3   7   1   93.29    5.40
   3   7  -1  105.69    4.70
   1  -7  -1   54.79    4.80
   1  -7  -1   57.39    5.10
   1   7  -1   68.99    4.80
   1   7  -1   61.89    4.60
  -1   7   1   61.39    4.10
   1  -7   1  112.39    5.00
  -1  -7  -1  110.39    5.50
  -1  -7  -1  111.99    5.50
  -1  -7  -1  115.09    6.00
  -1   7  -1  119.09    6.20
   3  -7   1   99.49    4.20
  -3  -7  -1   95.99    4.70
  -3  -7  -1   98.29    5.10
  -3   7  -1  111.69    6.20
  -5  -7  -1   69.89    3.90
   5  -7   1   74.29    2.90
  -5  -7  -1   71.19    3.70
  -5   7  -1   75.69    6.30
  -5   7  -1   80.69    6.00
  -7  -7  -1   58.69    2.90
  -7  -7  -1   63.49    3.00
  -7   7  -1   56.89    5.60
  -7   7  -1   63.09    5.70
  -9   7  -1   32.80    5.00
 -11  -7  -1   32.00    4.50
 -11   7  -1   41.60    6.40
 -13  -7  -1   51.99    5.30
 -13  -7  -1   40.90    2.80
 -13  -7  -1   47.90    5.80
 -13   7  -1   49.40    7.20
 -15  -7  -1   31.30    2.80
 -15  -7  -1   34.30    3.00
 -15  -7  -1   23.80    5.20
 -15   7  -1   29.70    7.20
 -17  -7  -1   41.20    7.80
 -17  -7  -1   35.60    3.00
 -17   7  -1   33.00    8.10
 -20  -8   1  128.09   12.10
 -18  -8   1  144.79   12.50
 -18   8   1  127.69   11.80
 -16  -8   1  190.78    9.80
 -16  -8   1  193.88    7.30
 -16  -8   1  212.98   12.70
 -16   8   1  197.18   13.20
 -14  -8   1  324.87   12.70
 -14  -8   1  303.37   10.00
  14  -8  -1  337.77   18.20
 -14   8   1  319.17   15.00
 -12  -8   1  603.94   16.80
 -12  -8   1  600.64   19.60
  12  -8  -1  580.84   20.60
 -12   8   1  614.14   21.10
  10  -8  -1  622.84   21.50
 -10  -8   1  630.04   20.00
 -10  -8   1  617.14   17.40
 -10   8   1  640.54   20.80
   8  -8  -1  581.94   20.00
  -8  -8   1  568.64   18.20
   8  -8  -1  566.24   18.80
   8  -8  -1  579.44   15.50
  -8  -8   1  552.64   16.10
  -8   8   1  576.84   18.50
   6  -8  -1  216.08    9.80
   6  -8  -1  197.38   10.40
  -6  -8   1  202.08    9.00
  -6   8   1  205.78    8.60
   6   8  -1  212.98    6.70
   4  -8  -1  272.57   12.20
   4  -8  -1  293.47   11.60
  -4   8   1  291.77   10.30
   4   8  -1  292.47    9.60
   2  -8  -1  337.97   12.90
   2  -8  -1  359.66   12.70
   2   8  -1  360.36   11.40
  -2   8   1  339.97   11.10
   0  -8   1  351.16   11.30
   0  -8  -1  348.07   11.90
   0  -8  -1  336.77   12.30
   0   8  -1  357.76   12.10
   0   8   1  350.16   10.70
   2  -8   1  265.87   11.30
  -2  -8  -1  285.47   10.20
   2  -8   1  282.87    9.10
  -2  -8  -1  291.77    9.70
  -2   8  -1  285.47   10.80
  -4  -8  -1  210.18    7.50
   4  -8   1  218.28    6.90
  -4  -8  -1  203.08    7.90
  -4   8  -1  220.98    9.60
  -6  -8  -1  546.35   15.20
  -6  -8  -1  552.94   15.60
   6  -8   1  561.24   14.40
  -6   8  -1  537.05   18.10
  -8  -8  -1  616.64   16.50
  -8   8  -1  622.64   20.40
 -10   8  -1  577.54   20.30
 -12  -8  -1  310.17   12.50
 -12   8  -1  304.27   14.50
 -14  -8  -1  195.58   10.50
 -14  -8  -1  174.38    9.20
 -14   8  -1  210.58   12.40
 -16  -8  -1  137.99    9.90
 -16   8  -1  132.69   11.50
 -18   8  -1   98.99   11.20
 -19  -9   1   26.50    7.50
 -19   9   1   30.10    7.80
 -17  -9   1   21.70    6.80
 -17  -9   1   25.30    4.80
 -17   9   1   13.50    6.90
 -15  -9   1   22.10    5.00
 -15  -9   1   23.50    2.80
 -15   9   1   38.00    7.10
 -13  -9   1   32.80    3.00
  13  -9  -1   33.20    6.00
 -13  -9   1   33.20    5.30
 -13   9   1   29.30    5.90
 -11  -9   1   32.70    3.10
 -11  -9   1   33.30    5.40
  11  -9  -1   33.20    5.90
 -11   9   1   37.20    5.90
  -9  -9   1   39.20    5.10
  -9  -9   1   36.20    3.30
   9  -9  -1   42.50    6.00
  -9   9   1   35.70    5.10
   7  -9  -1   45.90    5.50
   7  -9  -1   41.00    5.80
  -7  -9   1   44.30    5.20
   7   9  -1   38.70    2.30
  -7   9   1   32.70    4.60
   5  -9  -1   72.09    6.80
   5  -9  -1   60.79    6.60
   5   9  -1   62.49    4.00
  -5   9   1   60.19    5.20
   3  -9  -1  112.79    7.60
   3  -9  -1  125.69    8.50
   3   9  -1   98.99    5.20
  -3   9   1  104.49    6.00
   1  -9  -1   43.60    5.30
   1  -9  -1   49.60    5.00
   1   9  -1   38.10    4.20
  -1   9   1   51.69    4.50
   1  -9   1   81.29    5.30
  -1  -9  -1   83.99    5.70
  -1  -9  -1   97.39    6.80
  -1   9  -1   97.29    6.10
  -3  -9  -1   70.59    4.90
   3  -9   1   71.99    4.30
  -3  -9  -1   79.09    5.80
   3  -9   1   51.09    5.80
  -3   9  -1   75.29    6.00
  -5  -9  -1   36.30    3.30
   5  -9   1   44.40    3.00
  -5  -9  -1   40.40    3.90
  -5   9  -1   34.60    5.10
  -7  -9  -1   45.10    3.50
  -7  -9  -1   38.70    3.50
  -7   9  -1   36.10    5.20
  -9  -9  -1   30.30    2.90
  -9   9  -1   33.80    6.00
 -11  -9  -1   27.50    4.40
 -11   9  -1   39.80    6.50
 -13  -9  -1   25.20    5.10
 -13  -9  -1   29.30    5.00
 -13   9  -1   25.20    6.40
 -15  -9  -1   21.50    5.00
 -15   9  -1   25.80    7.30
 -17   9  -1   17.70    7.70
 -20 -10   1   78.89   12.10
 -18 -10   1  144.09   12.20
 -18  10   1  165.08   13.50
 -16 -10   1  247.78    8.40
 -16 -10   1  249.28   12.40
 -16  10   1  252.07   15.00
  14 -10  -1  295.07   14.30
 -14 -10   1  284.87   12.90
 -14 -10   1  281.67    9.50
 -14  10   1  277.67   14.70
 -12 -10   1  247.48    8.80
 -12 -10   1  253.87   12.10
  12 -10  -1  243.58   12.70
 -12  10   1  253.87   13.00
 -10 -10   1  260.07   12.00
  10 -10  -1  268.17   13.60
 -10  10   1  259.37   11.90
   8 -10  -1  355.96   14.30
  -8 -10   1  369.06   14.10
   8 -10  -1  351.46   15.10
  -8  10   1  364.06   13.90
   6 -10  -1  558.84   18.60
   6 -10  -1  511.05   19.30
  -6 -10   1  512.95   17.80
  -6  10   1  522.95   17.20
   6  10  -1  543.85   15.20
   4 -10  -1  379.76   14.40
   4 -10  -1  383.86   15.20
   4  10  -1  375.96   12.50
  -4  10   1  374.16   13.00
   2 -10  -1  207.88   10.20
   2 -10  -1  226.58   11.20
  -2  10   1  235.48    8.90
   2  10  -1  227.68    8.90
   0 -10   1  223.58   10.60
   0 -10  -1  245.98   11.00
   0 -10   1  239.68    9.50
   0 -10  -1  240.28   10.30
   0  10  -1  250.87   10.20
   0  10   1  258.87    9.00
  -2 -10  -1  348.17   12.40
   2 -10   1  344.97   11.50
  -2 -10  -1  349.67   13.20
  -2  10  -1  382.86   13.30
   4 -10   1  555.54   15.80
  -4 -10  -1  553.94   16.80
  -4 -10  -1  551.24   17.50
  -4  10  -1  559.14   18.30
  -6 -10  -1  332.97   11.20
  -6 -10  -1  330.47   11.40
   6 -10   1  365.06   10.00
  -6  10  -1  355.76   13.70
  -8 -10  -1  265.47    8.40
  -8 -10  -1  284.07    9.10
  -8  10  -1  283.17   13.20
 -10 -10  -1  228.48    7.50
 -10  10  -1  234.98   12.70
 -12 -10  -1  302.57   12.70
 -12  10  -1  287.07   14.30
 -14 -10  -1  211.18   11.20
 -14 -10  -1  223.58   11.60
 -14  10  -1  245.68   14.60
 -16  10  -1  154.18   13.40
 -19 -11   1   16.30    7.20
 -17 -11   1    3.60    5.80
 -17 -11   1   24.50    5.50
 -17  11   1   -2.10    6.10
 -15 -11   1   22.50    5.60
 -15  11   1   38.60    7.40
  13 -11  -1   21.30    6.20
 -13 -11   1   24.30    5.50
 -13  11   1   13.60    5.80
  11 -11  -1   14.60    5.80
 -11 -11   1   17.30    5.10
 -11  11   1   20.40    5.20
   9 -11  -1  120.79    9.60
  -9 -11   1   86.49    7.40
  -9  11   1  102.69    8.30
   7 -11  -1   59.89    7.50
  -7 -11   1   60.39    6.20
   7 -11  -1   64.19    7.00
  -7  11   1   80.79    6.90
   5 -11  -1   65.79    7.40
   5 -11  -1   56.99    6.20
   5  11  -1   57.99    4.60
  -5  11   1   45.00    5.10
   3 -11  -1   34.00    5.50
   3 -11  -1   17.70    4.50
  -3  11   1   31.20    4.30
   3  11  -1   30.10    3.40
   1 -11  -1   31.90    5.10
   1 -11  -1   25.90    4.70
   1  11  -1   30.40    4.10
  -1  11   1   28.50    3.60
   1  11  -1   25.80    4.10
   1 -11   1   34.80    5.70
  -1 -11  -1   21.50    4.60
  -1 -11  -1   23.20    4.30
   1 -11   1   25.80    3.60
  -1  11  -1   27.70    4.30
   3 -11   1   62.39    4.80
  -3 -11  -1   61.39    5.40
  -3 -11  -1   61.79    5.80
  -3  11  -1   59.59    6.10
  -5 -11  -1   58.59    5.50
  -5 -11  -1   50.19    4.60
   5 -11   1   51.99    4.00
  -5  11  -1   55.79    6.30
  -7 -11  -1   97.59    5.50
  -7 -11  -1   97.19    5.70
   7 -11   1  101.09    3.90
  -7  11  -1   93.59    8.20
  -9 -11  -1   14.60    2.70
  -9  11  -1   15.00    5.70
 -11 -11  -1   13.10    2.30
 -11  11  -1   16.40    6.20
 -13 -11  -1   28.40    5.10
 -13 -11  -1   29.90    6.30
 -13  11  -1   37.60    7.80
 -15 -11  -1   11.50    4.70
 -15  11  -1    7.30    6.90
 -18 -12   1  143.69   11.80
 -18  12   1  138.29   12.70
 -16 -12   1   47.60    7.00
 -16  12   1   72.09    9.10
 -14 -12   1  109.29    9.10
  14 -12  -1   98.69    9.90
 -14  12   1   92.19    9.30
 -12 -12   1  100.19    8.60
  12 -12  -1  106.59    9.70
 -12  12   1   83.29    8.40
  10 -12  -1  216.88   13.10
 -10 -12   1  201.28   11.50
 -10  12   1  206.78   11.90
  -8 -12   1  214.18   11.40
   8 -12  -1  242.28   13.40
  -8  12   1  212.68   11.00
   6 -12  -1  305.47   13.30
  -6 -12   1  294.07   12.90
   6 -12  -1  297.37   14.50
  -6  12   1  298.97   12.50
   4 -12  -1  492.25   17.50
   4 -12  -1  465.75   17.80
  -4  12   1  446.76   15.70
   2 -12  -1  677.43   22.10
   2 -12  -1  683.53   22.70
  -2  12   1  681.73   20.40
   2  12  -1  649.74   20.10
   0 -12  -1  730.63   23.00
   0 -12   1  731.33   21.80
   0 -12  -1  705.43   23.50
   0  12  -1  721.93   22.30
   0  12   1  731.83   21.30
   2 -12   1  446.96   14.20
  -2 -12  -1  454.15   16.00
  -2 -12  -1  417.46   15.40
  -2  12  -1  438.16   15.80
  -4 -12  -1  312.87   12.20
  -4 -12  -1  308.47   11.90
   4 -12   1  313.77   10.60
  -4  12  -1  317.87   13.30
  -6 -12  -1  200.28    8.70
   6 -12   1  206.08    7.20
  -6 -12  -1  193.68    8.90
  -6  12  -1  204.68   11.20
  -8 -12  -1  222.98    9.00
  -8 -12  -1  226.08    8.00
  -8  12  -1  222.08   12.20
 -10 -12  -1   87.69    5.40
 -10  12  -1   88.89    9.00
 -12 -12  -1  110.89    4.90
 -12  12  -1  116.99   10.70
 -14 -12  -1   53.29    6.90
 -14  12  -1   45.20    8.90
 -16  12  -1  146.49   12.90
 -17 -13   1    2.80    5.50
 -17  13   1    9.20    6.70
 -15 -13   1    3.10    5.50
 -15  13   1    2.10    6.50
  13 -13  -1    6.40    6.00
 -13 -13   1    9.30    5.40
 -13  13   1    4.10    5.50
 -11 -13   1    6.80    5.10
  11 -13  -1   -0.60    5.70
 -11  13   1    8.90    5.90
   9 -13  -1   15.30    5.70
  -9 -13   1   20.00    5.40
  -9  13   1   16.60    5.60
   7 -13  -1   25.50    6.20
   7 -13  -1    4.50    4.70
  -7 -13   1   12.40    4.60
  -7  13   1   11.60    4.80
  -5 -13   1    2.80    4.10
   5 -13  -1    5.50    4.80
   5 -13  -1   10.10    5.40
   5  13  -1   16.30    3.40
  -5  13   1    8.00    3.90
   3 -13  -1   17.60    5.40
  -3 -13   1   13.40    4.60
   3 -13  -1   11.00    4.90
  -3  13   1   10.00    3.90
   1 -13  -1   -2.30    4.00
  -1 -13   1    1.00    3.70
   1 -13  -1    3.70    4.00
   1  13  -1    6.00    3.40
  -1  13   1    3.20    3.30
   1  13  -1    7.20    3.70
   1 -13   1   14.10    3.80
  -1 -13  -1    9.10    4.40
  -1 -13  -1   13.70    4.50
  -1  13  -1   10.00    4.40
  -3 -13  -1    7.10    4.00
  -3 -13  -1    6.40    3.80
   3 -13   1    6.40    3.10
  -3  13  -1    8.40    4.50
  -5 -13  -1   14.30    3.90
  -5 -13  -1   17.00    4.00
   5 -13   1   17.00    3.00
  -5  13  -1   14.60    5.20
  -7 -13  -1   14.30    3.80
  -7 -13  -1   20.80    3.40
  -7  13  -1   20.30    5.90
  -9 -13  -1    2.90    2.90
  -9  13  -1    9.70    5.80
 -11 -13  -1   10.10    2.70
 -11  13  -1    8.10    6.30
 -13 -13  -1    5.00    5.30
 -13  13  -1   10.90    6.40
 -15 -13  -1    2.60    4.80
 -15  13  -1   -8.50    6.60
 -18 -14   1   92.69   10.70
 -16 -14   1  115.69   10.10
 -16  14   1  108.79   11.40
  14 -14  -1  108.29   10.80
 -14 -14   1   87.99    9.00
 -14  14   1  107.69   10.60
  12 -14  -1   95.19   10.10
 -12 -14   1   90.89    9.10
 -12  14   1   97.09    9.80
  10 -14  -1  144.09   11.80
 -10 -14   1  132.09   10.00
 -10  14   1  118.79   10.60
  -8 -14   1  228.88   12.10
   8 -14  -1  214.68   13.70
  -8  14   1  222.28   12.00
  -6 -14   1  406.26   16.30
   6 -14  -1  434.76   18.00
   6 -14  -1  434.56   17.60
  -6  14   1  395.36   15.90
   4 -14  -1  361.66   16.60
  -4 -14   1  404.26   15.30
   4 -14  -1  383.46   16.20
   4  14  -1  377.46   13.80
  -4  14   1  370.46   14.30
   2 -14  -1  303.67   14.30
  -2 -14   1  305.87   12.60
   2 -14  -1  312.47   14.00
  -2  14   1  296.07   12.00
   0 -14   1  329.97   12.70
   0 -14  -1  302.47   13.50
   0 -14  -1  313.77   13.80
   0  14  -1  311.07   13.20
  -2 -14  -1  351.86   14.20
   2 -14   1  373.56   12.90
  -2 -14  -1  353.96   14.50
  -2  14  -1  347.17   14.50
   4 -14   1  411.76   13.60
  -4 -14  -1  391.86   15.20
  -4 -14  -1  413.06   15.20
  -4  14  -1  421.86   16.30
  -6 -14  -1  187.18    9.60
  -6 -14  -1  192.68    9.00
   6 -14   1  199.38    7.70
  -6  14  -1  187.18   11.60
  -8 -14  -1  115.79    7.40
  -8  14  -1  135.69   10.20
 -10 -14  -1   68.69    5.70
 -10  14  -1   70.79    8.90
 -12  14  -1  116.89   10.70
 -14 -14  -1  120.29   10.10
 -14  14  -1  130.39   12.40
 -17 -15   1   -0.80    6.10
 -15 -15   1   -2.00    5.50
 -15  15   1   -9.50    6.40
  13 -15  -1   -2.00    6.10
 -13 -15   1    3.50    5.60
 -13  15   1    1.90    6.40
 -11 -15   1    2.50    5.30
  11 -15  -1    6.10    5.80
 -11  15   1    8.00    6.40
   9 -15  -1    6.50    5.70
  -9 -15   1   -6.30    4.80
  -9  15   1    7.80    5.20
  -7 -15   1   10.60    5.30
   7 -15  -1    0.70    5.40
  -7  15   1    7.50    5.20
   5 -15  -1   33.60    6.80
   5 -15  -1   20.10    6.20
  -5 -15   1   25.00    5.40
  -5  15   1   37.00    5.80
   3 -15  -1   27.70    6.20
  -3 -15   1   35.70    6.00
   3 -15  -1   20.50    5.80
  -3  15   1   26.90    5.10
   1 -15  -1   -4.60    4.40
  -1 -15   1   -6.40    3.60
   1 -15  -1   -0.20    4.10
  -1  15   1    1.60    3.60
  -1 -15  -1   32.00    5.70
  -1 -15  -1   24.40    5.30
   1 -15   1   27.50    4.70
  -1  15  -1   20.00    4.90
   3 -15   1   29.70    4.40
  -3 -15  -1   29.50    5.40
  -3 -15  -1   28.50    5.40
  -3  15  -1   36.60    6.30
  -5 -15  -1   17.00    4.20
  -5 -15  -1   16.40    4.50
   5 -15   1   22.30    3.60
  -5  15  -1    6.90    5.20
  -7 -15  -1    5.10    3.70
  -7 -15  -1    4.10    3.20
  -7  15  -1    3.10    5.10
  -9 -15  -1    4.80    3.40
  -9  15  -1    1.70    5.70
 -11  15  -1    3.10    6.10
 -13 -15  -1    2.70    5.40
 -13  15  -1   -1.70    6.30
 -15 -15  -1   14.90    6.20
 -16 -16   1  122.29   11.30
 -14 -16   1  154.78   11.90
 -14  16   1  132.39   12.00
 -12 -16   1  279.77   14.90
  12 -16  -1  256.07   15.80
 -12  16   1  265.97   15.10
 -10 -16   1  242.48   13.50
  10 -16  -1  203.98   13.70
 -10  16   1  207.88   13.20
   8 -16  -1  233.88   14.10
  -8 -16   1  238.08   12.60
  -8  16   1  256.37   13.40
   6 -16  -1  116.99   10.70
  -6 -16   1  104.89    8.80
  -6  16   1  119.79    9.60
  -4 -16   1  145.99   10.10
   4 -16  -1  139.79   11.20
   4 -16  -1  127.89   11.30
  -4  16   1  139.09    9.40
   2 -16  -1  131.79   10.70
   2 -16  -1  150.08   11.20
  -2 -16   1  148.59    9.60
  -2  16   1  134.49    8.80
   0 -16   1  169.48    9.50
   0 -16  -1  152.08   10.70
   0 -16  -1  154.58   10.20
   0  16  -1  153.78   10.30
  -2 -16  -1  124.89    9.80
  -2 -16  -1  139.59    9.80
   2 -16   1  146.09    8.50
  -2  16  -1  133.79   10.20
  -4 -16  -1  117.79    8.50
   4 -16   1  122.09    7.20
  -4 -16  -1  113.09    8.90
  -4  16  -1  103.09    9.50
  -6 -16  -1  203.58   10.00
  -6 -16  -1  208.88   10.90
  -6  16  -1  220.88   13.00
  -8 -16  -1  222.68   10.70
  -8  16  -1  231.08   13.90
 -10  16  -1  239.68   14.10
 -12 -16  -1  124.79   10.50
 -12  16  -1  135.59   12.30
 -14 -16  -1  120.39   10.50
 -15 -17   1   -3.80    5.80
 -15  17   1   -2.70    7.20
 -13 -17   1    3.20    6.20
  13 -17  -1    5.10    7.10
 -13  17   1    3.00    6.30
 -11 -17   1    4.30    5.90
  11 -17  -1    5.80    6.20
 -11  17   1    1.90    6.20
   9 -17  -1   -2.00    5.70
  -9 -17   1    2.50    5.70
  -9  17   1    0.70    5.60
   7 -17  -1    3.70    6.20
  -7 -17   1   13.00    5.10
  -7  17   1    4.80    5.20
   5 -17  -1    2.00    5.20
  -5 -17   1    5.20    4.90
  -5  17   1    2.30    4.50
   3 -17  -1   10.80    6.00
   3 -17  -1   -1.80    5.10
  -3 -17   1   10.80    5.10
  -3  17   1   -0.40    4.30
  -1 -17   1    9.70    4.40
   1 -17  -1    2.80    4.90
   1 -17  -1   10.30    5.50
   1 -17   1    4.40    4.20
  -1 -17  -1    7.10    5.10
  -1 -17  -1    1.30    4.90
  -1  17  -1   -0.20    4.90
   3 -17   1    3.40    3.70
  -3 -17  -1    7.50    4.90
  -3 -17  -1   -0.40    4.30
  -3  17  -1   11.30    5.50
  -5 -17  -1   -0.50    3.70
  -5 -17  -1    7.10    4.40
   5 -17   1    2.70    3.30
  -5  17  -1   15.40    5.60
  -7 -17  -1    2.20    4.00
  -7  17  -1   10.40    5.70
  -9  17  -1    0.80    6.10
 -11  17  -1    7.30    6.30
 -13 -17  -1    0.70    5.80
 -14 -18   1  111.99   10.70
 -14  18   1  103.09   11.30
  12 -18  -1  152.48   14.00
 -12 -18   1  168.88   12.70
 -12  18   1  158.18   12.30
 -10 -18   1   95.59   10.10
  10 -18  -1  104.39   11.50
 -10  18   1  110.59   10.40
   8 -18  -1  160.38   13.80
  -8 -18   1  155.28   11.90
  -8  18   1  179.58   12.20
  -6 -18   1  146.39   11.20
   6 -18  -1  171.68   13.40
  -6  18   1  160.08   11.10
  -4 -18   1  121.79    9.80
   4 -18  -1  145.49   12.20
  -4  18   1  124.69    9.90
   2 -18  -1   69.79    8.90
   2 -18  -1   58.39    8.50
  -2 -18   1   77.69    7.70
  -2  18   1   54.79    6.50
   0 -18  -1   74.09    8.50
   0 -18  -1   61.69    8.30
   0 -18   1   83.89    7.50
  -2 -18  -1  125.99   10.30
  -2 -18  -1  126.39   10.30
   2 -18   1  123.79    8.70
  -2  18  -1  111.79    9.90
   4 -18   1  159.78    8.70
  -4 -18  -1  146.69   10.00
  -4 -18  -1  166.38   11.10
  -4  18  -1  158.58   11.90
  -6 -18  -1  158.18   10.60
  -6  18  -1  164.08   11.90
  -8  18  -1  118.89   11.10
 -10  18  -1  147.29   12.20
 -12 -18  -1   91.79    9.60
 -13 -19   1   13.00    7.50
 -13  19   1   14.10    7.20
 -11 -19   1   -4.10    5.80
  11 -19  -1    0.40    7.00
 -11  19   1    8.90    6.40
  -9 -19   1   42.90    7.40
   9 -19  -1   36.90    8.00
  -9  19   1   32.20    6.90
   7 -19  -1   25.40    8.20
  -7 -19   1   16.50    6.00
  -7  19   1   23.00    6.50
  -5 -19   1   13.50    6.00
   5 -19  -1   15.70    7.10
  -5  19   1   17.80    5.70
   3 -19  -1   11.70    5.80
  -3 -19   1    8.30    5.40
  -3  19   1   -0.70    4.70
   1 -19  -1    5.90    5.40
  -1 -19   1    9.80    5.00
   1 -19  -1   11.60    6.00
  -1 -19  -1    9.00    5.40
   1 -19   1   13.50    4.90
  -1 -19  -1    7.40    5.60
  -3 -19  -1    9.80    4.90
  -3 -19  -1   21.10    6.20
   3 -19   1   24.30    4.80
  -3  19  -1   11.00    6.10
  -5 -19  -1   19.90    5.70
  -5 -19  -1   22.50    5.50
  -5  19  -1   35.70    7.50
  -7  19  -1   34.50    7.80
  -9  19  -1    4.90    6.60
 -11 -19  -1    1.50    7.10
 -12  20   1   63.79    9.80
  10 -20  -1   79.49   11.30
 -10 -20   1  100.89   10.30
 -10  20   1   76.29    9.30
   8 -20  -1   77.89   10.30
  -8 -20   1   73.39    9.30
  -8  20   1   75.09    8.80
  -6 -20   1   97.49    9.80
   6 -20  -1   96.59   11.30
  -6  20   1   87.49    9.10
   4 -20  -1  123.89   12.10
  -4 -20   1  144.09   11.30
  -4  20   1  137.39   11.00
  -2 -20   1  179.18   11.60
   2 -20  -1  177.58   12.50
   0 -20  -1  207.48   13.20
   0 -20   1  182.48   11.20
  -2 -20  -1  129.09   10.40
   2 -20   1  135.79    9.30
  -2  20  -1  114.79   10.60
  -4 -20  -1   82.69    8.30
  -4  20  -1   77.09    9.30
  -6  20  -1   79.29    9.90
  -8  20  -1   93.59   10.70
 -11  21   1   -1.40    9.60
   9 -21  -1   12.40    7.90
  -9 -21   1   14.80    7.00
  -9  21   1    8.80    6.70
  -7 -21   1   18.60    6.90
   7 -21  -1   13.00    7.60
  -7  21   1   12.80    6.40
   5 -21  -1   21.10    7.50
  -5 -21   1   -2.70    5.70
  -5  21   1   18.20    6.30
   3 -21  -1   16.90    6.90
  -3 -21   1   15.50    6.20
  -1 -21   1   14.70    5.80
   1 -21  -1   10.60    6.10
  -1 -21  -1   12.30    5.90
   1 -21   1   27.10    5.60
  -3 -21  -1    9.70    5.60
  -3  21  -1    4.20    5.80
  -5  21  -1    8.00    6.50
  -7  21  -1   15.70    7.40
   8 -22  -1   54.79    9.80
  -8 -22   1   65.09   10.70
  -8  22   1   65.59    9.00
  -6 -22   1  123.49   11.30
   6 -22  -1  109.69   12.00
  -6  22   1  109.39   10.20
   4 -22  -1  105.39   11.80
  -4 -22   1  112.09   10.00
  -2 -22   1   94.69    9.20
   2 -22  -1  112.59   11.70
   0 -22   1  120.99    9.80
   0 -22  -1   96.89   10.70
   2 -22   1  107.09    8.60
  -4  22  -1  122.99   11.40
  -6  22  -1   71.49    9.50
  -7  23   1   15.90    6.70
  -5 -23   1   22.30    6.90
   5 -23  -1   30.10    8.40
  -3 -23   1   13.90    6.30
   3 -23  -1   29.00    8.50
  -1 -23   1   16.30    6.00
   1 -23  -1   15.40    7.60
   1 -23   1   14.60    5.40
   2 -24  -1   36.30    7.00
  -2 -24   1   51.29    7.90
   0 -24   1   42.30    7.10
   0 -24  -1   50.09    8.40
 -20   0   2 1183.18   39.00
 -18   0   2    7.30    6.10
 -16   0   2  873.91   28.80
 -14   0   2  223.38    8.00
 -14   0   2  218.78   11.80
 -12   0   2  994.10   27.40
 -12   0   2  918.61   28.10
  12   0  -2  916.71   26.60
 -12   0   2  935.31   25.40
  10   0  -2  134.59    6.70
 -10   0   2  148.59    8.10
 -10   0   2  141.59    6.90
 -10   0   2  139.69    6.80
 -10   0   2  140.89    5.80
   8   0  -2 2347.36   60.99
  -8   0   2 2389.16   61.59
   8   0  -2 2367.86   61.29
  -8   0   2 2475.55   61.69
  -8   0   2 2301.37   60.59
   6   0  -2   76.29    4.50
  -6   0   2   73.49    4.10
   6   0  -2   84.29    4.90
  -6   0   2   74.99    4.60
  -6   0   2   78.19    4.90
   4   0  -2 5420.16  138.59
  -4   0   2 5566.54  138.59
   4   0  -2 5412.76  138.39
  -4   0   2 5559.34  138.69
  -4   0   2 5614.14  138.09
   2   0  -2 1030.70   27.70
  -2   0   2 1035.20   27.70
   2   0  -2 1043.50   27.90
  -2   0   2 1049.70   28.10
  -2   0   2 1041.50   27.20
   0   0   2 5434.16  137.59
   0   0  -2 5536.45  138.19
   0   0  -2 5431.76  137.69
   0   0   2 5612.94  138.19
   0   0  -2 5602.44  138.79
   0   0  -2 5532.15  138.89
  -2   0  -2   95.19    4.00
  -2   0  -2   82.09    4.90
   2   0   2   75.09    3.90
  -2   0  -2   81.39    5.10
   2   0   2   81.69    3.70
  -4   0  -2 2323.17   61.79
  -4   0  -2 2516.65   62.69
  -6   0  -2  144.49    6.50
  -8   0  -2  937.11   26.80
 -10   0  -2  235.78   10.60
 -12   0  -2  928.31   28.70
 -12   0  -2  935.61   27.60
 -14   0  -2    3.10    3.80
 -14   0  -2    6.60    5.20
 -16   0  -2 1180.78   37.00
 -21  -1   2   16.80    8.00
 -21   1   2   22.40    8.00
 -19  -1   2    9.70    6.60
 -19   1   2   25.40    7.10
 -17  -1   2   58.09    7.70
 -17   1   2   52.19    7.80
 -15  -1   2   12.60    5.00
 -15  -1   2   17.50    2.80
 -15   1   2   11.70    5.40
 -13  -1   2  118.69    7.10
 -13  -1   2  102.09    8.40
 -13  -1   2  118.19    5.60
  13  -1  -2  105.09    6.50
 -13   1   2  103.09    8.50
 -13   1   2  108.59    5.10
 -13   1   2  118.39    8.80
 -11  -1   2  102.79    5.90
  11  -1  -2  103.09    6.70
 -11  -1   2  105.89    5.20
 -11  -1   2   86.39    5.80
 -11   1   2   95.09    6.30
 -11   1   2   93.39    7.00
 -11   1   2   96.19    4.70
  11   1  -2   96.79    5.30
   9  -1  -2  112.09    5.80
  -9  -1   2  116.69    5.40
  -9  -1   2  126.49    5.90
  -9  -1   2  121.69    6.00
   9  -1  -2  126.59    6.50
  -9   1   2  113.09    5.00
  -9   1   2  125.09    6.80
  -9   1   2  123.39    6.50
   9   1  -2  128.39    5.80
   7  -1  -2  532.95   16.10
  -7  -1   2  546.15   15.80
  -7  -1   2  556.84   16.00
   7  -1  -2  546.95   16.00
  -7   1   2  553.24   16.30
   7   1  -2  544.65   15.40
  -7   1   2  527.55   16.20
   7   1  -2  549.25   15.80
  -7   1   2  523.05   15.10
   5  -1  -2    4.50    2.70
  -5  -1   2    1.70    2.10
   5  -1  -2    2.90    1.70
  -5  -1   2   -0.80    2.20
  -5  -1   2   -0.50    1.90
  -5   1   2    0.00    2.40
   5   1  -2    3.30    2.10
  -5   1   2    3.50    2.20
  -5   1   2    2.20    1.90
   5   1  -2   -0.50    2.00
   3  -1  -2   62.69    4.30
   3  -1  -2   64.99    4.60
  -3  -1   2   65.39    4.40
  -3  -1   2   66.89    4.30
  -3  -1   2   61.79    3.70
   3   1  -2   71.79    4.90
   3   1  -2   71.09    4.40
  -3   1   2   63.09    4.20
  -3   1   2   60.69    4.40
  -3   1   2   62.19    3.70
   1  -1  -2   64.59    4.80
  -1  -1   2   64.29    3.90
   1  -1  -2   68.99    4.70
  -1  -1   2   67.69    3.40
  -1  -1   2   66.19    4.50
   1   1  -2   70.89    3.80
  -1   1   2   64.39    3.90
  -1   1   2   77.29    2.60
   1   1  -2   69.49    5.10
  -1   1   2   59.29    4.10
   1   1  -2   56.39    4.80
  -1  -1  -2    6.60    1.20
  -1  -1  -2    2.70    2.40
  -1  -1  -2    1.80    2.30
   1  -1   2    2.00    1.60
   1  -1   2    0.70    1.60
  -1   1  -2   -0.70    2.70
   1   1   2   -1.40    1.70
  -1   1  -2    2.80    2.30
   1   1   2    3.80    1.10
  -1   1  -2    1.70    1.80
  -1   1  -2    2.30    1.60
  -3  -1  -2  565.64   15.80
   3  -1   2  521.65   14.50
  -3  -1  -2  527.15   15.50
  -3  -1  -2  513.35   14.70
  -3   1  -2  569.34   16.30
   3   1   2  522.95   14.70
  -3   1  -2  526.25   14.50
  -3   1  -2  534.45   15.20
  -5  -1  -2  123.19    5.40
  -5  -1  -2  126.59    6.20
  -5   1  -2  138.29    6.20
  -5   1  -2  119.29    4.50
  -7  -1  -2  104.29    6.00
  -7  -1  -2   88.89    5.60
  -7   1  -2   97.09    4.20
  -7   1  -2  112.19    6.30
  -7   1  -2  101.49    5.80
  -9  -1  -2   95.99    6.40
  -9  -1  -2  116.89    6.90
  -9   1  -2  112.19    7.40
 -11  -1  -2   12.50    3.70
 -11  -1  -2   17.50    4.40
 -11   1  -2   14.80    4.60
 -13  -1  -2   51.69    6.60
 -13  -1  -2   60.39    5.80
 -13   1  -2   67.09    7.50
 -15  -1  -2   11.90    4.10
 -15  -1  -2   18.20    5.90
 -15   1  -2    3.90    5.50
 -15   1  -2   15.00    5.00
 -17  -1  -2   16.50    6.60
 -17   1  -2    6.60    6.60
 -20  -2   2  704.63   27.10
 -20   2   2  730.43   27.50
 -18  -2   2   11.90    6.20
 -18   2   2   12.30    6.40
 -16  -2   2 1541.05   41.30
 -16  -2   2 1516.65   45.50
 -16   2   2 1596.14   45.70
 -14  -2   2   63.19    4.70
 -14  -2   2   59.29    5.30
 -14  -2   2   67.19    7.30
 -14   2   2   54.59    3.80
 -14   2   2   60.09    7.20
  12  -2  -2  893.11   26.80
 -12  -2   2  909.21   25.20
 -12  -2   2  936.31   26.00
 -12   2   2  932.41   27.70
  12   2  -2  843.02   24.50
 -12   2   2  919.01   24.30
 -12   2   2  943.01   27.30
 -10  -2   2   57.89    4.40
 -10  -2   2   49.70    4.40
  10  -2  -2   53.79    4.50
 -10  -2   2   58.99    4.60
  10  -2  -2   51.89    5.00
 -10   2   2   48.90    3.50
 -10   2   2   63.09    5.60
 -10   2   2   61.59    5.30
   8  -2  -2 4843.02  124.09
   8  -2  -2 4702.43  124.19
  -8  -2   2 4863.11  123.59
  -8  -2   2 4962.90  123.39
  -8  -2   2 5044.50  123.79
   8   2  -2 4948.41  123.39
  -8   2   2 4872.01  124.49
  -8   2   2 5007.60  124.39
  -8   2   2 4839.02  122.89
  -6  -2   2  210.38    7.80
   6  -2  -2  221.18    8.60
  -6  -2   2  220.28    7.90
  -6  -2   2  206.28    7.50
   6   2  -2  222.18    7.80
  -6   2   2  228.58    8.50
  -6   2   2  212.58    7.20
   6   2  -2  223.28    7.40
  -6   2   2  211.58    7.80
  -4  -2   2 2960.20   76.49
   4  -2  -2 3109.19   76.79
  -4  -2   2 2949.60   76.59
   4  -2  -2 2915.51   76.89
  -4  -2   2 2998.30   76.19
  -4   2   2 3068.49   75.89
  -4   2   2 3030.30   76.79
   4   2  -2 3115.09   76.59
   4   2  -2 2963.90   76.29
  -4   2   2 2971.90   75.89
  -2  -2   2 1081.09   28.40
   2  -2  -2 1117.29   29.10
   2  -2  -2 1114.19   29.30
  -2  -2   2 1102.19   28.50
  -2  -2   2 1070.09   29.20
  -2  -2   2 1076.09   29.10
  -2   2   2 1058.59   28.50
   2   2  -2 1117.09   29.20
   2   2  -2 1092.49   29.30
  -2   2   2 1066.69   28.90
   0  -2  -2 2975.30   76.49
   0  -2   2 3052.89   75.89
   0  -2  -2 3032.90   76.59
   0  -2   2 2962.30   75.99
   0   2  -2 2974.10   75.79
   0   2   2 2943.01   76.09
   0   2  -2 2985.90   76.79
   0   2  -2 3031.00   76.09
   0   2  -2 3143.69   77.09
  -2  -2  -2  219.48    7.70
   2  -2   2  218.38    6.80
  -2  -2  -2  203.68    6.40
  -2  -2  -2  235.38    7.90
  -2   2  -2  225.48    7.80
  -2   2  -2  212.68    6.80
  -4  -2  -2 4818.12  123.59
  -4  -2  -2 4747.73  123.09
   4  -2   2 5031.90  122.69
  -4  -2  -2 5149.98  123.79
  -4   2  -2 4777.82  123.89
  -4   2  -2 4920.41  122.59
  -6  -2  -2   57.09    4.70
  -6  -2  -2   48.60    4.10
  -6   2  -2   63.69    5.50
  -6   2  -2   56.49    2.70
  -8  -2  -2  966.90   26.10
  -8  -2  -2  899.81   26.40
  -8   2  -2  937.91   27.20
 -10  -2  -2   63.89    5.50
 -10  -2  -2   60.19    5.50
 -10   2  -2   68.79    6.50
 -12  -2  -2 1628.04   43.10
 -12  -2  -2 1585.14   44.90
 -12   2  -2 1576.04   45.40
 -14  -2  -2   21.20    5.40
 -14  -2  -2   12.00    3.60
 -14   2  -2   20.20    6.00
 -16  -2  -2  765.02   26.20
 -16   2  -2  754.72   26.80
 -16   2  -2  724.33   24.70
 -18   2  -2   34.60    8.30
 -21  -3   2  188.68   14.60
 -21   3   2  206.98   15.40
 -19  -3   2    9.50    6.40
 -19   3   2   -0.40    5.60
 -17  -3   2  304.27   15.60
 -17   3   2  318.27   15.70
 -15  -3   2  276.87   10.10
 -15  -3   2  270.87   13.50
 -15   3   2  249.48   12.80
 -13  -3   2  204.08    8.20
 -13  -3   2  213.48    8.80
  13  -3  -2  194.28    9.80
 -13   3   2  203.48    7.00
 -13   3   2  189.88   10.30
  11  -3  -2  245.38    9.20
  11  -3  -2  239.98   11.00
 -11  -3   2  254.67    9.20
 -11  -3   2  245.58    8.90
 -11  -3   2  237.58    9.00
 -11   3   2  245.58   10.70
  11   3  -2  241.38    8.10
 -11   3   2  247.88    7.90
 -11   3   2  235.48   10.90
   9  -3  -2  535.35   17.50
  -9  -3   2  569.14   16.30
  -9  -3   2  546.45   16.30
  -9  -3   2  557.14   16.30
   9  -3  -2  551.24   17.00
  -9   3   2  574.44   17.70
  -9   3   2  544.55   17.40
  -9   3   2  548.35   15.40
  -7  -3   2 1567.84   39.90
  -7  -3   2 1546.15   40.00
  -7  -3   2 1508.55   39.80
   7  -3  -2 1488.35   40.80
  -7   3   2 1536.55   39.20
  -7   3   2 1463.35   40.20
  -7   3   2 1601.84   41.10
   7   3  -2 1459.25   39.50
   7   3  -2 1506.05   39.00
   5  -3  -2  131.39    6.20
  -5  -3   2  129.89    5.90
  -5  -3   2  134.99    5.90
   5  -3  -2  134.19    6.80
  -5  -3   2  126.39    5.80
   5   3  -2  141.09    5.50
  -5   3   2  136.99    5.40
   5   3  -2  126.19    5.80
  -5   3   2  132.59    6.20
  -5   3   2  128.09    5.60
   3  -3  -2 1874.91   49.60
  -3  -3   2 1909.51   49.30
   3  -3  -2 1898.31   49.40
  -3  -3   2 1853.11   49.40
  -3  -3   2 1909.71   48.80
   3   3  -2 1878.81   49.40
  -3   3   2 1944.41   49.40
  -3   3   2 1920.81   48.70
  -3   3   2 1934.01   48.20
  -1  -3   2 1904.71   49.60
  -1  -3   2 1927.41   48.70
   1  -3  -2 1883.91   49.30
   1  -3  -2 1841.62   49.40
  -1   3   2 1927.71   48.90
   1   3  -2 1903.51   49.00
   1   3  -2 1987.60   49.70
   1   3  -2 1882.61   49.70
   1  -3   2  133.09    4.90
  -1  -3  -2  128.29    3.70
  -1  -3  -2  135.89    5.90
  -1  -3  -2  141.89    6.10
  -1   3  -2  137.49    6.90
  -1   3  -2  130.39    4.80
  -1   3  -2  135.09    5.90
  -3  -3  -2 1509.75   39.70
   3  -3   2 1580.04   39.00
  -3  -3  -2 1446.56   39.00
  -3  -3  -2 1554.54   39.90
  -3   3  -2 1507.15   38.90
  -3   3  -2 1576.94   40.40
  -5  -3  -2  559.94   16.00
  -5  -3  -2  561.74   16.00
  -5  -3  -2  535.35   15.80
  -5   3  -2  568.94   17.00
  -5   3  -2  552.14   14.70
  -7  -3  -2  263.57    8.80
  -7  -3  -2  241.28    9.10
  -7   3  -2  237.68   10.20
  -7   3  -2  239.08    6.90
  -9  -3  -2  184.68    8.50
  -9  -3  -2  185.98    7.70
  -9   3  -2  215.48   10.00
 -11  -3  -2  282.37   10.00
 -11  -3  -2  266.67   11.40
 -11   3  -2  282.27   12.90
 -13  -3  -2  316.37   11.00
 -13  -3  -2  312.97   13.60
 -13   3  -2  319.97   14.70
 -15  -3  -2   17.40    5.30
 -15   3  -2    8.70    6.10
 -17  -3  -2  171.88    9.80
 -17   3  -2  175.38   13.90
 -17   3  -2  199.48   12.10
 -20  -4   2  494.25   21.80
 -20   4   2  523.25   22.60
 -18  -4   2    1.40    5.70
 -18   4   2   -1.60    5.80
 -16  -4   2  971.70   31.00
 -16  -4   2  946.31   27.10
 -16   4   2  928.41   30.70
  14  -4  -2   23.60    4.70
 -14  -4   2   34.00    4.00
 -14  -4   2   34.90    4.00
 -14   4   2   29.90    5.60
 -12  -4   2 3013.90   77.29
 -12  -4   2 2897.31   77.39
  12  -4  -2 2949.90   79.59
 -12   4   2 3105.69   75.99
 -12   4   2 3048.50   79.49
 -10  -4   2  131.99    6.10
 -10  -4   2  138.49    6.70
 -10  -4   2  147.39    6.40
  10  -4  -2  135.39    8.30
  10  -4  -2  151.08    7.20
 -10   4   2  141.99    8.00
  10   4  -2  125.69    5.20
 -10   4   2  151.28    5.50
 -10   4   2  124.89    7.40
  -8  -4   2 3015.10   80.09
  -8  -4   2 3185.78   80.19
  -8  -4   2 3122.09   79.89
   8  -4  -2 3101.79   81.49
  -8   4   2 3171.88   79.29
  -8   4   2 3167.48   80.89
  -8   4   2 3203.48   81.69
  -6  -4   2  171.88    6.90
  -6  -4   2  167.18    7.00
  -6  -4   2  176.38    6.90
   6  -4  -2  193.08    8.10
  -6   4   2  171.88    7.90
  -6   4   2  180.98    7.10
  -6   4   2  174.78    6.30
   6   4  -2  191.18    6.80
   6   4  -2  173.78    6.10
  -4  -4   2 1428.96   39.00
   4  -4  -2 1526.65   39.40
  -4  -4   2 1502.65   39.00
  -4  -4   2 1448.16   38.60
   4  -4  -2 1490.05   39.60
  -4   4   2 1456.55   38.30
   4   4  -2 1514.45   39.00
   4   4  -2 1531.25   38.70
  -4   4   2 1407.16   39.20
  -4   4   2 1494.35   38.20
  -2  -4   2  713.83   19.60
   2  -4  -2  718.03   20.30
   2  -4  -2  732.23   20.50
  -2  -4   2  699.03   20.30
   2   4  -2  715.83   20.50
  -2   4   2  737.73   18.60
   0  -4  -2 1530.05   39.80
   0  -4   2 1469.85   38.90
   0  -4  -2 1491.85   39.50
   0   4  -2 1585.44   40.60
   0   4  -2 1521.75   39.70
   0   4  -2 1475.55   40.20
  -2  -4  -2  185.48    6.90
  -2  -4  -2  157.78    6.50
   2  -4   2  173.38    5.80
  -2  -4  -2  174.18    5.20
  -2   4  -2  168.68    5.70
  -4  -4  -2 3107.09   80.09
  -4  -4  -2 3255.67   80.29
   4  -4   2 3223.18   79.29
  -4  -4  -2 3031.80   79.69
  -4   4  -2 3107.59   81.19
  -4   4  -2 3231.38   79.29
  -6  -4  -2  140.59    6.30
  -6  -4  -2  144.39    6.00
  -6  -4  -2  144.59    6.00
  -6   4  -2  139.29    7.70
  -6   4  -2  142.99    4.40
  -8  -4  -2 3050.39   74.39
  -8  -4  -2 2906.61   74.49
  -8  -4  -2 2844.62   75.29
  -8   4  -2 2849.81   76.39
 -10  -4  -2   31.20    4.30
 -10  -4  -2   26.80    3.20
 -10   4  -2   25.20    5.20
 -12  -4  -2  987.90   29.50
 -12  -4  -2  992.00   26.70
 -12   4  -2  975.00   30.80
 -14  -4  -2    1.30    3.20
 -14  -4  -2    6.90    4.20
 -14   4  -2   -0.40    5.20
 -16  -4  -2  472.65   16.60
 -16   4  -2  526.65   21.20
 -18   4  -2   -1.10    5.50
 -18   4  -2   -1.40    6.80
 -21  -5   2  259.47   16.70
 -21   5   2  275.37   17.00
 -19  -5   2  451.05   20.50
 -19   5   2  458.05   20.70
 -17  -5   2  142.19   11.90
 -17  -5   2  168.48    8.10
 -17   5   2  148.19   11.30
 -15  -5   2  734.83   21.90
 -15   5   2  718.43   24.90
 -13  -5   2  672.83   20.50
  13  -5  -2  668.53   22.40
 -13  -5   2  681.13   20.00
 -13   5   2  720.73   23.00
 -11  -5   2  616.74   18.80
  11  -5  -2  633.94   21.70
 -11  -5   2  691.43   19.00
 -11  -5   2  640.24   19.50
  11  -5  -2  664.43   20.10
 -11   5   2  673.53   17.80
 -11   5   2  624.44   20.60
   9  -5  -2 1570.14   44.30
  -9  -5   2 1562.04   42.60
  -9  -5   2 1611.54   42.10
  -9  -5   2 1655.73   42.10
  -9   5   2 1585.44   44.20
  -9   5   2 1588.34   43.40
   9   5  -2 1600.04   41.20
  -9   5   2 1621.74   41.30
   7  -5  -2  890.91   26.40
  -7  -5   2  913.81   25.30
  -7  -5   2  912.41   25.10
  -7  -5   2  938.91   25.00
   7  -5  -2  923.31   26.40
  -7   5   2  935.01   24.40
   7   5  -2  904.31   24.50
  -7   5   2  880.91   25.40
  -7   5   2  900.71   26.50
   5  -5  -2 2903.11   72.99
  -5  -5   2 2847.71   72.29
   5  -5  -2 2630.54   72.89
  -5  -5   2 2807.52   71.99
  -5  -5   2 2845.02   72.09
  -5   5   2 2831.12   71.49
  -5   5   2 2879.11   71.79
   5   5  -2 2740.33   71.89
   5   5  -2 2847.42   71.49
   3  -5  -2 1727.43   45.00
   3  -5  -2 1682.73   43.40
   3  -5  -2 1670.93   45.20
  -3  -5   2 1770.32   44.90
  -3  -5   2 1683.63   44.20
  -3   5   2 1690.23   43.50
   3   5  -2 1737.63   44.50
   3   5  -2 1658.43   44.70
   1  -5  -2 1637.44   44.00
   1  -5  -2 1707.43   42.30
  -1  -5   2 1687.93   43.40
   1  -5  -2 1667.33   44.30
  -1   5   2 1700.63   42.30
   1   5  -2 1625.94   44.60
   1   5  -2 1758.32   44.50
   1   5  -2 1659.73   44.00
  -1  -5  -2 2671.13   70.19
  -1  -5  -2 2864.21   72.09
   1  -5   2 2900.31   71.19
  -1  -5  -2 2848.71   71.89
  -1   5  -2 2792.22   72.29
  -3  -5  -2  922.21   23.90
  -3  -5  -2  903.51   24.60
  -3  -5  -2  919.31   24.80
   3  -5   2  917.21   23.80
  -3   5  -2  925.71   23.90
  -3   5  -2  892.21   25.60
  -5  -5  -2 1598.94   42.60
  -5  -5  -2 1644.24   42.80
   5  -5   2 1689.03   41.60
  -5  -5  -2 1635.14   42.70
  -5   5  -2 1664.23   41.70
  -5   5  -2 1645.24   44.40
  -7  -5  -2  635.94   18.70
  -7  -5  -2  642.24   17.90
  -7  -5  -2  653.23   18.00
  -7   5  -2  626.14   20.00
  -9  -5  -2  687.83   18.70
  -9  -5  -2  669.83   19.10
  -9  -5  -2  674.73   20.40
  -9   5  -2  665.53   21.70
 -11  -5  -2  724.63   19.80
 -11  -5  -2  705.33   22.60
 -11  -5  -2  744.73   21.00
 -11   5  -2  735.23   24.20
 -13  -5  -2  155.88    7.60
 -13  -5  -2  139.49    9.10
 -13   5  -2  156.18   11.20
 -15  -5  -2  413.96   14.20
 -15   5  -2  435.16   18.90
 -17  -5  -2  254.47   10.50
 -17   5  -2  273.47   16.00
 -20  -6   2  273.77   16.30
 -20   6   2  243.98   16.00
 -18  -6   2   85.39    9.70
 -18   6   2  109.29   10.70
 -16  -6   2  750.72   25.70
 -16  -6   2  715.13   22.20
 -16   6   2  715.33   25.20
 -14  -6   2   64.49    5.30
  14  -6  -2   64.29    7.10
 -14  -6   2   68.89    5.70
 -14   6   2   74.49    7.90
 -12  -6   2  502.65   16.70
 -12  -6   2  510.35   15.80
  12  -6  -2  553.74   19.30
 -12   6   2  509.95   18.30
  10  -6  -2   46.40    5.90
 -10  -6   2   46.60    4.20
  10  -6  -2   56.09    5.00
 -10  -6   2   59.99    5.10
 -10   6   2   62.59    6.30
  10   6  -2   51.89    2.60
 -10   6   2   54.09    5.40
  -8  -6   2 1840.42   48.50
  -8  -6   2 1813.72   49.00
   8  -6  -2 1904.61   50.39
  -8  -6   2 1882.21   48.50
   8  -6  -2 1886.71   50.79
  -8   6   2 1825.32   49.40
  -8   6   2 1839.72   51.19
   6  -6  -2  306.87   11.50
   6  -6  -2  276.87   11.40
  -6  -6   2  314.37   10.20
  -6  -6   2  303.67   10.60
   6   6  -2  298.47    9.80
  -6   6   2  298.67   10.20
   6   6  -2  293.67    9.50
   4  -6  -2 1087.39   31.20
  -4  -6   2 1099.59   30.70
   4  -6  -2 1143.79   31.60
  -4  -6   2 1123.59   30.40
   4   6  -2 1147.19   30.70
   4   6  -2 1153.88   30.30
  -4   6   2 1147.19   29.90
   2  -6  -2   88.69    5.50
  -2  -6   2   75.79    4.70
   2  -6  -2   78.69    3.60
   2  -6  -2   73.19    5.40
  -2   6   2   68.39    3.60
   2   6  -2   78.39    5.20
   2   6  -2   74.99    5.00
   2   6  -2   81.09    5.80
   0  -6   2 1137.09   30.30
   0  -6  -2 1186.08   29.40
   0  -6  -2 1206.98   31.40
   0  -6  -2 1129.79   31.10
   0   6  -2 1089.29   31.80
   0   6  -2 1157.88   31.40
  -2  -6  -2  290.17    8.30
   2  -6   2  312.27    9.10
  -2  -6  -2  285.37   10.00
  -2  -6  -2  297.57    9.90
  -2   6  -2  299.57   10.90
  -4  -6  -2 1884.51   48.30
  -4  -6  -2 1835.52   48.10
   4  -6   2 1904.81   47.30
  -4   6  -2 1818.32   49.70
  -6  -6  -2   56.89    4.10
   6  -6   2   74.39    2.60
  -6  -6  -2   74.69    4.50
  -6  -6  -2   55.59    4.40
  -6   6  -2   60.39    5.60
  -8  -6  -2  491.85   14.80
  -8  -6  -2  516.25   14.50
  -8  -6  -2  507.35   15.90
  -8   6  -2  526.75   17.70
 -10  -6  -2   64.29    4.60
 -10  -6  -2   60.79    3.50
 -10  -6  -2   60.49    5.40
 -10   6  -2   67.49    7.20
 -12  -6  -2  734.03   22.80
 -12  -6  -2  682.23   20.30
 -12   6  -2  728.73   24.50
 -14  -6  -2   90.89    5.80
 -14   6  -2   93.39    9.50
 -16  -6  -2  239.78    9.40
 -16   6  -2  234.28   15.30
 -21  -7   2  328.37   18.30
 -19  -7   2  302.47   17.10
 -19   7   2  306.67   17.10
 -17  -7   2  194.08   13.50
 -17  -7   2  224.68   10.20
 -17   7   2  180.08   13.10
 -15  -7   2 1387.46   38.70
 -15   7   2 1370.26   41.00
 -13  -7   2  434.06   15.30
 -13  -7   2  432.86   14.00
  13  -7  -2  454.55   17.30
 -13   7   2  424.76   16.60
  11  -7  -2  420.86   16.80
  11  -7  -2  410.66   14.80
 -11  -7   2  403.66   14.40
 -11  -7   2  405.46   13.00
 -11   7   2  386.96   14.90
  -9  -7   2 3284.27   84.99
   9  -7  -2 3158.48   86.89
  -9  -7   2 3348.86   83.99
   9  -7  -2 3193.58   85.79
   9   7  -2 3344.87   82.79
  -9   7   2 3361.86   85.39
  -7  -7   2  690.73   20.60
   7  -7  -2  701.63   21.80
   7  -7  -2  698.63   22.20
  -7  -7   2  721.83   20.20
  -7   7   2  706.03   20.70
   7   7  -2  675.93   19.40
   5  -7  -2 1370.76   36.70
  -5  -7   2 1309.07   35.50
  -5  -7   2 1349.86   35.50
   5  -7  -2 1258.67   36.60
  -5   7   2 1308.07   35.00
   5   7  -2 1300.37   35.20
   5   7  -2 1299.97   34.50
   3  -7  -2 2460.75   62.99
   3  -7  -2 2387.16   63.19
  -3  -7   2 2405.96   61.99
   3   7  -2 2446.96   62.19
  -3   7   2 2371.16   61.19
   3   7  -2 2334.77   62.49
   1  -7  -2 2382.46   62.59
   1  -7  -2 2341.87   62.39
  -1  -7   2 2400.26   61.59
   1  -7  -2 2434.86   60.69
   1   7  -2 2388.06   62.49
  -1   7   2 2454.15   60.69
   1   7  -2 2388.26   62.69
   1  -7   2 1312.07   33.70
  -1  -7  -2 1295.57   34.80
  -1  -7  -2 1273.87   34.60
  -1  -7  -2 1288.17   33.00
  -1   7  -2 1263.97   35.10
  -3  -7  -2  688.93   19.60
   3  -7   2  692.53   18.60
  -3  -7  -2  699.83   19.70
  -3  -7  -2  676.43   18.50
  -3   7  -2  699.53   21.00
  -5  -7  -2 3208.58   83.59
  -5  -7  -2 3302.77   83.59
   5  -7   2 3388.46   82.49
  -5   7  -2 3254.87   85.59
  -7  -7  -2  393.26   11.90
  -7  -7  -2  385.86   11.60
  -7  -7  -2  381.96   12.60
  -7   7  -2  396.76   15.00
  -9  -7  -2  418.26   14.20
  -9  -7  -2  404.46   12.60
  -9  -7  -2  437.66   11.80
  -9   7  -2  412.56   16.40
 -11  -7  -2 1363.76   38.40
 -11  -7  -2 1360.86   36.10
 -11   7  -2 1385.46   40.60
 -13  -7  -2  178.78    7.30
 -13   7  -2  190.28   12.70
 -15  -7  -2  280.27    9.70
 -15   7  -2  289.77   16.10
 -17  -7  -2  314.77   10.30
 -17   7  -2  327.77   18.00
 -20  -8   2  224.68   15.80
 -20   8   2  220.08   15.60
 -18  -8   2  180.98   11.60
 -18  -8   2  157.48   12.90
 -18   8   2  156.18   12.20
 -16  -8   2   38.20    5.40
 -16   8   2   47.00    7.60
 -14  -8   2  143.59    7.00
 -14  -8   2  134.09    8.80
  14  -8  -2  112.09   10.20
 -14   8   2  118.39    9.40
 -12  -8   2  101.39    8.00
 -12  -8   2  105.99    6.20
  12  -8  -2  140.49   10.30
 -12   8   2  122.99    9.00
  10  -8  -2  216.78   10.30
 -10  -8   2  204.58    9.80
  10  -8  -2  202.08   11.50
 -10  -8   2  208.28    8.30
 -10   8   2  193.28    9.60
  -8  -8   2   38.80    4.80
  -8  -8   2   29.10    3.50
   8  -8  -2   34.80    5.30
   8  -8  -2   54.59    6.60
  -8   8   2   32.70    4.50
   8   8  -2   41.60    3.20
   6  -8  -2  519.85   17.40
  -6  -8   2  518.75   15.80
  -6  -8   2  493.05   15.90
   6  -8  -2  471.75   17.30
   6   8  -2  494.55   15.20
  -6   8   2  526.75   15.80
   4  -8  -2 1204.18   33.70
   4  -8  -2 1221.08   34.00
  -4  -8   2 1190.88   32.60
   4   8  -2 1196.98   32.70
  -4   8   2 1185.08   31.80
   4   8  -2 1145.09   32.00
  -2  -8   2 3100.19   77.89
   2  -8  -2 3076.89   78.79
   2  -8  -2 2989.90   78.99
   2   8  -2 3006.70   78.89
   2   8  -2 3049.79   78.59
  -2   8   2 2990.00   76.89
   0  -8  -2 1160.88   30.70
   0  -8  -2 1219.28   32.70
   0  -8  -2 1107.09   32.20
   0  -8   2 1202.18   31.50
   0   8  -2 1201.68   33.40
   0   8  -2 1188.08   32.80
  -2  -8  -2  497.85   15.40
  -2  -8  -2  478.85   13.70
   2  -8   2  488.35   14.20
  -2  -8  -2  502.85   15.30
  -2   8  -2  514.95   16.20
   4  -8   2   35.70    2.60
  -4  -8  -2   28.30    3.30
  -4  -8  -2   48.60    4.40
  -4   8  -2   30.60    4.60
   6  -8   2  211.98    6.00
  -6  -8  -2  192.38    7.40
  -6  -8  -2  200.98    7.70
  -6   8  -2  209.18   10.70
  -8  -8  -2  105.89    5.40
  -8  -8  -2  113.19    6.50
  -8  -8  -2  118.99    4.80
  -8   8  -2  105.29    8.50
 -10  -8  -2  134.89    7.90
 -10  -8  -2  144.09    6.20
 -10   8  -2  131.39    9.70
 -12  -8  -2   35.20    3.30
 -12   8  -2   34.80    6.80
 -14  -8  -2  164.28    6.50
 -14   8  -2  165.78   12.80
 -16  -8  -2  172.58    6.10
 -16   8  -2  177.78   14.20
 -19  -9   2  207.98   14.70
 -19   9   2  181.98   14.50
 -17  -9   2  260.37   12.50
 -17   9   2  272.87   15.40
 -15  -9   2  225.08   11.40
 -15   9   2  232.58   13.40
  13  -9  -2  568.84   20.80
 -13  -9   2  562.74   19.30
 -13  -9   2  546.65   17.10
 -13   9   2  556.74   20.00
 -11  -9   2  476.55   17.10
 -11  -9   2  479.15   15.20
  11  -9  -2  509.15   19.50
 -11   9   2  465.55   17.10
  -9  -9   2  333.87   11.40
   9  -9  -2  313.67   14.60
  -9  -9   2  328.07   12.80
   9  -9  -2  306.97   13.20
  -9   9   2  322.07   12.50
   9   9  -2  319.07    9.50
  -7  -9   2 1223.88   33.20
  -7  -9   2 1183.38   33.70
   7  -9  -2 1203.78   35.90
   7  -9  -2 1195.68   34.80
   7   9  -2 1188.88   32.20
  -7   9   2 1199.68   33.40
   5  -9  -2  438.26   16.10
  -5  -9   2  458.05   15.00
   5  -9  -2  434.46   16.30
   5   9  -2  445.66   14.30
   5   9  -2  446.86   13.50
  -5   9   2  454.55   14.20
  -3  -9   2  993.30   27.40
   3  -9  -2  969.40   28.80
   3  -9  -2  970.10   28.50
   3   9  -2  974.60   27.80
  -3   9   2  956.10   26.40
   3   9  -2  965.10   27.20
   1  -9  -2  933.71   27.70
  -1  -9   2  984.80   26.90
   1  -9  -2  965.90   28.10
  -1   9   2  981.20   25.80
   1   9  -2  993.80   28.10
   1   9  -2  947.41   27.70
  -1  -9  -2  458.75   14.80
   1  -9   2  426.56   13.50
  -1  -9  -2  449.46   14.60
  -1   9  -2  455.85   15.40
   3  -9   2 1191.08   31.10
  -3  -9  -2 1206.78   32.50
  -3  -9  -2 1142.29   32.20
  -3   9  -2 1180.98   33.60
   5  -9   2  331.17    9.60
  -5  -9  -2  319.77   11.00
  -5  -9  -2  334.67   11.00
  -5   9  -2  322.87   13.10
  -7  -9  -2  479.25   14.00
  -7  -9  -2  465.45   14.30
  -7   9  -2  472.55   17.60
  -9  -9  -2  542.05   14.80
  -9  -9  -2  553.94   17.40
  -9  -9  -2  535.25   15.80
  -9   9  -2  558.34   19.80
 -11  -9  -2  204.98    7.30
 -11   9  -2  182.58   12.40
 -13  -9  -2  256.57    8.40
 -13   9  -2  262.17   14.90
 -15   9  -2  187.58   14.20
 -20 -10   2   -0.90    6.60
 -18 -10   2  347.77   14.80
 -18 -10   2  311.77   17.10
 -18  10   2  348.37   17.90
 -16 -10   2   33.60    6.00
 -16  10   2   32.00    7.30
 -14 -10   2  479.25   18.00
  14 -10  -2  508.95   20.00
 -14  10   2  476.95   18.80
 -12 -10   2   -4.90    2.40
  12 -10  -2   -0.80    5.30
 -12 -10   2    1.70    4.20
 -12  10   2   -1.20    4.50
 -10 -10   2  561.44   19.30
  10 -10  -2  577.74   19.90
 -10 -10   2  570.74   17.60
  10 -10  -2  536.75   21.10
 -10  10   2  580.04   19.50
   8 -10  -2   59.99    7.50
   8 -10  -2   53.59    6.40
  -8 -10   2   58.89    5.70
   8  10  -2   37.40    3.20
  -8  10   2   51.89    5.50
  -6 -10   2 1218.48   35.30
   6 -10  -2 1220.08   37.50
   6 -10  -2 1318.97   36.90
  -6  10   2 1263.47   34.70
   6  10  -2 1256.67   34.20
   4 -10  -2  107.19    8.00
   4 -10  -2  113.89    8.30
  -4 -10   2  116.49    7.20
   4  10  -2  111.29    6.10
  -4  10   2  109.69    6.30
   4  10  -2  113.49    7.00
  -2 -10   2 1163.18   32.30
   2 -10  -2 1186.78   33.60
   2 -10  -2 1135.49   33.80
   2  10  -2 1180.78   33.00
  -2  10   2 1139.99   31.20
   2  10  -2 1196.58   32.80
   0 -10  -2  121.19    7.60
   0 -10   2  114.89    6.40
   0 -10  -2  112.39    7.10
   0  10  -2  114.69    7.70
   0  10  -2  105.19    7.30
  -2 -10  -2 1223.68   34.00
  -2 -10  -2 1231.08   34.40
   2 -10   2 1242.28   32.80
  -2  10  -2 1211.88   34.80
   4 -10   2   49.70    3.90
  -4 -10  -2   63.39    5.60
  -4 -10  -2   48.90    4.40
  -4  10  -2   56.79    6.30
  -6 -10  -2  531.35   16.60
  -6 -10  -2  542.65   16.60
   6 -10   2  573.44   14.90
  -6  10  -2  558.34   19.20
  -8 -10  -2    3.20    2.50
  -8 -10  -2    1.90    2.40
  -8  10  -2    2.60    5.10
 -10 -10  -2  450.95   13.60
 -10  10  -2  461.65   18.30
 -12 -10  -2   23.90    2.70
 -12  10  -2   24.00    6.90
 -14  10  -2  304.77   16.70
 -16  10  -2   -0.50    7.20
 -19 -11   2   13.30    7.30
 -19  11   2   -0.20    7.20
 -17 -11   2  192.48   11.90
 -17  11   2  185.08   13.70
  15 -11  -2  149.49   11.70
 -15 -11   2  152.38   11.00
 -15  11   2  153.78   12.00
 -13 -11   2   96.29    8.60
  13 -11  -2  104.69   10.20
 -13  11   2  104.39    9.30
  11 -11  -2  151.88   11.70
 -11 -11   2  135.99    9.70
 -11  11   2  140.49    9.20
   9 -11  -2  185.88   12.00
  -9 -11   2  168.68   10.20
   9 -11  -2  171.58   10.60
  -9  11   2  188.28   10.10
  -7 -11   2  623.34   20.50
   7 -11  -2  644.14   23.00
   7 -11  -2  628.34   21.40
   7  11  -2  632.44   18.60
  -7  11   2  635.84   20.10
   5 -11  -2   17.80    5.30
   5 -11  -2   23.90    5.00
  -5 -11   2   11.50    4.10
   5  11  -2   18.60    3.80
  -5  11   2   18.60    3.80
   3 -11  -2  600.74   20.60
  -3 -11   2  588.44   18.90
   3 -11  -2  617.54   20.40
   3  11  -2  606.44   19.60
  -3  11   2  592.44   17.80
   3  11  -2  596.74   18.60
  -1 -11   2  596.74   18.20
   1 -11  -2  593.34   19.50
   1 -11  -2  588.64   19.70
  -1  11   2  611.84   17.30
   1  11  -2  585.74   19.00
   1  11  -2  562.44   19.00
   1 -11   2   17.10    3.30
  -1 -11  -2   12.20    4.20
  -1 -11  -2   26.70    4.30
  -1  11  -2   19.80    4.70
  -3 -11  -2  621.94   19.70
  -3 -11  -2  643.04   20.10
   3 -11   2  664.13   18.40
  -3  11  -2  627.64   20.80
  -5 -11  -2  171.48    8.20
  -5 -11  -2  189.88    8.70
   5 -11   2  197.78    6.80
  -5  11  -2  182.08   10.70
  -7 -11  -2  145.29    7.00
  -7 -11  -2  123.19    6.70
  -7  11  -2  143.69    9.70
  -9 -11  -2   99.39    5.70
  -9  11  -2   92.09    8.70
 -11 -11  -2  136.29    6.20
 -11  11  -2  168.58   12.30
 -13 -11  -2  190.18    6.50
 -13  11  -2  216.78   14.20
 -15  11  -2   18.70    7.90
 -18 -12   2  268.47   14.00
 -18  12   2  232.68   15.60
 -16 -12   2    6.60    5.40
 -16  12   2    0.90    5.90
  14 -12  -2 1074.59   35.30
 -14 -12   2 1084.89   33.60
 -14  12   2 1084.29   34.40
 -12 -12   2  229.88   12.70
  12 -12  -2  235.58   13.60
 -12  12   2  245.48   12.90
  10 -12  -2 1432.86   44.00
 -10 -12   2 1480.45   42.10
 -10  12   2 1456.55   41.90
  -8 -12   2   12.50    4.70
   8 -12  -2   19.30    5.00
   8 -12  -2    8.40    6.30
  -8  12   2   15.70    4.60
   6 -12  -2  510.75   18.30
   6 -12  -2  436.36   18.80
  -6 -12   2  444.16   16.90
  -6  12   2  474.95   15.90
   6  12  -2  481.65   15.50
   4 -12  -2   20.80    5.90
  -4 -12   2   26.80    4.90
   4 -12  -2   27.90    5.50
  -4  12   2   19.70    3.70
   4  12  -2   22.60    4.60
  -2 -12   2 1034.70   31.20
   2 -12  -2 1092.79   33.70
   2 -12  -2 1157.08   33.20
   2  12  -2 1094.79   31.60
  -2  12   2 1138.99   30.40
   0 -12  -2   25.20    5.30
   0 -12  -2   28.00    4.90
   0 -12   2   22.80    3.90
   0  12  -2   22.60    4.60
   0  12  -2   24.90    4.90
   2 -12   2  496.65   15.20
  -2 -12  -2  488.75   16.80
  -2 -12  -2  474.95   17.20
  -2  12  -2  472.35   17.20
   4 -12   2   10.90    2.70
  -4 -12  -2   10.50    4.10
  -4 -12  -2   18.30    3.90
  -4  12  -2   17.10    5.00
  -6 -12  -2 1421.16   39.30
  -6 -12  -2 1425.16   39.10
  -6  12  -2 1442.66   41.80
  -8 -12  -2  231.68    8.40
  -8 -12  -2  215.98    9.10
  -8  12  -2  226.38   12.80
 -10 -12  -2 1067.59   29.10
 -10  12  -2 1046.90   33.80
 -12 -12  -2    3.10    2.30
 -12  12  -2    3.10    6.30
 -14 -12  -2  195.18   15.20
 -14  12  -2  237.28   15.30
 -19 -13   2   72.09   12.00
 -17 -13   2    2.20    5.60
 -17  13   2   -1.40    6.80
 -15 -13   2   34.20    6.90
  15 -13  -2   48.00    8.20
 -15  13   2   32.10    7.80
 -13 -13   2   36.20    6.90
  13 -13  -2   50.79    8.40
 -13  13   2   32.40    7.20
 -11 -13   2   51.79    7.20
  11 -13  -2   51.99    8.00
 -11  13   2   40.30    6.50
   9 -13  -2   39.70    8.00
   9 -13  -2   32.80    6.50
  -9 -13   2   31.50    6.20
  -9  13   2   36.90    6.20
  -7 -13   2   16.40    4.80
   7 -13  -2   12.40    6.00
   7 -13  -2    9.10    5.00
  -7  13   2    9.90    4.30
  -5 -13   2  207.18   11.00
   5 -13  -2  227.78   13.00
   5 -13  -2  217.18   12.20
  -5  13   2  216.58    9.90
   5  13  -2  221.68   10.30
   3 -13  -2   22.10    5.50
   3 -13  -2   11.70    5.10
  -3 -13   2   17.80    4.60
  -3  13   2   19.40    3.70
   3  13  -2   22.10    4.80
  -1 -13   2    9.90    3.80
   1 -13  -2   15.60    5.00
   1 -13  -2   23.10    5.70
   1  13  -2   13.90    4.80
  -1 -13  -2  201.08   10.70
   1 -13   2  197.78    9.20
  -1 -13  -2  243.58   11.80
  -1  13  -2  203.08   11.00
  -1  13  -2  198.28   10.60
  -3 -13  -2   12.20    4.10
  -3 -13  -2   14.50    4.80
   3 -13   2   11.80    3.10
  -3  13  -2   10.10    4.60
  -5 -13  -2   41.70    5.40
   5 -13   2   37.70    3.50
  -5 -13  -2   29.40    4.60
  -5  13  -2   35.60    6.00
  -7 -13  -2   46.70    5.00
  -7 -13  -2   59.09    5.60
  -7  13  -2   53.79    7.60
  -9 -13  -2   29.80    4.10
  -9  13  -2   42.10    7.50
 -11 -13  -2   30.80    3.80
 -11  13  -2   32.80    7.30
 -13  13  -2    7.70    6.80
 -18 -14   2  517.35   21.00
 -16 -14   2    6.90    6.00
 -16  14   2   -4.80    6.40
 -14 -14   2 1019.60   32.50
  14 -14  -2  957.10   33.40
 -14  14   2 1023.10   33.10
 -12 -14   2    4.00    5.30
  12 -14  -2    8.50    6.90
 -12  14   2   -0.90    5.70
 -10 -14   2 1010.30   32.10
  10 -14  -2 1016.20   34.10
 -10  14   2 1047.50   31.90
   8 -14  -2   24.00    5.80
  -8 -14   2   31.10    5.80
   8 -14  -2   22.10    6.60
  -8  14   2   24.60    5.50
   6 -14  -2 1181.98   36.70
   6 -14  -2 1208.28   38.30
  -6 -14   2 1163.48   35.40
  -6  14   2 1219.28   34.40
   4 -14  -2   68.09    7.80
   4 -14  -2   73.59    8.90
  -4 -14   2   65.99    6.80
  -4  14   2   78.79    6.30
   4  14  -2   72.69    6.90
   2 -14  -2  964.10   30.80
  -2 -14   2  961.40   29.00
   2 -14  -2  985.50   32.00
  -2  14   2  994.00   27.90
   0 -14  -2   69.59    7.90
   0 -14   2   67.59    6.10
   0 -14  -2   69.09    7.20
   0  14  -2   71.99    7.10
  -2 -14  -2 1132.39   34.70
   2 -14   2 1209.08   32.70
  -2 -14  -2 1204.58   35.60
  -2  14  -2 1139.89   35.00
   4 -14   2   25.50    3.50
  -4 -14  -2   27.70    5.50
  -4 -14  -2   23.10    4.80
  -4  14  -2   14.50    5.60
  -6 -14  -2  972.60   28.90
  -6 -14  -2 1034.20   29.70
  -6  14  -2  987.80   31.60
  -8 -14  -2    3.80    2.80
  -8 -14  -2   12.70    3.80
  -8  14  -2   -2.00    5.10
 -10 -14  -2  974.60   28.10
 -10  14  -2  990.90   33.00
 -12 -14  -2    3.40    2.50
 -12  14  -2   -0.40    6.50
 -14 -14  -2  476.35   19.20
 -17 -15   2   12.30    6.50
 -17  15   2   11.70    7.50
  15 -15  -2   36.60   11.70
 -15 -15   2   45.90    7.70
 -15  15   2   27.70    7.80
  13 -15  -2    3.20    6.00
 -13 -15   2   13.10    6.50
 -13  15   2   11.40    6.10
 -11 -15   2   12.20    6.20
  11 -15  -2    7.60    6.80
 -11  15   2   18.40    6.00
  -9 -15   2   68.69    8.20
   9 -15  -2  103.49   10.50
  -9  15   2   75.39    7.70
   7 -15  -2   82.79    8.90
  -7 -15   2   66.29    7.80
   7 -15  -2   48.00    8.00
  -7  15   2   78.09    7.10
   5 -15  -2    7.60    5.80
  -5 -15   2   14.80    5.20
   5 -15  -2   14.50    5.80
  -5  15   2   10.50    4.10
   3 -15  -2    9.50    5.90
   3 -15  -2   -4.80    4.50
  -3 -15   2   -5.70    3.60
  -3  15   2   -1.40    3.30
   3  15  -2   -3.20    4.20
   1 -15  -2    1.60    5.30
  -1 -15   2    2.10    4.00
   1 -15  -2    2.10    5.10
  -1 -15  -2    7.40    4.90
  -1 -15  -2   14.40    5.70
   1 -15   2   10.50    4.00
  -1  15  -2    7.00    4.60
   3 -15   2   79.69    6.10
  -3 -15  -2   53.69    6.90
  -3 -15  -2   76.69    7.40
  -3  15  -2   70.89    7.60
  -5 -15  -2   70.19    6.90
  -5 -15  -2   97.39    7.80
  -5  15  -2   78.09    8.30
  -7 -15  -2   13.40    3.70
  -7 -15  -2   14.30    4.40
  -7  15  -2   17.40    6.10
  -9 -15  -2   13.50    4.00
  -9  15  -2   10.10    6.20
 -11 -15  -2   25.50    3.90
 -11  15  -2   25.20    7.80
 -13  15  -2   21.20    8.10
 -16 -16   2   86.19    9.80
 -16  16   2   89.39   11.00
  14 -16  -2  614.24   25.70
 -14 -16   2  636.34   24.20
 -14  16   2  673.33   25.10
 -12 -16   2   56.99    8.50
  12 -16  -2   37.20    8.60
 -12  16   2   43.30    7.70
 -10 -16   2  751.62   26.20
  10 -16  -2  754.62   28.60
 -10  16   2  753.02   25.70
  -8 -16   2  260.07   13.70
   8 -16  -2  243.28   14.80
   8 -16  -2  239.68   14.10
  -8  16   2  245.78   12.70
  -6 -16   2  951.40   30.20
   6 -16  -2  933.61   31.40
   6 -16  -2  970.80   32.60
  -6  16   2  984.70   29.30
  -4 -16   2   -0.40    4.70
   4 -16  -2    3.70    5.20
   4 -16  -2    1.70    5.10
  -4  16   2    3.00    3.70
   2 -16  -2 2601.64   71.89
   2 -16  -2 2552.24   72.59
  -2 -16   2 2634.94   69.89
  -2  16   2 2621.74   68.69
   0 -16   2   -2.90    3.90
   0 -16  -2   -0.60    4.90
   0 -16  -2   -3.60    4.80
   0  16  -2   -4.00    4.20
  -2 -16  -2  902.61   29.80
  -2 -16  -2  987.50   30.20
   2 -16   2  954.80   27.50
  -2  16  -2  886.01   29.60
   4 -16   2  226.68    9.60
  -4 -16  -2  242.58   12.50
  -4 -16  -2  248.08   12.00
  -4  16  -2  244.88   13.00
  -6 -16  -2  699.73   21.80
  -6 -16  -2  677.43   22.90
  -6  16  -2  668.43   24.40
  -8 -16  -2   42.50    5.60
  -8  16  -2   42.70    8.20
 -10 -16  -2  573.74   18.80
 -10  16  -2  602.54   23.80
 -12  16  -2   83.69   10.70
 -15 -17   2  137.59   12.20
 -15  17   2  133.69   12.40
  13 -17  -2    3.30    6.50
 -13 -17   2   14.70    6.90
 -13  17   2   19.80    6.90
 -11 -17   2   19.30    6.70
  11 -17  -2   20.00    8.00
 -11  17   2   35.50    7.10
   9 -17  -2  165.58   13.30
  -9 -17   2  198.28   12.60
  -9  17   2  178.38   11.80
  -7 -17   2   48.80    7.50
   7 -17  -2   23.30    8.00
   7 -17  -2   46.80    7.80
  -7  17   2   34.10    5.90
   5 -17  -2   48.00    7.90
  -5 -17   2   38.80    6.60
   5 -17  -2   28.50    7.90
  -5  17   2   47.70    6.10
  -3 -17   2  116.09    9.40
   3 -17  -2  144.89   11.60
   3 -17  -2  113.19   10.40
  -3  17   2  122.39    8.50
   1 -17  -2   97.69   10.00
  -1 -17   2  130.69    9.10
   1 -17  -2  141.49   11.50
  -1 -17  -2   27.80    6.40
  -1 -17  -2   33.10    6.60
   1 -17   2   38.60    5.60
  -1  17  -2   37.30    6.80
  -3 -17  -2   38.80    6.70
   3 -17   2   37.20    4.80
  -3 -17  -2   25.90    5.90
  -3  17  -2   32.10    6.50
  -5 -17  -2  155.38    9.80
  -5 -17  -2  192.68   11.30
  -5  17  -2  175.48   12.70
  -7 -17  -2   20.70    5.10
  -7 -17  -2   20.10    4.30
  -7  17  -2   24.20    6.70
  -9 -17  -2   17.60    4.40
  -9  17  -2    9.70    6.90
 -11 -17  -2  111.79    7.40
 -11  17  -2  122.39   12.20
  14 -18  -2  397.86   20.60
 -14 -18   2  406.36   19.30
 -14  18   2  424.36   19.40
 -12 -18   2   55.69    8.70
  12 -18  -2   60.99    9.70
 -12  18   2   83.59    9.70
 -10 -18   2  468.05   20.20
  10 -18  -2  530.45   23.30
 -10  18   2  481.15   19.80
  -8 -18   2   15.20    6.30
   8 -18  -2   19.50    7.30
  -8  18   2   21.30    6.00
   6 -18  -2  892.91   31.20
  -6 -18   2  893.21   29.40
   6 -18  -2  880.31   31.60
  -6  18   2  907.01   28.30
   4 -18  -2    2.30    5.50
  -4 -18   2    7.20    5.30
   4 -18  -2    5.60    6.10
  -4  18   2    7.30    4.60
  -2 -18   2  942.61   29.30
   2 -18  -2  955.00   32.10
   2 -18  -2  902.71   31.30
   0 -18  -2   -5.20    5.00
   0 -18  -2    7.40    5.90
   0 -18   2    3.10    4.50
  -2 -18  -2  918.11   29.60
   2 -18   2  875.71   26.70
  -2 -18  -2  857.01   29.50
  -2  18  -2  879.21   29.60
  -4 -18  -2   16.00    5.10
  -4 -18  -2   13.90    5.50
  -4  18  -2    5.90    5.90
  -6 -18  -2  455.15   16.40
  -6 -18  -2  443.26   17.70
  -6  18  -2  433.36   19.70
  -8 -18  -2   52.89    6.50
  -8  18  -2   59.29    9.30
 -10 -18  -2  353.96   14.00
 -10  18  -2  370.96   18.80
  13 -19  -2  111.99   12.10
 -13 -19   2  114.09   11.50
 -13  19   2  104.49   11.00
  11 -19  -2   67.49   10.40
 -11 -19   2   79.19    9.70
 -11  19   2   87.89    9.50
  -9 -19   2  262.27   14.90
   9 -19  -2  239.08   16.80
  -9  19   2  261.67   14.00
   7 -19  -2   35.50    8.00
  -7 -19   2   57.29    8.20
  -7  19   2   56.09    7.60
   5 -19  -2  369.46   18.30
  -5 -19   2  380.36   16.60
   5 -19  -2  358.56   18.20
  -5  19   2  344.27   15.20
   3 -19  -2   99.19   10.80
  -3 -19   2   95.59    8.70
   3 -19  -2  122.89   11.50
   1 -19  -2   91.29   10.10
  -1 -19   2   96.69    8.40
   1 -19  -2  109.89   10.50
  -1 -19  -2  371.26   17.20
   1 -19   2  378.26   14.80
  -1 -19  -2  329.37   16.40
  -1  19  -2  353.76   17.00
  -3 -19  -2   46.10    7.40
  -3 -19  -2   39.20    6.70
  -3  19  -2   44.20    7.50
  -5 -19  -2  239.18   12.20
  -5 -19  -2  250.67   13.40
  -5  19  -2  267.37   14.80
  -7 -19  -2   86.39    8.10
  -7  19  -2   66.69    9.60
  -9 -19  -2  105.29    8.70
  -9  19  -2  121.69   12.20
  12 -20  -2   82.29   11.20
 -12  20   2   77.99    9.50
 -10 -20   2  435.46   19.60
  10 -20  -2  432.06   21.00
 -10  20   2  411.06   18.40
  -8 -20   2    6.10    6.10
   8 -20  -2   -4.70    6.70
  -8  20   2    7.00    5.90
  -6 -20   2  148.49   11.20
   6 -20  -2  154.38   14.10
  -6  20   2  161.98   11.40
  -4 -20   2    9.80    5.50
   4 -20  -2    7.40    6.50
   4 -20  -2   -1.50    6.00
  -4  20   2    3.30    4.60
  -2 -20   2  243.58   13.20
   2 -20  -2  273.57   15.70
   2 -20  -2  248.58   15.50
   0 -20  -2   -5.80    5.30
   0 -20   2   -6.20    4.50
   0 -20  -2    7.20    6.10
  -2 -20  -2  143.99   12.30
  -2 -20  -2  175.78   11.90
   2 -20   2  167.18    9.80
  -2  20  -2  153.58   12.60
  -4 -20  -2    4.80    5.50
  -4 -20  -2    4.00    4.60
  -4  20  -2    3.00    6.30
  -6 -20  -2  407.06   15.90
  -6 -20  -2  389.86   17.20
  -6  20  -2  372.36   19.20
  11 -21  -2   51.59   10.30
 -11  21   2   75.69    9.70
  -9 -21   2  209.58   14.40
   9 -21  -2  210.88   16.30
  -9  21   2  231.48   14.20
   7 -21  -2  129.19   13.60
  -7 -21   2  174.38   12.80
  -7  21   2  154.38   11.30
  -5 -21   2   30.40    7.10
   5 -21  -2   52.39    8.80
  -5  21   2   43.30    6.90
  -3 -21   2  210.18   12.90
   3 -21  -2  224.88   15.10
   3 -21  -2  184.58   14.20
  -1 -21   2  242.58   13.00
   1 -21  -2  196.08   13.90
   1 -21  -2  212.28   14.70
  -1 -21  -2   48.60    8.00
  -1 -21  -2   43.10    8.10
   1 -21   2   31.90    6.00
  -3 -21  -2  138.29   10.90
  -3 -21  -2  155.58   12.30
  -3  21  -2  150.88   12.80
  -5 -21  -2  177.18   11.20
  -5 -21  -2  204.48   13.10
  -5  21  -2  205.18   14.60
 -10  22   2  102.69   10.70
  -8 -22   2   98.69   10.60
   8 -22  -2   67.89   10.80
  -8  22   2  114.89   10.40
  -6 -22   2   80.59    9.40
   6 -22  -2  106.79   12.30
  -4 -22   2   26.30    7.00
   4 -22  -2   15.30    6.60
  -2 -22   2   12.40    6.00
   2 -22  -2   11.80    6.80
   0 -22  -2   27.60    7.60
   0 -22  -2   10.30    6.30
   0 -22   2   29.70    6.40
  -2 -22  -2   98.39    9.80
  -2 -22  -2   83.49   10.10
  -4 -22  -2  105.09   10.20
  -4 -22  -2   65.19    8.10
  -4  22  -2   84.39   10.50
  -5 -23   2   28.10    7.40
   3 -23  -2  104.29   12.70
  -3 -23   2   91.29    9.40
  -1 -23   2  100.09    9.20
   1 -23  -2   79.29   10.20
  -1 -23  -2   33.90    7.50
  -2 -24   2   70.39   10.10
 -22   0   3  168.78   14.80
 -20   0   3  146.29   12.90
 -18   0   3  358.86   17.00
 -16   0   3  320.47   15.00
 -16   0   3  309.77   11.00
 -14   0   3  707.33   22.90
 -14   0   3  664.03   19.80
 -12   0   3  635.84   20.50
  12   0  -3  612.04   19.30
 -12   0   3  616.54   18.20
 -12   0   3  620.84   19.80
 -10   0   3  770.52   22.90
  10   0  -3  842.22   23.60
  10   0  -3  843.82   24.00
 -10   0   3  832.12   24.30
  -8   0   3  351.56   11.30
  -8   0   3  365.86   12.30
   8   0  -3  360.26   11.80
   8   0  -3  337.17   12.00
   6   0  -3  392.86   13.00
  -6   0   3  414.96   12.60
   6   0  -3  396.76   13.30
  -6   0   3  415.26   13.20
   4   0  -3  269.37    9.80
   4   0  -3  267.27   10.00
  -4   0   3  260.27    9.50
  -4   0   3  263.97    9.00
   2   0  -3  305.57   10.90
  -2   0   3  298.97    8.90
   2   0  -3  308.17   10.90
   0   0   3  378.36   11.80
   0   0  -3  399.06   13.20
   0   0  -3  395.16   13.00
   0   0  -3  395.76   11.00
   0   0   3  371.76   10.90
  -2   0  -3  373.76   12.70
  -2   0  -3  375.46   11.20
   2   0   3  375.56   11.50
  -2   0  -3  371.66   13.00
  -4   0  -3  801.32   22.00
  -4   0  -3  762.72   23.10
  -4   0  -3  795.72   23.40
  -6   0  -3  684.03   20.80
  -6   0  -3  669.13   20.70
  -6   0  -3  633.44   19.50
  -8   0  -3  722.73   21.90
  -8   0  -3  751.02   22.60
  -8   0  -3  681.33   22.50
 -10   0  -3  358.86   14.10
 -10   0  -3  352.16   14.40
 -10   0  -3  354.06   14.00
 -12   0  -3  334.87   13.90
 -12   0  -3  309.07   14.30
 -12   0  -3  347.77   14.70
 -14   0  -3  141.69   10.70
 -14   0  -3  161.18    9.90
 -14   0  -3  180.18   14.60
 -16   0  -3  148.39   11.00
 -21  -1   3   23.70    7.50
 -21   1   3   22.90    7.90
 -19  -1   3   10.90    6.30
 -19   1   3   11.40    6.30
 -17  -1   3    7.40    4.90
 -17  -1   3    4.00    5.60
 -17   1   3   13.40    5.40
 -15  -1   3    5.60    2.80
 -15  -1   3    7.00    4.90
 -15   1   3    4.60    5.00
 -15   1   3    3.00    2.50
  13  -1  -3    1.80    3.40
 -13  -1   3    3.50    2.70
 -13  -1   3   -1.10    4.10
  13   1  -3    3.20    3.00
 -13   1   3    3.20    2.50
 -13   1   3    3.40    4.30
 -11  -1   3    7.90    3.20
  11  -1  -3    8.50    3.50
  11  -1  -3    8.00    3.10
 -11  -1   3    5.30    2.70
 -11   1   3    7.90    3.50
 -11   1   3    9.50    2.70
 -11   1   3    8.00    3.90
  11   1  -3   12.20    3.20
   9  -1  -3   13.00    3.10
  -9  -1   3    8.80    2.50
   9  -1  -3   12.60    3.50
  -9  -1   3   17.50    3.30
  -9   1   3    8.90    2.40
  -9   1   3   15.40    3.60
   9   1  -3   13.70    3.30
   9   1  -3   15.90    2.90
   7  -1  -3   62.39    5.70
   7  -1  -3   59.59    4.70
  -7  -1   3   56.99    5.10
  -7  -1   3   45.60    3.90
   7   1  -3   60.99    4.70
  -7   1   3   60.39    5.00
  -7   1   3   60.59    4.40
   7   1  -3   46.60    4.50
   5  -1  -3   45.30    4.70
   5  -1  -3   43.80    4.20
  -5  -1   3   40.10    4.00
  -5  -1   3   39.50    3.70
  -5   1   3   46.70    3.80
   5   1  -3   37.50    4.10
  -5   1   3   31.40    3.70
   5   1  -3   41.50    4.10
  -3  -1   3    3.70    2.40
   3  -1  -3    4.80    3.20
   3  -1  -3    7.30    2.80
  -3   1   3    3.80    2.20
   3   1  -3    1.60    2.80
   3   1  -3    2.40    3.20
   1  -1  -3   46.00    4.50
   1  -1  -3   39.60    4.40
  -1  -1   3   41.40    3.30
  -1  -1   3   37.70    3.10
   1   1  -3   44.00    4.40
  -1   1   3   42.60    2.40
  -1   1   3   35.80    3.20
   1   1  -3   44.80    4.50
   1  -1   3   53.99    3.90
  -1  -1  -3   59.59    4.90
  -1  -1  -3   51.69    2.90
  -1  -1  -3   59.39    5.40
  -1   1  -3   50.69    4.80
   1   1   3   53.89    2.80
  -1   1  -3   57.29    5.10
  -1   1  -3   53.39    3.70
   1   1   3   46.90    3.60
  -3  -1  -3   16.50    2.30
  -3  -1  -3   19.30    3.70
  -3  -1  -3   19.50    3.50
   3  -1   3   14.20    2.40
  -3   1  -3   15.70    3.50
  -3   1  -3   15.20    3.80
  -3   1  -3   15.80    2.80
  -5  -1  -3    4.90    3.10
  -5  -1  -3   10.70    2.50
  -5  -1  -3    5.40    3.40
  -5   1  -3    3.50    3.50
  -5   1  -3    2.50    3.50
  -5   1  -3    8.70    3.00
  -7  -1  -3    2.50    3.40
  -7  -1  -3    5.30    3.40
  -7  -1  -3    6.40    2.90
  -7   1  -3    3.90    3.90
  -7   1  -3    8.70    3.40
  -7   1  -3    4.10    3.80
  -9  -1  -3    9.40    3.50
  -9  -1  -3    6.80    3.80
  -9  -1  -3    5.50    3.90
  -9   1  -3   13.10    4.10
  -9   1  -3    2.00    4.20
 -11  -1  -3   10.00    4.40
 -11  -1  -3   12.70    4.40
 -11  -1  -3    5.10    3.90
 -11   1  -3    9.30    4.70
 -11   1  -3    9.70    4.80
 -13  -1  -3   22.00    5.70
 -13  -1  -3   13.20    4.40
 -13  -1  -3   21.60    5.20
 -13   1  -3   15.10    5.70
 -13   1  -3   19.10    5.40
 -13   1  -3   14.50    5.40
 -15  -1  -3   19.30    5.40
 -15   1  -3   12.70    5.10
 -15   1  -3   19.00    5.90
 -22  -2   3  125.29   12.70
 -22   2   3  136.79   13.50
 -20  -2   3  172.28   13.40
 -20   2   3  162.38   13.60
 -18  -2   3  376.96   17.40
 -18   2   3  339.57   16.80
 -16  -2   3  266.07   13.40
 -16  -2   3  276.17   10.50
 -16   2   3  275.17   13.60
 -14  -2   3  258.27   10.10
  14  -2  -3  271.97   12.10
 -14   2   3  259.37    9.30
 -14   2   3  246.78   12.50
 -12  -2   3  272.87   10.00
  12  -2  -3  256.67   11.10
 -12  -2   3  265.67   10.70
  12   2  -3  269.27   10.10
 -12   2   3  253.57   11.30
 -12   2   3  251.37    9.10
  10  -2  -3  645.34   19.50
 -10  -2   3  653.23   19.50
 -10  -2   3  614.94   18.70
  10  -2  -3  633.94   19.70
  10   2  -3  627.24   18.90
 -10   2   3  668.13   20.30
 -10   2   3  617.74   18.20
 -10   2   3  632.14   19.60
   8  -2  -3  927.01   26.60
  -8  -2   3  934.31   25.60
  -8  -2   3  906.61   26.10
  -8   2   3  954.30   26.70
   8   2  -3  934.51   26.00
  -8   2   3  889.01   25.20
   8   2  -3  924.51   25.50
  -8   2   3  901.21   25.80
  -6  -2   3  762.32   21.50
   6  -2  -3  782.52   22.40
  -6  -2   3  785.82   22.20
   6  -2  -3  789.72   22.70
  -6   2   3  748.93   22.20
  -6   2   3  743.83   21.30
   6   2  -3  766.52   22.20
  -4  -2   3  335.37   11.70
   4  -2  -3  370.06   12.60
  -4  -2   3  346.27   11.20
   4  -2  -3  363.86   12.20
   4   2  -3  374.36   12.50
   4   2  -3  362.76   12.10
  -4   2   3  340.97   11.10
  -2  -2   3  369.26   11.50
   2  -2  -3  377.76   12.60
   2  -2  -3  368.86   12.60
   2   2  -3  378.66   12.50
  -2   2   3  371.46   11.60
   2   2  -3  374.46   12.70
  -2   2   3  380.46   10.00
   0  -2  -3  711.93   20.90
   0  -2   3  692.33   19.70
   0  -2  -3  730.93   21.00
   0   2   3  718.53   20.00
   0   2  -3  708.93   19.80
   0   2  -3  727.43   21.10
   0   2   3  709.93   18.20
   0   2  -3  730.13   21.50
  -2  -2  -3  950.40   26.40
  -2  -2  -3  945.71   26.50
   2  -2   3  939.01   25.10
  -2  -2  -3  923.01   24.30
  -2   2  -3  922.31   26.90
  -2   2  -3  925.81   25.60
  -2   2  -3  952.70   27.20
   4  -2   3  598.54   16.80
  -4  -2  -3  586.74   18.30
  -4  -2  -3  606.34   18.40
  -4  -2  -3  585.94   16.70
  -4   2  -3  624.54   19.40
  -4   2  -3  603.64   18.00
  -4   2  -3  599.14   19.20
  -6  -2  -3  285.17   11.10
  -6  -2  -3  287.07    9.90
  -6  -2  -3  292.47   11.20
  -6   2  -3  299.17   11.30
  -6   2  -3  291.57   12.40
  -6   2  -3  281.47   12.00
  -8  -2  -3  227.28   10.30
  -8  -2  -3  262.97   10.60
  -8  -2  -3  249.18    9.90
  -8   2  -3  240.28   10.70
  -8   2  -3  243.38   11.80
 -10  -2  -3  324.57   12.60
 -10  -2  -3  319.77   13.00
 -10  -2  -3  313.87   12.30
 -10   2  -3  295.17   13.40
 -10   2  -3  326.97   14.00
 -12  -2  -3  333.37   12.90
 -12  -2  -3  368.56   14.50
 -12  -2  -3  340.27   14.00
 -12   2  -3  348.17   15.00
 -12   2  -3  304.97   14.80
 -14  -2  -3  186.08   10.60
 -14   2  -3  169.08   12.40
 -14   2  -3  172.68   12.10
 -14   2  -3  189.58   11.50
 -16  -2  -3   98.39    8.90
 -16   2  -3  107.89   10.10
 -16   2  -3  108.99    9.60
 -21  -3   3    6.40    6.70
 -21   3   3   -3.50    6.70
 -19  -3   3   10.80    6.10
 -19   3   3   18.80    6.50
 -17  -3   3   42.40    4.60
 -17  -3   3   31.60    6.60
 -17   3   3   25.00    6.20
 -15  -3   3   19.10    3.80
 -15   3   3   26.10    5.80
 -15   3   3   23.10    3.20
 -13  -3   3   17.40    4.50
 -13  -3   3   15.90    3.50
  13  -3  -3   17.80    4.70
 -13   3   3   10.30    2.60
 -13   3   3   24.30    4.80
 -11  -3   3  124.19    7.20
 -11  -3   3  131.39    6.90
  11  -3  -3  129.29    7.60
  11  -3  -3  139.69    8.20
 -11   3   3  121.49    8.10
 -11   3   3  132.89    6.00
 -11   3   3  122.79    7.60
  11   3  -3  130.49    6.70
   9  -3  -3   99.29    7.00
  -9  -3   3   80.89    5.60
  -9  -3   3   87.19    6.00
   9   3  -3   92.09    5.60
  -9   3   3   88.49    6.30
  -9   3   3   88.79    6.70
  -9   3   3   92.59    5.20
   9   3  -3   99.09    5.10
  -7  -3   3   27.90    3.70
   7  -3  -3   31.00    4.50
  -7  -3   3   28.70    3.50
   7  -3  -3   29.50    3.80
  -7   3   3   26.80    3.30
   7   3  -3   25.70    3.60
  -7   3   3   36.00    3.50
  -7   3   3   41.50    4.60
   7   3  -3   34.20    3.40
   5  -3  -3   37.50    4.30
  -5  -3   3   34.30    3.70
   5  -3  -3   31.20    3.70
  -5  -3   3   38.70    3.60
  -5   3   3   35.80    3.50
   5   3  -3   39.90    3.70
  -5   3   3   35.20    2.90
   5   3  -3   41.60    4.40
  -3  -3   3   15.70    2.80
  -3  -3   3   17.50    3.30
   3  -3  -3   14.80    3.20
   3  -3  -3   20.10    3.80
  -3   3   3   20.30    2.80
   3   3  -3   17.20    3.50
   3   3  -3   11.20    3.40
  -3   3   3   16.10    1.60
  -1  -3   3   31.10    3.00
   1  -3  -3   28.60    3.90
   1  -3  -3   33.10    3.90
  -1   3   3   34.50    3.50
   1   3  -3   36.20    3.40
   1   3  -3   39.30    4.20
   1   3  -3   34.30    4.20
  -1  -3  -3   30.80    3.80
   1  -3   3   30.80    3.00
  -1  -3  -3   26.80    3.70
  -1   3  -3   22.70    3.80
  -1   3  -3   26.10    4.20
  -1   3  -3   22.50    3.10
  -3  -3  -3   89.79    3.90
   3  -3   3  101.09    4.70
  -3  -3  -3  102.59    6.10
  -3  -3  -3   93.49    6.20
  -3   3  -3  100.09    6.00
  -3   3  -3  103.79    6.80
  -3   3  -3  103.79    7.30
  -5  -3  -3  117.29    6.80
  -5  -3  -3  129.59    6.80
  -5  -3  -3   99.49    5.20
  -5   3  -3  118.39    7.10
  -5   3  -3  111.79    8.00
  -5   3  -3  115.29    8.30
  -7  -3  -3   16.90    3.10
  -7  -3  -3   17.90    3.60
  -7  -3  -3   22.00    4.00
  -7   3  -3   19.10    4.90
  -7   3  -3   18.40    4.30
  -9  -3  -3   35.10    4.30
  -9  -3  -3   24.90    4.10
  -9  -3  -3   27.00    4.40
  -9   3  -3   25.10    5.60
  -9   3  -3   21.40    5.00
 -11  -3  -3   28.30    4.70
 -11  -3  -3   22.70    4.10
 -11  -3  -3   23.50    4.50
 -11   3  -3   23.10    5.80
 -11   3  -3   17.00    5.40
 -13  -3  -3   15.30    4.50
 -13   3  -3    8.30    5.20
 -13   3  -3    4.00    5.60
 -15  -3  -3    7.80    4.40
 -15   3  -3    5.90    6.70
 -15   3  -3   12.10    5.90
 -15   3  -3    7.90    6.00
 -22  -4   3  155.18   16.80
 -20  -4   3  203.18   14.40
 -20   4   3  175.98   13.10
 -18  -4   3   87.19    9.40
 -18  -4   3  101.79    9.20
 -18   4   3   84.99    9.70
 -16  -4   3  109.09    9.80
 -16  -4   3  118.49    7.40
 -16   4   3  118.39   10.30
  14  -4  -3  133.39   10.00
 -14  -4   3  127.09    7.40
 -14   4   3  128.59    6.00
 -14   4   3  127.69    9.40
 -12  -4   3  276.67   10.90
  12  -4  -3  314.87   12.60
 -12  -4   3  284.87   11.00
 -12   4   3  281.37   12.00
 -12   4   3  279.27    9.70
  12   4  -3  285.47    9.80
  10  -4  -3  368.06   13.80
 -10  -4   3  344.87   12.40
 -10  -4   3  338.17   12.10
  10   4  -3  352.36   11.80
 -10   4   3  338.97   11.20
 -10   4   3  360.26   12.90
 -10   4   3  355.76   13.40
  -8  -4   3  554.24   17.00
  -8  -4   3  537.25   16.50
   8  -4  -3  547.35   17.70
   8   4  -3  588.34   16.80
  -8   4   3  487.95   18.90
   8   4  -3  532.25   15.90
  -8   4   3  553.14   16.60
  -8   4   3  542.75   15.90
   6  -4  -3  876.91   25.20
  -6  -4   3  847.22   24.70
  -6  -4   3  833.32   24.20
   6  -4  -3  887.01   25.50
   6   4  -3  873.21   24.30
  -6   4   3  871.71   23.70
  -6   4   3  857.61   23.90
   6   4  -3  906.31   24.90
   4  -4  -3 1215.68   33.50
  -4  -4   3 1141.69   32.90
  -4  -4   3 1201.38   32.20
   4  -4  -3 1198.48   33.20
  -4   4   3 1214.98   31.10
   4   4  -3 1204.58   33.20
  -4   4   3 1207.98   32.20
   4   4  -3 1229.98   32.90
  -2  -4   3 1284.77   33.50
   2  -4  -3 1250.57   34.40
   2  -4  -3 1263.07   34.60
  -2   4   3 1241.98   33.60
   2   4  -3 1292.07   34.60
   2   4  -3 1225.68   34.70
   0  -4   3  835.52   22.70
   0  -4  -3  847.82   24.10
   0  -4  -3  825.62   23.80
   0   4  -3  804.82   24.60
   0   4  -3  851.71   23.40
   0   4  -3  830.62   24.50
   2  -4   3  582.54   16.40
  -2  -4  -3  570.14   17.70
  -2  -4  -3  591.94   17.80
  -2   4  -3  602.14   19.10
  -2   4  -3  578.24   18.80
  -2   4  -3  586.04   17.70
  -4  -4  -3  338.97   11.60
   4  -4   3  321.17    9.80
  -4  -4  -3  315.87    9.60
  -4  -4  -3  306.77   11.20
  -4   4  -3  319.07   11.90
  -4   4  -3  310.37   13.10
  -4   4  -3  329.17   12.90
  -6  -4  -3  307.07   10.30
  -6  -4  -3  328.27   11.50
  -6  -4  -3  303.07   11.50
  -6   4  -3  331.57   12.50
  -8  -4  -3  123.19    6.60
  -8  -4  -3  107.29    7.10
  -8  -4  -3  125.09    7.00
  -8   4  -3  129.49    8.70
 -10  -4  -3  132.79    7.40
 -10  -4  -3  128.39    7.60
 -10  -4  -3  134.79    7.90
 -10   4  -3  124.09    9.90
 -12  -4  -3   85.09    6.30
 -12  -4  -3   89.79    7.40
 -12   4  -3   84.39    8.90
 -12   4  -3   87.69    9.00
 -14  -4  -3  206.78   10.30
 -14   4  -3  203.48   13.80
 -14   4  -3  191.98   12.50
 -16  -4  -3  127.39   11.10
 -16   4  -3  158.48   11.80
 -16   4  -3  159.68   13.90
 -16   4  -3  138.39   15.20
 -21  -5   3   20.80    7.50
 -21   5   3   25.60    8.40
 -19  -5   3   16.00    6.70
 -19   5   3   29.40    7.40
 -17  -5   3   41.60    5.10
 -17  -5   3   26.90    6.80
 -17   5   3   38.60    7.30
  15  -5  -3   25.10    6.00
 -15  -5   3   27.80    4.60
 -15   5   3   30.80    6.30
  13  -5  -3   30.80    6.00
 -13  -5   3   35.10    4.60
 -13   5   3   27.00    5.30
 -13   5   3   27.70    3.10
  11  -5  -3   72.09    7.00
  11  -5  -3   72.29    6.50
 -11  -5   3   76.09    6.00
 -11  -5   3   79.99    6.20
 -11   5   3   77.19    6.40
  11   5  -3   80.09    4.90
 -11   5   3   70.19    4.70
   9  -5  -3   89.59    7.40
  -9  -5   3   80.99    6.00
   9  -5  -3   77.99    6.70
  -9  -5   3   79.19    5.60
  -9   5   3   79.39    5.00
  -9   5   3   69.29    5.90
   9   5  -3   73.19    5.30
  -7  -5   3   67.69    5.50
   7  -5  -3   74.09    5.80
   7  -5  -3   67.09    6.10
  -7  -5   3   61.69    4.90
  -7   5   3   67.19    4.80
  -7   5   3   74.49    5.00
   7   5  -3   75.59    5.30
   7   5  -3   70.29    4.90
   5  -5  -3   65.49    5.90
  -5  -5   3   58.49    4.50
   5  -5  -3   61.79    5.70
  -5  -5   3   57.79    5.20
  -5   5   3   50.89    4.10
  -5   5   3   61.29    3.80
   5   5  -3   56.99    5.60
   5   5  -3   60.09    4.80
  -3  -5   3   87.29    6.00
   3  -5  -3   83.79    6.10
   3  -5  -3   72.69    6.30
  -3  -5   3   84.29    5.20
  -3   5   3   76.49    3.20
   3   5  -3   76.99    5.90
  -3   5   3   84.69    5.30
   3   5  -3   83.49    5.70
  -1  -5   3   55.29    4.40
   1  -5  -3   68.59    5.60
   1  -5  -3   56.19    5.50
   1   5  -3   61.79    5.80
   1   5  -3   62.59    5.30
   1   5  -3   67.19    6.20
  -1  -5  -3   79.29    5.70
   1  -5   3   78.59    4.50
  -1  -5  -3   70.39    5.70
  -1   5  -3   68.99    6.30
  -1   5  -3   81.79    5.80
  -1   5  -3   81.59    6.50
  -3  -5  -3   58.09    2.80
  -3  -5  -3   59.59    5.20
   3  -5   3   68.29    3.90
  -3  -5  -3   70.19    5.60
  -3   5  -3   63.79    6.40
  -3   5  -3   82.39    7.70
  -3   5  -3   67.89    5.50
   5  -5   3   91.09    4.30
  -5  -5  -3   88.99    6.00
  -5  -5  -3   73.29    5.90
  -5  -5  -3   84.69    4.50
  -5   5  -3   97.69    7.20
  -7  -5  -3   25.70    3.40
  -7  -5  -3   31.00    4.10
  -7  -5  -3   30.70    4.00
  -7   5  -3   22.00    4.80
  -9  -5  -3   24.60    3.90
  -9  -5  -3   29.40    4.30
  -9  -5  -3   33.20    4.00
  -9   5  -3   22.40    5.40
 -11  -5  -3   37.40    4.80
 -11  -5  -3   42.20    4.30
 -11   5  -3   43.90    7.00
 -13  -5  -3   16.60    4.20
 -13   5  -3   19.50    6.50
 -13   5  -3   16.90    6.40
 -15  -5  -3   22.70    4.50
 -15   5  -3   25.30    6.90
 -15   5  -3   24.30    7.70
 -20  -6   3  154.58   12.80
 -20   6   3  154.08   13.30
 -18  -6   3  190.28   13.00
 -18  -6   3  199.98   10.10
 -18   6   3  209.28   13.60
 -16  -6   3  213.68   10.10
 -16   6   3  200.58   11.90
 -14  -6   3  151.48    8.60
  14  -6  -3  152.98   11.10
 -14   6   3  149.39    6.50
 -14   6   3  158.48   10.40
 -12  -6   3  217.18    9.50
  12  -6  -3  218.18   11.90
 -12  -6   3  204.98    9.70
 -12   6   3  215.18    8.00
 -12   6   3  214.58   10.70
  10  -6  -3  386.86   14.40
 -10  -6   3  358.66   12.90
  10  -6  -3  371.76   14.60
 -10  -6   3  357.66   12.80
  10   6  -3  369.36   12.10
 -10   6   3  371.56   13.40
 -10   6   3  366.06   11.80
  -8  -6   3  691.93   20.70
   8  -6  -3  671.73   22.00
  -8  -6   3  710.93   21.00
   8  -6  -3  733.13   22.20
  -8   6   3  691.53   19.90
  -8   6   3  711.73   20.70
   8   6  -3  693.13   20.50
   6  -6  -3  613.84   19.90
   6  -6  -3  630.34   19.80
  -6  -6   3  631.14   19.20
  -6  -6   3  629.04   18.70
  -6   6   3  631.14   18.30
  -6   6   3  622.44   18.00
   6   6  -3  637.44   19.10
   6   6  -3  623.84   18.40
  -4  -6   3  448.86   14.70
   4  -6  -3  432.96   14.70
   4  -6  -3  455.25   15.30
  -4  -6   3  444.06   13.90
   4   6  -3  437.56   14.60
  -4   6   3  436.46   12.40
   4   6  -3  424.56   14.10
  -2  -6   3  456.45   14.20
   2  -6  -3  453.25   15.40
   2  -6  -3  490.65   15.50
  -2   6   3  470.45   12.10
   2   6  -3  465.25   16.00
   2   6  -3  481.85   15.70
   0  -6  -3  576.64   18.10
   0  -6  -3  583.74   18.30
   0  -6   3  610.14   17.10
   0   6  -3  604.04   19.20
   0   6  -3  599.54   18.30
   0   6  -3  587.04   19.20
  -2  -6  -3  741.53   21.60
  -2  -6  -3  717.63   21.30
   2  -6   3  723.83   20.00
  -2   6  -3  722.13   21.80
  -2   6  -3  710.43   23.10
  -2   6  -3  740.23   23.30
  -4  -6  -3  364.46   10.40
  -4  -6  -3  379.66   12.70
   4  -6   3  379.56   10.90
  -4  -6  -3  350.86   12.50
  -4   6  -3  357.06   13.60
  -6  -6  -3  247.68    9.40
  -6  -6  -3  210.68    9.20
  -6  -6  -3  231.78    8.30
  -6   6  -3  242.18   11.20
  -8  -6  -3  140.99    6.80
  -8  -6  -3  124.39    6.80
  -8  -6  -3  137.49    7.30
  -8   6  -3  139.49    9.70
 -10  -6  -3  217.48    9.50
 -10  -6  -3  213.08    8.40
 -10   6  -3  245.18   12.60
 -12  -6  -3  177.88    8.80
 -12   6  -3  196.48   12.60
 -14  -6  -3  142.19    8.10
 -14   6  -3  155.08   12.60
 -14   6  -3  154.08   12.60
 -16   6  -3   64.49    9.90
 -16   6  -3   73.19    9.80
 -21  -7   3   52.59    9.70
 -21   7   3   50.49    8.70
 -19  -7   3   39.90    8.60
 -19   7   3   28.80    7.50
 -17  -7   3   35.90    5.30
 -17   7   3   27.40    6.90
 -15  -7   3   43.50    5.40
  15  -7  -3   53.39    7.70
 -15   7   3   45.10    7.00
 -13  -7   3   41.70    5.40
  13  -7  -3   51.59    7.00
 -13   7   3   44.50    6.20
 -11  -7   3   38.90    5.20
  11  -7  -3   57.19    6.10
 -11  -7   3   48.90    4.80
  11  -7  -3   44.10    6.70
 -11   7   3   49.20    5.60
   9  -7  -3   58.59    6.40
   9  -7  -3   58.49    6.00
  -9  -7   3   57.19    5.10
  -9  -7   3   63.49    5.60
   9   7  -3   62.29    5.00
  -9   7   3   58.49    5.20
  -7  -7   3  154.68    7.80
   7  -7  -3  154.68    9.30
   7  -7  -3  150.18    8.50
  -7  -7   3  157.78    7.70
   7   7  -3  156.18    7.50
   7   7  -3  163.58    6.80
  -7   7   3  156.48    7.20
  -5  -7   3  156.38    7.90
   5  -7  -3  165.58    9.00
   5  -7  -3  160.08    8.50
  -5  -7   3  166.18    7.40
   5   7  -3  153.68    8.00
   5   7  -3  163.38    7.50
  -5   7   3  153.78    6.30
  -3  -7   3   63.19    5.10
   3  -7  -3   61.99    5.70
   3  -7  -3   71.89    6.30
   3   7  -3   75.69    6.00
   3   7  -3   68.99    6.50
  -3   7   3   65.09    3.30
   1  -7  -3  138.69    7.80
  -1  -7   3  154.08    6.60
   1  -7  -3  143.29    7.60
   1   7  -3  151.98    8.90
   1   7  -3  137.79    7.80
   1   7  -3  144.39    8.00
  -1  -7  -3  172.98    8.30
   1  -7   3  182.48    7.00
  -1  -7  -3  191.88    8.60
  -1   7  -3  168.08    8.70
  -1   7  -3  168.48    9.90
  -1   7  -3  188.68   10.10
  -3  -7  -3   49.10    4.70
   3  -7   3   54.19    3.80
  -3  -7  -3   53.39    2.40
  -3  -7  -3   47.90    2.10
  -3  -7  -3   53.59    4.80
  -3   7  -3   50.39    5.40
  -3   7  -3   49.20    6.30
  -5  -7  -3   46.20    4.50
   5  -7   3   55.39    3.50
  -5  -7  -3   44.90    4.40
  -5  -7  -3   49.20    3.50
  -5   7  -3   45.90    5.90
  -7  -7  -3   41.70    4.40
  -7  -7  -3   43.00    4.20
  -7  -7  -3   43.80    5.00
  -7   7  -3   36.40    5.50
  -9  -7  -3   54.09    4.70
  -9  -7  -3   48.90    4.70
  -9   7  -3   46.40    7.00
 -11  -7  -3   35.90    4.30
 -11   7  -3   33.70    6.70
 -13  -7  -3   30.50    4.20
 -13   7  -3   20.90    6.90
 -15  -7  -3   48.60    4.90
 -15   7  -3   48.50    8.60
 -15   7  -3   65.29    9.50
 -20  -8   3  119.29   12.40
 -20   8   3  116.89   11.60
 -18  -8   3  168.78   10.20
 -18   8   3  176.68   13.10
 -16  -8   3  273.17   12.30
 -16   8   3  262.87   14.20
 -14  -8   3  512.25   17.50
  14  -8  -3  471.95   20.10
 -14   8   3  482.45   18.50
 -12  -8   3  524.75   18.00
  12  -8  -3  525.95   20.70
 -12   8   3  531.05   18.60
 -10  -8   3  355.16   13.90
 -10  -8   3  400.76   13.70
  10  -8  -3  384.26   15.90
  10  -8  -3  394.66   15.40
 -10   8   3  381.96   14.10
  10   8  -3  377.26   12.30
  -8  -8   3  177.98    8.80
   8  -8  -3  181.08   10.00
   8  -8  -3  169.18   10.30
  -8  -8   3  170.38    8.30
   8   8  -3  169.68    7.90
  -8   8   3  171.58    8.30
   6  -8  -3  204.28   10.40
  -6  -8   3  189.28    8.90
   6  -8  -3  195.98   10.00
  -6  -8   3  195.78    8.50
   6   8  -3  194.28    8.80
  -6   8   3  198.58    7.80
   6   8  -3  189.38    8.10
   4  -8  -3  289.57   11.50
   4  -8  -3  288.97   11.70
  -4  -8   3  287.97   10.40
   4   8  -3  283.27   11.60
  -4   8   3  273.27    9.10
   4   8  -3  288.57   10.60
   2  -8  -3  280.07   11.40
  -2  -8   3  282.27   10.20
   2  -8  -3  285.27   11.40
   2  -8  -3  282.47    8.30
  -2   8   3  286.17    8.30
   2   8  -3  290.97   11.90
   2   8  -3  290.07   11.20
   2   8  -3  293.57   11.50
   0  -8  -3  199.58    9.00
   0  -8  -3  201.48    9.20
   0  -8   3  193.28    7.70
   0   8  -3  191.88   10.80
   0   8  -3  210.78   10.40
   0   8  -3  200.48    9.30
  -2  -8  -3  169.58    8.30
   2  -8   3  181.38    6.80
  -2  -8  -3  166.98    8.20
  -2   8  -3  170.18    9.10
  -2   8  -3  181.08   10.70
  -4  -8  -3  399.26   13.50
   4  -8   3  403.36   11.80
  -4  -8  -3  407.06   11.20
  -4  -8  -3  387.96   13.60
  -4   8  -3  391.86   15.00
  -6  -8  -3  505.15   15.90
  -6  -8  -3  505.25   16.20
   6  -8   3  505.35   14.10
  -6   8  -3  537.35   18.50
  -8  -8  -3  490.25   15.80
  -8  -8  -3  501.15   15.20
  -8   8  -3  503.65   18.80
 -10  -8  -3  226.08    9.50
 -10   8  -3  269.27   13.80
 -12  -8  -3  146.49    7.50
 -12   8  -3  167.18   12.30
 -14  -8  -3  100.39    6.30
 -14   8  -3   96.59   10.50
 -19  -9   3   13.20    7.40
 -19  -9   3   15.20    5.20
 -19   9   3   18.20    7.50
 -17  -9   3   26.10    5.40
 -17   9   3   34.20    7.30
  15  -9  -3   29.60    6.90
 -15  -9   3   17.40    5.00
 -15   9   3   18.90    5.60
 -13  -9   3   24.50    5.30
  13  -9  -3   24.30    7.10
 -13   9   3   19.20    5.20
 -11  -9   3   36.50    5.40
  11  -9  -3   37.20    6.80
 -11   9   3   36.40    5.40
   9  -9  -3   37.80    6.20
  -9  -9   3   34.70    5.10
  -9  -9   3   30.10    4.60
   9  -9  -3   39.90    6.10
   9   9  -3   40.60    4.10
  -9   9   3   31.50    4.50
  -7  -9   3   50.99    5.30
   7  -9  -3   27.50    5.40
  -7  -9   3   38.00    4.70
   7  -9  -3   42.20    5.90
  -7   9   3   42.60    4.40
   7   9  -3   37.80    4.50
   5  -9  -3   46.00    6.00
   5  -9  -3   36.70    5.40
  -5  -9   3   33.50    4.40
   5   9  -3   44.40    4.50
   5   9  -3   40.30    4.90
  -5   9   3   36.60    3.60
  -3  -9   3   48.40    4.60
   3  -9  -3   38.90    5.00
   3  -9  -3   32.00    4.80
   3   9  -3   45.80    4.80
   3   9  -3   39.30    5.40
  -3   9   3   42.90    3.30
   1  -9  -3   45.00    2.70
   1  -9  -3   43.80    5.10
   1  -9  -3   42.10    5.00
  -1  -9   3   33.50    3.80
   1   9  -3   39.60    5.10
   1   9  -3   38.60    5.10
   1   9  -3   40.20    5.70
   1  -9   3   31.50    3.40
  -1  -9  -3   30.30    4.40
  -1  -9  -3   36.30    4.70
  -1  -9  -3   31.80    2.70
  -1   9  -3   29.20    5.20
  -1   9  -3   34.30    4.90
  -3  -9  -3   34.90    4.40
   3  -9   3   34.00    3.20
  -3  -9  -3   33.60    2.50
  -3  -9  -3   36.40    4.50
  -3   9  -3   35.30    6.60
  -3   9  -3   34.10    5.40
  -5  -9  -3   25.80    4.00
  -5  -9  -3   34.00    4.10
   5  -9   3   30.70    2.70
  -5   9  -3   33.10    5.60
  -7  -9  -3   22.00    3.80
  -7  -9  -3   21.90    3.40
  -7   9  -3   16.50    5.60
  -9  -9  -3   18.90    3.10
  -9  -9  -3   22.00    3.70
  -9   9  -3   17.00    5.90
 -11  -9  -3   20.40    3.60
 -11   9  -3   17.40    6.70
 -13  -9  -3   12.00    3.30
 -13   9  -3   32.00    7.50
 -15  -9  -3   10.70    2.80
 -15   9  -3   15.60    7.50
 -20 -10   3  118.09   12.20
 -20  10   3  111.79   11.50
 -18 -10   3  181.68   11.20
 -18  10   3  196.88   13.70
 -16 -10   3  265.37   13.20
 -16  10   3  278.67   14.70
 -14 -10   3  240.08   12.10
  14 -10  -3  197.98   13.20
 -14  10   3  230.08   12.60
 -12 -10   3  252.87   12.20
  12 -10  -3  237.58   14.10
 -12  10   3  263.17   12.50
  10 -10  -3  272.87   14.90
 -10 -10   3  278.97   12.40
  10 -10  -3  290.67   13.40
 -10  10   3  269.57   11.80
   8 -10  -3  355.36   14.60
   8 -10  -3  338.77   15.20
  -8 -10   3  330.57   13.50
   8  10  -3  338.07   12.30
  -8  10   3  358.56   12.80
  -6 -10   3  302.17   11.70
   6 -10  -3  279.07   13.30
   6 -10  -3  284.97   12.90
   6  10  -3  244.48   13.00
  -6  10   3  272.87   10.30
   6  10  -3  267.57   11.20
  -4 -10   3  224.68    9.80
   4 -10  -3  245.68   11.60
   4 -10  -3  222.58   11.10
   4  10  -3  219.08    9.80
  -4  10   3  220.88    8.20
   4  10  -3  227.78   10.80
  -2 -10   3  212.88    9.00
   2 -10  -3  192.08   10.20
   2 -10  -3  211.48   10.40
   2  10  -3  216.58   10.30
   2  10  -3  214.48   10.70
  -2  10   3  229.48    7.30
   0 -10   3  283.37   10.40
   0 -10  -3  280.97   11.80
   0 -10  -3  285.87   11.80
   0  10  -3  280.17   12.00
   0  10  -3  312.47   13.30
   0  10  -3  281.67   13.10
  -2 -10  -3  314.87   12.50
   2 -10   3  336.57   10.90
  -2 -10  -3  314.47   12.50
  -2  10  -3  325.47   13.60
  -2  10  -3  357.76   15.20
   4 -10   3  290.47    9.30
  -4 -10  -3  281.07   11.10
  -4 -10  -3  284.37   11.10
  -4  10  -3  260.17   12.40
  -6 -10  -3  218.68    9.60
  -6 -10  -3  228.08    9.20
  -6  10  -3  218.78   12.10
  -8 -10  -3  221.48    9.60
  -8 -10  -3  226.38    8.60
  -8  10  -3  234.38   12.40
 -10 -10  -3  237.38    9.70
 -10  10  -3  237.78   13.20
 -12 -10  -3  171.08    8.00
 -12  10  -3  217.88   13.60
 -14 -10  -3   99.79    5.60
 -14  10  -3   86.49   10.20
 -19 -11   3   17.90    5.80
 -19  11   3    0.80    6.90
 -17 -11   3   27.40    6.20
 -17  11   3   23.60    7.20
  15 -11  -3    3.00    6.00
 -15 -11   3   15.60    5.60
 -15  11   3   12.10    5.90
  13 -11  -3   15.70    7.20
 -13 -11   3    8.40    5.40
 -13  11   3   13.20    5.20
 -11 -11   3   84.89    7.80
  11 -11  -3   87.59   10.10
 -11  11   3   72.09    7.20
  -9 -11   3   50.19    6.40
   9 -11  -3   58.29    7.60
   9 -11  -3   56.69    8.20
  -9  11   3   44.20    5.40
  -7 -11   3   36.90    5.50
   7 -11  -3   27.50    5.60
   7 -11  -3   31.30    6.10
   7  11  -3   32.90    4.50
  -7  11   3   25.90    4.20
   5 -11  -3   18.40    5.00
  -5 -11   3    9.20    3.90
   5 -11  -3   13.00    4.70
  -5  11   3   20.10    3.30
   5  11  -3   14.30    4.40
   3 -11  -3   11.20    4.50
   3 -11  -3    4.30    4.00
  -3 -11   3    3.10    3.30
  -3  11   3    9.90    2.40
   3  11  -3    8.60    4.70
   1 -11  -3   22.50    4.90
   1 -11  -3   15.70    4.50
  -1 -11   3   13.00    3.50
   1  11  -3   15.80    4.60
   1  11  -3   14.60    5.10
   1  11  -3   16.70    4.80
  -1 -11  -3   28.30    4.80
   1 -11   3   32.10    3.80
  -1 -11  -3   31.80    4.70
  -1  11  -3   31.40    6.30
  -1  11  -3   30.60    5.60
  -3 -11  -3   55.39    5.60
  -3 -11  -3   52.69    5.50
   3 -11   3   60.39    4.80
  -3  11  -3   63.79    8.20
  -3  11  -3   51.79    6.20
  -5 -11  -3   68.89    6.30
  -5 -11  -3   81.49    6.40
   5 -11   3   75.39    4.40
  -5  11  -3   74.19    7.80
  -7 -11  -3   10.70    3.60
  -7 -11  -3   11.70    3.40
  -7  11  -3   11.60    5.20
  -9 -11  -3    9.70    3.50
  -9  11  -3   12.20    6.00
 -11 -11  -3   24.20    3.70
 -11  11  -3   16.40    6.50
 -13 -11  -3    7.50    2.80
 -13  11  -3   10.70    6.80
 -18 -12   3   37.60    7.00
 -18  12   3   43.30    8.50
 -16 -12   3  125.49   10.20
 -16  12   3   83.49    9.20
 -14 -12   3  111.09    9.60
  14 -12  -3   95.89   10.50
 -14  12   3   96.29    9.10
  12 -12  -3  215.78   14.80
 -12 -12   3  201.18   11.40
 -12  12   3  201.98   11.70
 -10 -12   3  117.69    9.20
  10 -12  -3  141.99   10.40
  10 -12  -3  139.79   11.80
 -10  12   3  148.99    9.30
   8 -12  -3  206.98   12.30
  -8 -12   3  178.68   10.60
   8 -12  -3  185.78   12.50
  -8  12   3  180.88    9.40
   6 -12  -3  319.17   15.00
  -6 -12   3  335.87   13.60
   6 -12  -3  307.57   14.40
  -6  12   3  318.07   11.80
   6  12  -3  329.67   13.20
  -4 -12   3  649.74   20.50
   4 -12  -3  650.83   22.40
   4 -12  -3  655.53   22.90
  -4  12   3  631.04   18.80
   4  12  -3  647.14   21.70
   2 -12  -3  617.84   21.60
  -2 -12   3  659.73   20.00
   2 -12  -3  623.54   21.60
   2  12  -3  637.04   22.10
   0 -12   3  334.97   12.40
   0 -12  -3  354.76   14.10
   0 -12  -3  358.66   14.50
   0  12  -3  334.77   14.40
   0  12  -3  354.06   14.90
  -2 -12  -3  187.28   10.20
  -2 -12  -3  190.28    9.90
   2 -12   3  184.78    8.10
  -2  12  -3  166.98   11.60
  -2  12  -3  187.18   11.00
   4 -12   3  139.99    6.40
  -4 -12  -3  137.59    8.40
  -4 -12  -3  147.59    8.50
  -4  12  -3  118.69    9.90
  -4  12  -3  140.19   11.80
  -6 -12  -3  185.48    9.00
  -6 -12  -3  171.88    9.10
  -6  12  -3  190.78   12.00
  -8 -12  -3  110.89    7.30
  -8  12  -3  134.19   11.30
 -10 -12  -3   89.09    6.40
 -10  12  -3   92.99    9.90
 -12 -12  -3   43.00    4.20
 -12  12  -3   34.20    7.90
 -19 -13   3   -0.50    5.50
 -19  13   3   -8.10    8.70
 -17 -13   3    4.20    5.80
 -17  13   3   -4.70    6.20
  15 -13  -3   13.60    7.00
 -15 -13   3    8.40    5.80
 -15  13   3   -0.20    5.70
  13 -13  -3    5.30    6.60
 -13 -13   3    5.50    5.50
 -13  13   3    0.10    5.20
  11 -13  -3    8.10    7.10
 -11 -13   3   12.30    5.80
 -11  13   3    5.30    4.80
  -9 -13   3   11.50    4.90
   9 -13  -3   11.70    5.30
   9 -13  -3    2.80    6.00
  -9  13   3    7.80    4.60
   7 -13  -3    5.00    6.30
   7 -13  -3   -0.30    4.80
  -7 -13   3   -0.30    4.50
   7  13  -3    4.50    5.60
  -7  13   3    3.60    3.70
  -5 -13   3    2.30    4.30
   5 -13  -3    4.40    4.60
   5 -13  -3    6.70    5.20
   5  13  -3    2.20    4.30
  -5  13   3    6.20    3.20
   3 -13  -3    3.30    5.20
   3 -13  -3    4.70    4.70
  -3 -13   3   -1.10    3.80
   3  13  -3    0.80    4.90
  -3  13   3   10.20    2.90
   1 -13  -3   13.20    5.00
   1 -13  -3    6.60    4.60
  -1 -13   3    2.20    3.60
   1  13  -3    6.70    4.90
   1  13  -3    4.20    4.60
   1 -13   3    3.80    3.20
  -1 -13  -3   -1.60    3.80
  -1 -13  -3    2.40    4.40
  -1  13  -3   -1.70    4.10
   3 -13   3   13.80    3.20
  -3 -13  -3    9.30    4.20
  -3 -13  -3   14.50    4.70
  -3  13  -3   17.20    6.40
  -3  13  -3    5.20    4.80
  -5 -13  -3   10.80    4.10
  -5 -13  -3    9.20    4.10
  -5  13  -3    5.50    6.10
  -5  13  -3    9.80    5.70
  -7 -13  -3    7.30    3.80
  -7 -13  -3    3.20    3.50
  -7  13  -3   12.10    6.10
  -9 -13  -3    6.30    3.60
  -9  13  -3    3.60    6.00
 -11 -13  -3    3.60    3.10
 -11  13  -3   -0.90    6.20
 -13 -13  -3    1.00    2.60
 -13  13  -3   -4.60    9.70
 -18 -14   3   78.59    9.10
 -18  14   3   61.09    9.40
 -16 -14   3  119.49   10.70
 -16  14   3  136.69   11.90
  14 -14  -3   94.99   11.10
 -14 -14   3   94.09    9.90
 -14  14   3   85.99    9.50
 -12 -14   3  121.39   10.30
  12 -14  -3  126.59   12.00
 -12  14   3  120.39   10.00
  10 -14  -3  182.58   14.50
 -10 -14   3  143.59   11.00
 -10  14   3  157.08   10.20
   8 -14  -3  288.97   14.80
   8 -14  -3  294.77   16.20
  -8 -14   3  256.07   13.10
  -8  14   3  276.07   12.00
   6 -14  -3  284.27   14.90
  -6 -14   3  269.07   13.10
   6 -14  -3  298.27   16.00
   6  14  -3  279.47   12.40
  -6  14   3  279.67   11.40
  -4 -14   3  306.37   13.20
   4 -14  -3  330.67   15.30
   4 -14  -3  301.17   15.80
   4  14  -3  292.77   14.00
  -4  14   3  308.27   11.30
  -2 -14   3  300.57   12.30
   2 -14  -3  277.87   13.90
   2 -14  -3  270.37   13.90
   2  14  -3  292.07   14.30
   0 -14  -3  294.87   14.30
   0 -14   3  301.97   12.00
   0 -14  -3  307.17   14.00
   0  14  -3  293.67   14.10
  -2 -14  -3  248.18   12.40
  -2 -14  -3  255.07   13.10
   2 -14   3  268.97   10.40
  -2  14  -3  255.87   12.90
  -4 -14  -3  181.88   10.50
  -4 -14  -3  171.78   10.10
  -4  14  -3  188.48   12.10
  -6 -14  -3  119.39    8.40
  -6 -14  -3  117.79    8.60
  -6  14  -3  114.49   10.40
  -8 -14  -3   96.69    7.60
  -8  14  -3   89.79   10.10
 -10 -14  -3   97.59    7.30
 -10  14  -3  111.39   11.30
 -12 -14  -3   84.79    6.20
 -12  14  -3   84.89   10.60
 -17 -15   3    5.20    6.30
 -17  15   3    0.80    7.00
 -15 -15   3   -3.40    6.20
  15 -15  -3    1.40    6.70
 -15  15   3    0.00    5.80
  13 -15  -3   15.10    7.40
 -13 -15   3    7.00    6.30
 -13  15   3    0.00    5.70
  11 -15  -3    2.70    6.50
 -11 -15   3    9.10    6.20
 -11  15   3   12.80    5.70
   9 -15  -3   11.60    7.50
  -9 -15   3    7.90    5.80
   9 -15  -3    5.60    6.10
  -9  15   3   15.80    5.00
   7 -15  -3   25.00    6.70
  -7 -15   3   23.00    5.80
   7 -15  -3   16.00    7.10
  -7  15   3   20.80    4.70
   5 -15  -3   18.70    6.60
   5 -15  -3   10.60    6.10
  -5 -15   3   16.50    5.40
  -5  15   3   23.70    4.20
   5  15  -3   17.70    5.30
   3 -15  -3   -4.50    5.20
   3 -15  -3   -0.60    5.40
  -3 -15   3    0.60    4.40
   3  15  -3    6.50    5.40
  -3  15   3    2.70    2.90
  -1 -15   3   13.60    4.30
   1 -15  -3   16.10    5.80
   1 -15  -3    9.40    5.80
   1  15  -3   13.90    6.50
  -1 -15  -3   31.00    6.10
   1 -15   3   25.90    4.50
  -1 -15  -3   27.40    6.40
  -1  15  -3   24.80    5.80
   3 -15   3   11.10    3.50
  -3 -15  -3   16.50    5.50
  -3 -15  -3    9.50    4.70
  -3  15  -3    3.60    5.10
  -5 -15  -3   12.30    5.10
  -5 -15  -3    5.80    4.50
  -5  15  -3    1.30    5.70
  -7 -15  -3    2.30    4.00
  -7 -15  -3    4.70    3.90
  -7  15  -3    8.00    6.30
  -9  15  -3   19.70    7.30
 -11 -15  -3    6.30    3.50
 -11  15  -3    8.90    7.20
 -16 -16   3  131.19   11.80
 -16  16   3  143.79   12.60
  14 -16  -3  246.48   15.70
 -14 -16   3  252.07   14.90
 -14  16   3  232.58   14.60
  12 -16  -3  229.68   16.10
 -12 -16   3  242.18   14.50
 -12  16   3  242.68   13.80
 -10 -16   3  174.08   12.50
  10 -16  -3  175.98   14.80
 -10  16   3  167.58   10.90
   8 -16  -3   83.59    9.40
  -8 -16   3   68.59    8.10
   8 -16  -3   94.49   11.00
  -8  16   3   93.59    7.80
   6 -16  -3  125.49   12.40
   6 -16  -3  106.89   10.10
  -6 -16   3  119.19    9.80
  -6  16   3  123.19    8.20
  -4 -16   3  146.89   10.40
   4 -16  -3  151.28   13.10
   4 -16  -3  164.98   12.50
   4  16  -3  157.68   11.40
  -4  16   3  159.38    8.50
  -2 -16   3  147.89    9.40
   2 -16  -3  138.59   11.40
   2 -16  -3  144.19   12.40
   2  16  -3  140.19   11.40
   0 -16  -3  131.29   11.30
   0 -16   3  131.19    8.60
   0 -16  -3  125.09   11.00
   0  16  -3  123.19    9.90
   0  16  -3  132.49   12.00
  -2 -16  -3   84.49    9.00
  -2 -16  -3   70.99    8.10
   2 -16   3   91.29    7.10
  -2  16  -3   84.49    9.00
  -4 -16  -3  197.48   11.50
  -4 -16  -3  180.48   11.40
  -4  16  -3  186.78   12.30
  -6 -16  -3  217.38   11.70
  -6 -16  -3  223.18   10.90
  -6  16  -3  208.68   14.20
  -8 -16  -3  263.17   12.50
  -8  16  -3  273.67   16.00
 -10 -16  -3  103.49    8.00
 -10  16  -3  104.59   11.00
 -15 -17   3   -5.50    6.40
  15 -17  -3    3.80    7.00
 -15  17   3    1.10    6.50
 -13 -17   3    5.40    6.20
  13 -17  -3    2.30    7.40
 -13  17   3    1.60    6.10
 -11 -17   3    5.40    6.50
  11 -17  -3   -1.20    6.40
 -11  17   3    1.70    5.20
   9 -17  -3   -4.00    7.00
  -9 -17   3   -7.20    5.30
  -9  17   3   13.90    5.00
  -7 -17   3    6.80    6.00
   7 -17  -3    3.40    6.00
   7 -17  -3   12.10    7.00
  -7  17   3    7.90    4.40
   5 -17  -3    5.40    6.00
   5 -17  -3    9.00    6.70
  -5 -17   3    3.70    5.40
  -5  17   3   14.00    4.30
   3 -17  -3    1.80    6.50
  -3 -17   3    4.30    4.80
   3 -17  -3    4.70    6.20
   3  17  -3    2.90    5.50
  -1 -17   3   14.30    4.70
   1 -17  -3    2.70    5.80
   1 -17  -3    4.80    6.20
   1  17  -3   13.30    6.40
  -1 -17  -3    3.30    5.90
  -1 -17  -3    9.00    5.70
   1 -17   3    9.20    4.20
  -1  17  -3   -2.10    5.20
  -3 -17  -3    2.00    5.10
  -3 -17  -3    8.30    5.30
  -3  17  -3   -5.10    4.90
  -5 -17  -3    6.10    4.60
  -5 -17  -3    5.20    4.90
  -5  17  -3    1.10    5.90
  -7 -17  -3    6.50    4.70
  -7  17  -3    4.80    6.70
  -9 -17  -3    5.10    4.30
  -9  17  -3   -3.70    6.60
  14 -18  -3  119.99   12.70
 -14 -18   3  127.89   12.10
 -14  18   3  135.39   11.40
 -12 -18   3  102.29   10.80
  12 -18  -3  104.49   12.30
 -12  18   3  104.79   10.00
  10 -18  -3  137.99   13.30
 -10 -18   3  151.98   12.20
 -10  18   3  143.19   10.90
  -8 -18   3  115.89   10.50
   8 -18  -3  135.09   13.20
  -8  18   3  118.69    9.60
   6 -18  -3  103.69   11.80
  -6 -18   3  110.59    9.60
   6 -18  -3  102.99   10.90
  -6  18   3  102.39    8.60
   4 -18  -3   75.79   10.40
   4 -18  -3   72.19    9.20
  -4 -18   3   68.69    8.00
   2 -18  -3   82.19   10.00
   2 -18  -3   62.79    9.10
  -2 -18   3   70.59    7.60
   0 -18  -3  133.19   12.20
   0 -18   3  115.99    8.70
   0 -18  -3  120.09   11.50
   0  18  -3  131.79   12.30
  -2 -18  -3   92.89    9.50
  -2 -18  -3  107.39   10.30
   2 -18   3  115.29   10.50
  -2  18  -3  107.89   10.30
  -4 -18  -3  152.78   10.50
  -4 -18  -3  134.59   11.00
  -4  18  -3  137.39   11.80
  -6 -18  -3   97.59    9.10
  -6 -18  -3   99.59    8.60
  -6  18  -3   89.09   10.20
  -8 -18  -3  143.89   10.00
  -8  18  -3  151.78   13.00
  15 -19  -3   14.50   11.60
  13 -19  -3    1.40    7.60
 -13 -19   3    2.90    6.80
 -13  19   3    8.50    6.30
  11 -19  -3    7.60    7.10
 -11 -19   3   24.80    7.30
 -11  19   3   32.40    7.00
   9 -19  -3   30.80    8.90
  -9 -19   3   30.40    7.80
  -9  19   3   34.20    6.30
   7 -19  -3   21.20    7.30
   7 -19  -3   10.50    8.80
  -7 -19   3   15.90    6.70
  -7  19   3   12.70    5.30
   5 -19  -3    4.10    6.90
  -5 -19   3   19.20    5.90
   5 -19  -3   12.70    7.30
  -3 -19   3    6.20    5.30
   3 -19  -3   10.40    6.70
   3 -19  -3   12.00    6.90
  -1 -19   3    9.20    4.80
   1 -19  -3    8.80    6.60
   1 -19  -3   15.90    6.80
  -1 -19  -3    9.20    6.40
  -1 -19  -3   18.00    6.40
   1 -19   3   13.30    4.70
  -1  19  -3   25.60    7.20
  -3 -19  -3   16.30    5.90
  -3 -19  -3   15.80    6.20
  -3  19  -3   13.80    6.60
  -5 -19  -3   18.40    6.00
  -5 -19  -3   18.10    5.20
  -5  19  -3   30.40    7.50
  -7 -19  -3    5.30    5.00
  -7  19  -3    7.60    7.40
  12 -20  -3   66.49   10.60
 -12  20   3   82.19    9.40
 -10 -20   3   78.19    9.70
  10 -20  -3   70.49   11.20
 -10  20   3   69.79    8.40
   8 -20  -3   88.79   11.90
  -8 -20   3   82.69    9.80
   6 -20  -3  121.29   12.40
   6 -20  -3  126.19   12.90
  -6 -20   3  102.59    9.90
   4 -20  -3  184.98   14.60
   4 -20  -3  183.88   14.20
  -4 -20   3  188.78   12.10
   2 -20  -3  171.08   13.50
  -2 -20   3  162.18   10.90
   2 -20  -3  171.18   13.70
   0 -20   3  100.09    8.30
   0 -20  -3  108.69   10.90
   0 -20  -3  109.09   11.10
  -2 -20  -3   70.99    8.90
  -2 -20  -3   63.19    8.80
  -2  20  -3   74.09   11.00
  -4 -20  -3   65.69    8.40
  -4 -20  -3   66.09    7.90
  -4  20  -3   50.99    8.50
  -9 -21   3   10.10    6.70
   9 -21  -3    3.10    7.50
   7 -21  -3    4.30    7.70
  -7 -21   3   10.60    6.10
  -5 -21   3    7.40    6.00
   5 -21  -3   13.20    7.50
   5 -21  -3   20.00    8.10
  -3 -21   3   10.80    5.60
   3 -21  -3    8.90    7.30
   3 -21  -3   12.50    7.20
   1 -21  -3   18.40    7.00
  -1 -21   3   16.60    5.50
   1 -21  -3   10.90    6.80
  -1 -21  -3   10.50    6.60
  -1 -21  -3   13.40    6.40
  -3 -21  -3   13.10    6.10
  -3 -21  -3    6.20    5.40
  -3  21  -3   17.10    9.10
  -3  21  -3   21.80    7.20
   6 -22  -3   88.29   11.60
  -6 -22   3   94.29   10.10
   4 -22  -3   81.49   10.80
   4 -22  -3   73.19   10.60
  -4 -22   3   68.99    8.20
   2 -22  -3  115.39   12.30
   2 -22  -3   94.69   11.10
  -2 -22   3   82.69    8.60
   0 -22  -3   89.29   10.50
   0 -22  -3   95.49   11.10
  -2 -22  -3   94.29    9.90
   3 -23  -3   10.90    7.70
  -3 -23   3   -2.10    5.30
 -22   0   4    8.70    6.80
 -20   0   4  823.12   29.40
 -18   0   4  252.97   14.30
 -16   0   4 1385.16   38.00
 -16   0   4 1380.06   41.10
 -14   0   4  169.78   10.30
  14   0  -4  150.98    8.90
 -14   0   4  159.88    7.90
 -12   0   4 1961.30   52.79
  12   0  -4 2024.90   54.09
  10   0  -4  921.31   26.90
  10   0  -4  925.11   27.60
 -10   0   4  952.60   26.50
   8   0  -4 2996.30   77.09
  -8   0   4 2944.31   76.29
   8   0  -4 3034.00   77.69
  -8   0   4 2847.81   77.29
   6   0  -4    0.80    3.10
   6   0  -4    1.90    3.50
  -6   0   4    2.30    2.50
   4   0  -4 9588.64  247.08
  -4   0   4 9841.42  245.78
   4   0  -4 9999.00  246.98
   2   0  -4    0.90    3.20
  -2   0   4    1.20    1.80
   2   0  -4   -1.90    3.40
  -2   0   4    3.60    2.40
   0   0  -4 2978.30   76.79
   0   0   4 2867.01   75.19
   0   0  -4 2944.01   77.09
  -2   0  -4  915.31   27.70
  -2   0  -4  927.11   25.10
  -2   0  -4  951.50   27.80
   2   0   4  930.81   25.90
  -4   0  -4 1932.61   51.39
  -4   0  -4 2035.30   53.99
  -4   0  -4 1928.91   53.59
  -6   0  -4  149.59    9.90
  -6   0  -4  159.18    9.60
  -6   0  -4  157.58    8.00
  -8   0  -4 1413.46   39.80
  -8   0  -4 1481.75   41.40
  -8   0  -4 1395.66   41.40
 -10   0  -4  238.88   12.90
 -10   0  -4  241.58   12.20
 -12   0  -4  775.22   26.90
 -12   0  -4  835.52   26.50
 -14   0  -4    0.90    5.20
 -21  -1   4   12.70    6.80
 -21   1   4   19.30    6.90
 -19  -1   4    7.60    5.90
 -19   1   4   -9.10    5.50
 -17  -1   4  171.28   11.80
 -17  -1   4  155.58    8.30
 -17   1   4  162.78   11.50
 -17   1   4  156.58    7.90
 -15  -1   4   -0.10    4.20
 -15  -1   4   -0.50    3.10
 -15   1   4   -1.00    2.80
 -15   1   4    0.60    4.70
  13  -1  -4    1.70    3.80
 -13  -1   4    0.60    3.00
  13   1  -4   -1.20    3.50
 -13   1   4    1.60    4.10
 -13   1   4   -0.80    2.80
  11  -1  -4  392.26   14.10
 -11  -1   4  401.56   13.60
  11  -1  -4  412.26   15.00
  11   1  -4  395.06   13.70
  11   1  -4  417.46   14.60
 -11   1   4  392.46   13.30
  -9  -1   4    7.10    3.20
  -9  -1   4    4.40    3.20
   9  -1  -4   14.90    3.30
   9  -1  -4    1.80    3.30
   9   1  -4    8.30    3.70
   9   1  -4    1.20    2.70
  -9   1   4    2.80    2.90
  -9   1   4    2.60    3.30
   7  -1  -4   81.19    6.90
  -7  -1   4   67.19    7.20
   7  -1  -4   84.19    6.40
  -7  -1   4   73.79    5.30
  -7   1   4   81.69    5.60
   7   1  -4   75.99    6.20
   7   1  -4   74.59    6.20
   5  -1  -4  114.29    7.40
  -5  -1   4  108.29    6.20
   5  -1  -4  100.99    7.00
   5   1  -4  102.39    7.40
  -5   1   4   99.59    5.80
   5   1  -4  119.39    7.30
  -3  -1   4  101.59    6.00
   3  -1  -4  116.79    7.60
   3  -1  -4  103.99    6.80
   3   1  -4  104.19    7.40
  -3   1   4   98.99    5.60
   3   1  -4   96.39    7.00
  -3   1   4   98.69    4.20
  -1  -1   4   80.49    5.40
   1  -1  -4   90.09    6.90
   1  -1  -4   80.09    6.30
  -1   1   4   75.09    3.40
  -1   1   4   72.49    5.00
   1   1  -4   88.79    7.30
   1   1  -4   76.89    6.90
  -1  -1  -4    4.50    3.70
  -1  -1  -4    9.10    1.80
  -1  -1  -4    7.00    3.80
   1  -1   4    6.60    2.70
  -1   1  -4    5.60    3.60
  -1   1  -4    7.40    3.80
   1   1   4    9.50    1.60
   1   1   4    6.80    2.80
  -1   1  -4    7.60    2.40
  -3  -1  -4  395.86   12.30
  -3  -1  -4  404.16   15.10
  -3  -1  -4  443.46   15.30
   3  -1   4  415.46   13.00
  -3   1  -4  411.96   13.20
  -3   1  -4  399.86   15.10
  -3   1  -4  418.16   15.40
  -5  -1  -4    1.40    3.90
  -5  -1  -4   -4.50    3.70
  -5  -1  -4    2.90    2.60
  -5   1  -4   -4.50    4.00
  -5   1  -4   -2.50    3.80
  -5   1  -4    4.20    3.20
  -7  -1  -4    0.20    3.90
  -7  -1  -4   -1.90    3.90
  -7  -1  -4    5.00    3.40
  -7   1  -4    5.00    3.90
  -7   1  -4   -1.10    4.40
  -7   1  -4   -8.90    4.00
  -9  -1  -4  163.38    9.90
  -9  -1  -4  151.18   10.20
  -9   1  -4  160.18   10.80
  -9   1  -4  164.08   10.30
  -9   1  -4  144.79    9.60
 -11  -1  -4    0.90    4.10
 -11  -1  -4   -1.70    4.60
 -11   1  -4    0.70    4.60
 -11   1  -4    5.30    5.20
 -13  -1  -4   14.40    4.90
 -13  -1  -4    9.30    5.10
 -13   1  -4    8.40    5.70
 -13   1  -4   11.20    5.20
 -22  -2   4   42.00    9.10
 -22   2   4   28.20    7.90
 -20  -2   4  773.22   28.50
 -20   2   4  786.22   28.30
 -18  -2   4   21.90    4.30
 -18  -2   4   17.40    6.00
 -18   2   4   23.40    6.60
 -16  -2   4 1461.65   40.20
 -16  -2   4 1472.75   43.30
 -16   2   4 1447.06   42.80
 -16   2   4 1441.56   39.40
  14  -2  -4   70.49    7.20
 -14  -2   4   60.19    5.50
 -14   2   4   58.29    5.00
 -14   2   4   73.29    6.90
 -12  -2   4 1891.11   49.00
  12  -2  -4 1775.92   50.09
 -12   2   4 1789.32   49.80
  12   2  -4 1889.41   49.70
 -12   2   4 1774.72   48.30
 -10  -2   4  104.99    7.30
  10  -2  -4  106.79    8.10
 -10  -2   4  102.29    6.70
  10   2  -4  104.29    6.40
  10   2  -4  118.19    7.30
 -10   2   4  116.89    6.50
 -10   2   4  110.09    7.00
   8  -2  -4 2930.71   76.89
  -8  -2   4 2892.71   76.39
   8  -2  -4 2957.90   76.39
  -8  -2   4 2961.60   75.49
   8   2  -4 2897.91   76.29
  -8   2   4 2854.31   75.19
   6  -2  -4   81.99    6.60
   6  -2  -4   89.89    6.80
  -6  -2   4   95.29    5.90
  -6   2   4   89.89    5.50
   6   2  -4   90.69    6.50
   6   2  -4   92.99    6.60
  -4  -2   4 3395.06   85.19
   4  -2  -4 3367.66   86.29
   4  -2  -4 3309.97   86.59
   4   2  -4 3386.16   86.29
  -4   2   4 3259.97   85.09
  -4   2   4 3254.67   83.49
   4   2  -4 3262.47   86.49
   2  -2  -4   88.19    6.80
  -2  -2   4   96.49    5.70
   2  -2  -4   93.49    6.60
  -2   2   4   87.99    3.30
   2   2  -4   88.49    6.90
   2   2  -4   93.29    7.30
  -2   2   4   95.19    5.50
   0  -2   4 2909.61   75.49
   0  -2  -4 2901.61   77.09
   0  -2  -4 2949.00   76.99
   0   2  -4 2959.30   77.29
   0   2   4 2988.60   73.39
   0   2   4 2871.71   75.69
   0   2  -4 3004.70   77.69
   0   2  -4 2930.91   75.19
   2  -2   4  111.69    5.80
  -2  -2  -4  110.79    7.80
  -2  -2  -4  108.79    4.20
  -2  -2  -4  112.19    7.60
  -2   2  -4   93.49    7.40
  -2   2  -4  115.29    8.30
  -2   2  -4  102.59    6.00
  -4  -2  -4 1801.92   50.19
  -4  -2  -4 1877.01   50.39
  -4  -2  -4 1809.02   47.60
  -4   2  -4 1876.41   51.29
  -4   2  -4 1816.32   49.00
  -4   2  -4 1875.91   51.19
  -6  -2  -4   69.79    5.40
  -6  -2  -4   55.89    6.30
  -6  -2  -4   53.39    5.90
  -6   2  -4   62.49    5.90
  -6   2  -4   63.29    7.10
  -6   2  -4   46.90    6.70
  -8  -2  -4 1431.56   42.20
  -8  -2  -4 1508.65   42.00
  -8   2  -4 1517.95   43.50
  -8   2  -4 1496.35   41.90
  -8   2  -4 1481.85   43.60
 -10  -2  -4   17.70    5.10
 -10  -2  -4   17.80    4.70
 -10   2  -4   23.30    5.70
 -10   2  -4   20.00    5.80
 -10   2  -4   17.00    6.10
 -12  -2  -4  800.32   24.80
 -12  -2  -4  751.12   25.60
 -12   2  -4  806.82   26.60
 -12   2  -4  750.82   26.90
 -14  -2  -4   36.40    6.40
 -14   2  -4   36.60    7.30
 -14   2  -4   26.30    6.20
 -21  -3   4  180.48   14.10
 -19  -3   4   18.00    6.70
 -19   3   4   13.00    5.90
 -17  -3   4  237.28   10.40
 -17  -3   4  220.88   13.50
 -17   3   4  231.48   13.20
  15  -3  -4  180.58   11.40
 -15  -3   4  175.28    9.10
 -15   3   4  176.68   10.50
 -15   3   4  179.98    8.10
  13  -3  -4  123.99    9.10
 -13  -3   4  132.59    7.60
  13   3  -4  114.19    7.30
 -13   3   4  126.79    6.70
 -13   3   4  112.29    8.60
  11  -3  -4  454.15   16.30
 -11  -3   4  452.35   15.10
 -11   3   4  439.26   15.60
 -11   3   4  452.05   14.50
  11   3  -4  465.95   15.70
   9  -3  -4   66.59    6.30
   9  -3  -4   53.69    5.80
  -9  -3   4   67.29    5.40
  -9  -3   4   64.29    6.00
  -9   3   4   62.39    5.00
  -9   3   4   49.90    4.60
   9   3  -4   68.99    6.30
   9   3  -4   58.39    5.20
  -7  -3   4  861.01   25.90
   7  -3  -4  850.11   26.50
   7  -3  -4  914.81   26.40
  -7  -3   4  879.41   25.20
   7   3  -4  905.81   25.70
   7   3  -4  902.61   26.30
  -7   3   4  892.31   24.40
  -7   3   4  858.21   24.90
   5  -3  -4  173.58    9.40
   5  -3  -4  186.38    9.20
  -5  -3   4  180.98    7.80
   5   3  -4  195.28    9.00
   5   3  -4  184.58    9.40
  -5   3   4  186.08    6.50
  -5   3   4  179.28    8.00
  -3  -3   4  189.38    7.90
   3  -3  -4  196.58    9.20
   3  -3  -4  175.98    8.90
   3   3  -4  174.88    9.00
  -3   3   4  182.28    8.00
  -3   3   4  185.28    5.40
   3   3  -4  179.58    9.20
  -3   3   4  175.98    5.40
   1  -3  -4  877.71   26.30
   1  -3  -4  890.51   26.00
  -1  -3   4  872.91   24.60
  -1   3   4  853.91   24.90
   1   3  -4  920.81   26.60
   1   3  -4  876.81   26.60
  -1  -3  -4   68.99    6.10
  -1  -3  -4   60.19    5.80
   1  -3   4   65.19    5.00
  -1   3  -4   75.89    7.00
  -1   3  -4   62.29    5.30
  -1   3  -4   54.59    5.80
  -3  -3  -4  469.35   16.40
   3  -3   4  478.75   14.40
  -3  -3  -4  455.45   12.70
  -3  -3  -4  467.65   16.40
  -3   3  -4  476.95   17.40
  -3   3  -4  469.25   15.30
  -3   3  -4  486.85   17.50
  -5  -3  -4  128.19    5.70
  -5  -3  -4  122.39    8.00
  -5  -3  -4  130.79    8.60
  -5   3  -4  119.89    9.30
  -5   3  -4  125.09    8.10
  -5   3  -4  133.69    9.70
  -7  -3  -4  190.08    9.80
  -7  -3  -4  167.38    9.70
  -7   3  -4  185.58   11.30
  -7   3  -4  180.48   12.00
  -7   3  -4  184.78    9.70
  -9  -3  -4  240.88   11.80
  -9  -3  -4  227.28   10.90
  -9   3  -4  245.58   14.00
  -9   3  -4  202.68   11.70
  -9   3  -4  249.28   13.10
 -11  -3  -4   16.30    4.60
 -11  -3  -4   19.30    5.20
 -11   3  -4   21.20    6.40
 -11   3  -4   13.70    6.20
 -11   3  -4   19.00    6.00
 -13  -3  -4  190.68   11.20
 -13   3  -4  171.48   13.00
 -13   3  -4  188.68   12.40
 -15   3  -4   67.39    8.70
 -22  -4   4    2.40    7.00
 -22   4   4   -1.90    6.00
 -20  -4   4  317.37   16.70
 -20   4   4  319.67   16.40
 -18  -4   4    5.50    3.80
 -18  -4   4    0.80    5.70
 -18   4   4   -5.40    5.40
 -16  -4   4 1306.77   37.30
 -16   4   4 1358.66   39.80
 -16   4   4 1312.27   36.00
 -14  -4   4  348.57   13.20
  14  -4  -4  341.87   14.90
 -14   4   4  336.77   14.10
 -14   4   4  339.97   11.90
 -12  -4   4 1937.51   51.89
  12  -4  -4 1920.41   53.59
 -12   4   4 1939.31   52.49
 -12   4   4 1915.01   50.99
  12   4  -4 1949.01   51.89
  10  -4  -4   -1.40    4.00
  10  -4  -4    5.30    3.60
 -10  -4   4    3.30    3.00
 -10   4   4    7.20    3.30
 -10   4   4    3.80    2.90
  10   4  -4    0.90    2.40
  10   4  -4    1.30    3.10
  -8  -4   4  599.74   19.50
   8  -4  -4  594.24   20.00
   8  -4  -4  616.34   19.90
  -8  -4   4  602.44   18.90
   8   4  -4  604.24   18.80
  -8   4   4  641.94   18.30
   8   4  -4  611.64   19.40
  -8   4   4  638.84   18.60
  -6  -4   4   34.30    4.10
   6  -4  -4   30.80    4.80
   6  -4  -4   23.40    4.40
  -6  -4   4   23.90    3.90
  -6   4   4   25.90    2.70
   6   4  -4   24.70    4.10
  -6   4   4   28.70    3.80
   6   4  -4   21.40    4.20
  -4  -4   4 1276.87   34.40
   4  -4  -4 1268.07   35.60
   4  -4  -4 1239.28   35.80
  -4   4   4 1239.58   34.40
   4   4  -4 1257.97   35.80
   4   4  -4 1247.18   35.30
  -4   4   4 1277.17   32.20
   2  -4  -4   22.00    4.30
  -2  -4   4   21.30    3.40
   2  -4  -4   28.00    4.40
   2   4  -4   28.80    4.80
  -2   4   4   29.70    4.00
   2   4  -4   33.20    5.00
   0  -4  -4  631.94   19.80
   0  -4  -4  598.14   19.80
   0  -4   4  630.54   18.30
   0   4  -4  613.64   18.80
   0   4  -4  636.04   20.90
   0   4  -4  639.74   20.60
   2  -4   4    2.80    2.50
  -2  -4  -4   -1.30    3.30
  -2  -4  -4    1.10    3.50
  -2   4  -4    4.60    4.20
  -2   4  -4    6.80    4.00
  -2   4  -4    1.60    3.10
   4  -4   4 1996.40   50.59
  -4  -4  -4 1928.31   52.69
  -4  -4  -4 1935.41   52.59
  -4   4  -4 1918.71   54.39
  -4   4  -4 1951.20   54.19
  -4   4  -4 1942.31   52.29
  -6  -4  -4  355.86   13.40
  -6  -4  -4  334.27   13.50
  -6   4  -4  351.66   15.50
  -6   4  -4  338.17   13.50
  -6   4  -4  354.66   15.80
  -8  -4  -4 1283.57   38.60
  -8  -4  -4 1399.96   38.40
  -8   4  -4 1382.56   41.00
  -8   4  -4 1365.06   39.20
  -8   4  -4 1369.26   41.50
 -10  -4  -4    2.10    3.60
 -10  -4  -4    3.30    4.20
 -10   4  -4   -4.00    5.10
 -10   4  -4   -0.10    5.80
 -10   4  -4   -6.70    4.90
 -12  -4  -4  286.47   13.50
 -12   4  -4  303.37   15.60
 -12   4  -4  284.67   16.50
 -12   4  -4  330.57   16.00
 -14  -4  -4   11.80    5.20
 -14   4  -4    4.50    5.40
 -14   4  -4   11.80    6.50
 -21  -5   4   52.89    9.40
 -21   5   4   34.00    8.30
 -19  -5   4  227.68   11.10
 -19  -5   4  210.68   14.60
 -19   5   4  263.17   14.90
 -17  -5   4  299.27   12.80
 -17   5   4  293.07   14.90
  15  -5  -4  182.18   11.90
 -15  -5   4  193.48    9.90
 -15   5   4  204.88   11.60
 -15   5   4  199.18    8.40
  13  -5  -4  185.68   11.20
 -13  -5   4  165.18    9.00
 -13   5   4  173.68   10.00
 -13   5   4  167.18    7.70
 -11  -5   4  471.85   16.40
  11  -5  -4  491.85   18.10
  11  -5  -4  511.45   17.60
 -11   5   4  489.45   15.40
 -11   5   4  492.95   16.70
  11   5  -4  489.75   16.20
   9  -5  -4  730.83   24.00
  -9  -5   4  708.13   24.10
   9  -5  -4  783.22   23.70
  -9  -5   4  760.72   22.60
   9   5  -4  756.72   22.10
   9   5  -4  772.02   23.00
  -9   5   4  755.42   22.20
  -9   5   4  771.82   22.00
  -7  -5   4    5.10    2.90
   7  -5  -4    5.80    3.80
   7  -5  -4    1.60    3.40
  -7  -5   4    8.00    3.20
  -7   5   4    3.80    2.30
  -7   5   4    0.90    2.90
   7   5  -4    2.60    2.80
   7   5  -4    2.70    3.30
   5  -5  -4  952.40   28.10
   5  -5  -4  954.60   28.60
  -5  -5   4  939.41   26.70
  -5   5   4  927.31   26.60
  -5   5   4  970.80   25.00
   5   5  -4  971.30   27.70
   5   5  -4  909.91   27.80
  -3  -5   4  956.40   26.80
   3  -5  -4  993.50   28.40
   3  -5  -4  996.30   28.70
   3   5  -4  982.50   28.80
  -3   5   4  854.21   26.70
   3   5  -4  961.70   28.30
   1  -5  -4    5.70    3.70
   1  -5  -4    6.80    3.70
  -1  -5   4    2.50    2.70
   1   5  -4    2.20    3.10
   1   5  -4   12.70    4.50
   1   5  -4    8.10    4.30
   1  -5   4  811.02   22.10
  -1  -5  -4  789.32   23.70
  -1  -5  -4  745.83   23.70
  -1   5  -4  818.02   25.10
  -1   5  -4  762.22   24.80
  -1   5  -4  738.03   23.00
  -3  -5  -4  502.65   16.90
   3  -5   4  500.75   14.80
  -3  -5  -4  473.05   16.50
  -3   5  -4  489.55   16.50
  -3   5  -4  490.05   18.20
  -3   5  -4  488.25   18.20
   5  -5   4  169.58    6.90
  -5  -5  -4  167.88    9.10
  -5  -5  -4  169.78    9.20
  -5   5  -4  184.38   11.30
  -5   5  -4  178.68    9.60
  -5   5  -4  175.78   11.70
  -7  -5  -4  206.08    9.80
  -7  -5  -4  220.68   10.40
  -7   5  -4  195.08   12.30
  -7   5  -4  199.88   11.10
  -7   5  -4  205.38   13.10
  -9  -5  -4  296.27   12.20
  -9  -5  -4  310.17   12.90
  -9   5  -4  294.97   15.20
  -9   5  -4  310.27   16.50
  -9   5  -4  286.97   14.10
 -11  -5  -4  248.08   11.90
 -11   5  -4  276.87   16.10
 -11   5  -4  252.77   13.70
 -11   5  -4  251.97   14.50
 -13  -5  -4   41.40    6.00
 -13   5  -4   43.20    7.90
 -13   5  -4   34.90    8.10
 -20  -6   4  280.67   17.00
 -20   6   4  308.37   16.80
 -18  -6   4  123.49    9.20
 -18   6   4  127.49   10.90
 -16  -6   4  431.66   15.70
 -16   6   4  401.56   16.80
  14  -6  -4   79.99    8.90
 -14  -6   4   66.19    6.20
 -14   6   4   78.69    7.50
 -14   6   4   70.39    5.40
  12  -6  -4  483.45   18.20
 -12  -6   4  509.05   16.80
  12   6  -4  468.95   16.80
 -12   6   4  470.35   15.30
 -12   6   4  475.65   16.90
 -10  -6   4  224.78    9.80
  10  -6  -4  223.08   11.10
  10  -6  -4  215.98   11.70
  10   6  -4  211.08    9.90
 -10   6   4  231.18    9.70
 -10   6   4  224.98    9.10
   8  -6  -4  825.02   24.90
  -8  -6   4  769.32   23.40
   8  -6  -4  769.82   25.00
  -8   6   4  795.92   23.00
  -8   6   4  808.42   22.60
   8   6  -4  763.02   23.20
   8   6  -4  808.72   24.00
   6  -6  -4  105.39    7.90
   6  -6  -4  106.09    7.70
  -6  -6   4  100.19    7.30
  -6  -6   4  114.49    6.80
  -6   6   4  113.49    6.30
  -6   6   4  107.39    5.10
   6   6  -4  102.79    7.70
  -4  -6   4  379.56   13.00
   4  -6  -4  373.66   14.20
   4  -6  -4  399.26   14.80
   4   6  -4  371.66   14.00
  -4   6   4  372.46   10.30
   4   6  -4  394.06   14.40
   2  -6  -4   88.49    6.90
  -2  -6   4  118.79    6.30
   2  -6  -4  112.09    7.60
   2   6  -4   97.29    8.30
   2   6  -4  106.19    8.10
   0  -6  -4  776.52   24.00
   0  -6  -4  787.92   23.90
   0  -6   4  789.52   22.10
   0   6  -4  744.63   24.80
   0   6  -4  776.52   24.60
   0   6  -4  781.32   23.30
   2  -6   4  216.78    8.30
  -2  -6  -4  216.98   10.20
  -2  -6  -4  222.38   10.40
  -2   6  -4  257.97   12.50
  -2   6  -4  208.78   11.40
  -2   6  -4  217.28   10.30
  -4  -6  -4  480.65   16.80
   4  -6   4  493.75   14.60
  -4  -6  -4  509.15   17.00
  -4   6  -4  478.35   18.90
  -4   6  -4  505.85   19.30
  -4   6  -4  489.65   17.30
  -6  -6  -4   71.69    6.70
  -6  -6  -4   72.59    7.00
  -6   6  -4   79.99    9.20
  -6   6  -4   76.79    8.30
  -6   6  -4   79.09    7.30
  -8  -6  -4  446.46   15.10
  -8  -6  -4  387.86   15.30
  -8   6  -4  392.96   19.20
  -8   6  -4  440.06   18.70
  -8   6  -4  462.15   17.20
 -10  -6  -4  120.39    7.50
 -10  -6  -4  122.89    8.50
 -10   6  -4  126.99   11.50
 -10   6  -4  147.99   12.90
 -10   6  -4  117.19   10.40
 -12  -6  -4  271.47   12.40
 -12   6  -4  257.77   16.40
 -12   6  -4  300.37   15.90
 -12   6  -4  293.67   15.20
 -14   6  -4   30.00    7.70
 -21  -7   4  113.29   11.80
 -21   7   4  101.09   11.00
 -19  -7   4  275.47   13.20
 -19   7   4  293.67   15.30
 -17  -7   4  159.18    9.90
 -17   7   4  176.48   11.40
 -15  -7   4  447.66   16.20
  15  -7  -4  417.36   19.00
 -15   7   4  419.96   17.10
  13  -7  -4  420.16   17.40
 -13  -7   4  410.26   15.60
 -13   7   4  420.16   16.00
 -13   7   4  433.76   14.00
  11  -7  -4  156.78   10.30
 -11  -7   4  177.08    8.90
  11  -7  -4  160.48   10.00
  11   7  -4  167.68    8.20
 -11   7   4  168.98    7.70
 -11   7   4  164.58    8.80
  -9  -7   4 1061.99   31.30
   9  -7  -4 1121.99   32.90
   9  -7  -4 1086.09   33.20
  -9   7   4 1079.29   30.50
   9   7  -4 1092.09   31.40
  -9   7   4 1115.19   30.60
  -7  -7   4  180.28    8.80
   7  -7  -4  175.28   10.00
   7  -7  -4  182.38    9.70
   7   7  -4  171.18    8.50
  -7   7   4  186.38    7.40
   7   7  -4  194.28    9.60
   5  -7  -4  724.73   22.70
   5  -7  -4  678.03   22.70
  -5  -7   4  685.53   21.20
   5   7  -4  728.43   22.10
  -5   7   4  705.63   19.10
   5   7  -4  729.13   22.70
  -3  -7   4  716.63   21.60
   3  -7  -4  733.83   23.50
   3  -7  -4  759.52   23.30
   3   7  -4  705.73   23.30
   3   7  -4  764.12   23.40
   1  -7  -4  182.28    9.80
   1  -7  -4  181.58    9.70
  -1  -7   4  195.58    8.10
   1   7  -4  180.88   10.20
   1   7  -4  190.18   10.50
   1   7  -4  178.08    9.30
  -1  -7  -4 1118.79   32.20
   1  -7   4 1104.09   30.10
  -1  -7  -4 1068.49   32.00
  -1   7  -4 1146.89   33.70
  -1   7  -4 1118.79   32.00
  -1   7  -4 1054.89   33.40
  -3  -7  -4  167.48    9.30
  -3  -7  -4  173.58    9.20
   3  -7   4  185.08    7.20
  -3   7  -4  157.48   10.70
  -3   7  -4  176.28    9.70
  -3   7  -4  178.98   11.10
   5  -7   4  433.56   12.90
  -5  -7  -4  406.06   15.30
  -5  -7  -4  425.96   15.10
  -5   7  -4  434.26   18.80
  -5   7  -4  450.15   16.60
  -5   7  -4  423.36   17.80
  -7  -7  -4  430.46   14.80
  -7  -7  -4  410.16   15.10
  -7   7  -4  432.96   18.30
  -7   7  -4  418.26   16.70
  -7   7  -4  421.86   19.50
  -9  -7  -4  166.38    8.40
  -9  -7  -4  143.59    9.00
  -9   7  -4  176.78   12.90
  -9   7  -4  169.48   11.60
  -9   7  -4  158.08   13.70
 -11  -7  -4  299.67   12.70
 -11   7  -4  342.07   18.20
 -11   7  -4  321.17   17.00
 -11   7  -4  287.57   15.50
 -13  -7  -4  104.89    7.90
 -13   7  -4   95.49   11.60
 -13   7  -4  114.89   11.40
 -13   7  -4  111.39   10.90
 -20  -8   4   71.79    9.70
 -20  -8   4   84.79   10.60
 -20   8   4   93.59   10.40
 -18  -8   4   89.89    8.00
 -18   8   4  119.19   10.80
  16  -8  -4   30.30    7.90
 -16  -8   4   33.70    5.80
 -16   8   4   24.70    6.20
  14  -8  -4  144.89   11.20
 -14  -8   4  137.29    9.30
 -14   8   4  131.09    9.60
 -12  -8   4   44.40    6.00
  12  -8  -4   73.79    8.70
 -12   8   4   65.69    6.50
  10  -8  -4  181.18   11.00
  10  -8  -4  193.18   10.50
 -10  -8   4  172.98    9.50
  10   8  -4  189.68    9.10
 -10   8   4  173.48    9.00
   8  -8  -4  231.38   11.60
   8  -8  -4  219.38   11.50
  -8  -8   4  209.08    9.60
  -8   8   4  227.68    9.10
   8   8  -4  228.58   10.40
  -6  -8   4  997.10   29.40
   6  -8  -4 1029.80   31.40
   6  -8  -4 1066.09   31.20
   6   8  -4 1023.90   29.80
   6   8  -4 1016.40   30.30
  -6   8   4 1039.10   27.70
  -4  -8   4 1016.80   29.30
   4  -8  -4 1056.29   31.30
   4  -8  -4 1030.50   31.00
  -4   8   4 1040.30   26.70
   4   8  -4 1051.79   31.00
   4   8  -4 1019.90   30.50
  -2  -8   4 1066.69   29.60
   2  -8  -4 1017.60   31.30
   2  -8  -4 1063.59   31.30
   2   8  -4 1008.30   31.80
   2   8  -4 1122.69   31.90
   0  -8  -4  198.78   10.40
   0  -8   4  216.78    8.70
   0  -8  -4  241.78   10.90
   0   8  -4  235.58   12.00
   0   8  -4  203.38   11.70
   0   8  -4  223.58   10.60
  -2  -8  -4  197.28    9.90
  -2  -8  -4  193.78   10.10
   2  -8   4  188.18    7.80
  -2   8  -4  193.98   11.40
  -2   8  -4  192.48   10.30
  -2   8  -4  176.78   11.40
   4  -8   4   50.49    4.00
  -4  -8  -4   45.30    5.60
  -4  -8  -4   63.49    6.00
  -4   8  -4   51.99    6.30
  -4   8  -4   55.99    8.40
  -4   8  -4   74.39    8.40
  -6  -8  -4  148.29    8.40
  -6  -8  -4  150.18    8.70
  -6   8  -4  127.69    9.80
  -6   8  -4  176.58   13.10
  -6   8  -4  133.79   10.90
  -8  -8  -4   28.20    4.80
  -8  -8  -4   29.00    4.40
  -8   8  -4   35.60    6.40
  -8   8  -4   18.70    7.60
  -8   8  -4   35.00    7.60
 -10  -8  -4  105.29    7.80
 -10   8  -4   95.59   10.70
 -10   8  -4  101.99    9.80
 -10   8  -4  108.39   11.90
 -12  -8  -4   83.89    7.30
 -12   8  -4   91.79    9.80
 -12   8  -4   91.19   11.70
 -12   8  -4   77.69   10.30
 -19  -9   4  160.58   10.90
 -19   9   4  151.58   12.70
 -17  -9   4  620.54   21.90
 -17   9   4  646.34   23.50
  15  -9  -4  200.58   14.40
 -15  -9   4  193.58   11.10
 -15   9   4  211.68   11.90
 -13  -9   4  216.88   11.40
  13  -9  -4  225.28   14.20
 -13   9   4  237.38   11.70
  11  -9  -4 1190.88   36.60
 -11  -9   4 1162.38   34.10
 -11   9   4 1145.99   33.50
   9  -9  -4  363.86   15.60
  -9  -9   4  366.16   14.10
   9  -9  -4  375.16   15.80
  -9   9   4  373.16   13.10
   9   9  -4  334.47   13.50
   7  -9  -4  441.96   17.00
  -7  -9   4  418.16   15.20
   7  -9  -4  450.55   17.10
  -7   9   4  436.16   13.70
   7   9  -4  422.66   15.70
  -5  -9   4  868.81   25.80
   5  -9  -4  923.11   27.80
   5  -9  -4  880.31   27.90
  -5   9   4  848.22   23.50
   5   9  -4  883.51   27.40
   3  -9  -4  869.11   26.90
   3  -9  -4  869.61   26.60
  -3  -9   4  820.32   24.70
   3   9  -4  836.12   26.80
   3   9  -4  850.31   26.30
   1  -9  -4  425.06   16.00
  -1  -9   4  428.56   14.20
   1  -9  -4  442.26   16.30
   1   9  -4  434.46   16.00
   1   9  -4  431.86   16.80
   1   9  -4  428.46   17.10
  -1  -9  -4  374.16   14.40
  -1  -9  -4  363.26   14.30
   1  -9   4  350.36   12.20
  -1   9  -4  384.56   15.90
  -1   9  -4  345.77   15.90
  -1   9  -4  370.86   14.80
  -3  -9  -4 1075.89   32.90
   3  -9   4 1135.79   30.70
  -3  -9  -4 1123.99   32.80
  -3   9  -4 1134.89   35.90
  -3   9  -4 1193.98   36.40
  -3   9  -4 1148.29   33.70
  -5  -9  -4  203.68    9.70
  -5  -9  -4  209.88   10.30
  -5   9  -4  221.58   14.60
  -5   9  -4  198.88   11.50
  -5   9  -4  215.98   13.30
  -7  -9  -4  189.28   10.00
  -7  -9  -4  208.98    9.40
  -7   9  -4  214.58   12.20
  -7   9  -4  180.38   14.80
  -7   9  -4  209.78   13.50
  -9  -9  -4  595.84   19.90
  -9   9  -4  642.84   23.00
  -9   9  -4  634.04   25.30
  -9   9  -4  589.34   25.40
 -11  -9  -4  133.59    8.40
 -11   9  -4  143.09   13.10
 -11   9  -4  146.59   12.10
 -11   9  -4  126.09   13.30
 -13   9  -4  118.49   13.10
 -13   9  -4  147.19   12.60
 -20 -10   4   29.50    6.20
 -20  10   4   21.90    7.60
 -18 -10   4  487.95   19.20
 -18  10   4  519.95   21.00
 -16 -10   4   -3.20    4.70
  16 -10  -4   -1.30    6.70
 -16  10   4    0.20    5.20
  14 -10  -4  260.87   16.30
 -14 -10   4  312.87   14.00
 -14  10   4  306.87   13.90
  12 -10  -4    0.10    5.40
 -12 -10   4   -1.90    3.90
 -12  10   4    2.10    4.10
  10 -10  -4 1072.19   34.90
  10 -10  -4 1132.69   34.60
 -10 -10   4 1130.19   32.80
 -10  10   4 1101.79   31.80
   8 -10  -4   91.79    8.90
  -8 -10   4   73.99    6.70
   8 -10  -4  101.59    9.80
   8  10  -4   92.49    7.50
  -8  10   4   92.39    6.30
   6 -10  -4  932.01   30.40
  -6 -10   4  988.00   28.50
   6 -10  -4 1019.10   30.40
   6  10  -4  921.81   29.00
  -6  10   4  946.81   26.20
   4 -10  -4    7.40    4.80
  -4 -10   4    0.40    3.40
   4 -10  -4    1.10    4.00
  -4  10   4    6.90    1.70
   4  10  -4    0.90    4.00
   4  10  -4    4.10    3.50
  -2 -10   4  993.60   28.00
   2 -10  -4  977.80   29.80
   2 -10  -4  937.41   29.80
   2  10  -4 1019.20   30.30
   2  10  -4  955.70   30.60
   0 -10   4   78.59    6.00
   0 -10  -4   67.79    6.90
   0 -10  -4   93.89    7.80
   0  10  -4   72.59    7.70
   0  10  -4   88.69    9.10
   0  10  -4   94.39    8.10
  -2 -10  -4 1033.00   31.80
  -2 -10  -4 1092.19   32.30
   2 -10   4 1110.19   30.00
  -2  10  -4 1119.09   33.00
  -2  10  -4 1086.29   34.30
  -2  10  -4 1098.99   35.20
   4 -10   4    1.30    2.40
  -4 -10  -4    1.30    3.70
  -4 -10  -4    6.00    3.70
  -4  10  -4    1.30    5.00
  -4  10  -4   -3.50    5.90
  -4  10  -4    1.00    5.60
  -6 -10  -4  274.27   12.10
  -6 -10  -4  282.57   11.50
  -6  10  -4  293.17   17.00
  -6  10  -4  262.57   15.60
  -6  10  -4  300.67   14.40
  -8 -10  -4    1.60    3.10
  -8 -10  -4    2.00    3.60
  -8  10  -4    5.90    5.80
  -8  10  -4   11.70    7.70
  -8  10  -4   -0.30    6.50
 -10 -10  -4  480.35   16.60
 -10  10  -4  491.25   20.30
 -10  10  -4  474.25   22.30
 -10  10  -4  453.05   23.30
 -12 -10  -4   23.20    4.40
 -12  10  -4   23.80    9.40
 -12  10  -4   25.00    8.10
 -12  10  -4   34.20    7.80
 -19 -11   4   41.90    7.30
 -19  11   4   37.50    8.00
 -17 -11   4  294.77   14.40
 -17  11   4  277.67   15.30
 -15 -11   4  249.18   13.40
  15 -11  -4  246.98   16.20
 -15  11   4  238.48   13.10
  13 -11  -4  164.88   13.00
 -13 -11   4  186.18   10.80
 -13  11   4  189.58   11.10
 -11 -11   4  543.65   19.60
  11 -11  -4  571.54   22.50
 -11  11   4  560.34   19.10
   9 -11  -4  150.98   11.70
  -9 -11   4  121.89    9.00
   9 -11  -4  128.59   10.80
   9  11  -4  145.79   12.80
  -9  11   4  127.69    7.90
  -7 -11   4  807.92   26.00
   7 -11  -4  879.91   28.70
   7 -11  -4  829.22   28.00
   7  11  -4  878.81   26.60
  -7  11   4  842.42   24.20
   5 -11  -4  259.47   13.00
  -5 -11   4  295.07   12.10
   5 -11  -4  323.47   14.30
  -5  11   4  274.87    9.30
   5  11  -4  285.37   13.20
  -3 -11   4  296.47   11.90
   3 -11  -4  275.27   13.30
   3 -11  -4  294.47   13.60
   3  11  -4  296.17   14.20
  -1 -11   4  842.42   24.70
   1 -11  -4  846.52   26.90
   1 -11  -4  872.91   27.00
   1  11  -4  864.91   28.70
   1  11  -4  808.32   27.30
   1  11  -4  840.32   26.90
  -1 -11  -4  119.39    9.10
  -1 -11  -4  141.09    9.20
   1 -11   4  122.59    7.00
  -1  11  -4  124.59   10.70
  -1  11  -4  125.19    9.80
  -1  11  -4  133.99   11.10
  -3 -11  -4  582.64   19.00
   3 -11   4  539.55   16.60
  -3 -11  -4  511.95   18.90
  -3  11  -4  542.95   22.20
  -3  11  -4  546.75   20.20
  -3  11  -4  564.84   22.30
  -5 -11  -4  175.38    9.80
  -5 -11  -4  171.98    9.30
  -5  11  -4  165.88   11.60
  -5  11  -4  182.88   14.40
  -5  11  -4  192.08   14.40
  -7 -11  -4  221.78   10.80
  -7 -11  -4  248.08   10.20
  -7  11  -4  220.08   15.00
  -7  11  -4  231.78   13.60
  -7  11  -4  194.88   15.70
  -9 -11  -4  266.77   11.70
  -9  11  -4  252.57   17.20
  -9  11  -4  278.97   18.10
  -9  11  -4  284.97   15.20
 -11 -11  -4   45.70    5.40
 -11  11  -4   53.99    9.90
 -11  11  -4   42.70    8.20
 -11  11  -4   57.09   10.70
 -20 -12   4   11.00    6.00
 -18 -12   4  618.64   22.70
 -18  12   4  591.54   23.60
  16 -12  -4    1.60    7.00
 -16 -12   4    2.20    5.20
 -16  12   4  -11.60    4.90
  14 -12  -4 1216.68   42.10
 -14 -12   4 1295.27   39.00
 -14  12   4 1337.57   38.70
  12 -12  -4    1.20    6.30
 -12 -12   4    6.80    5.20
 -12  12   4    9.20    4.90
 -10 -12   4 1325.67   38.80
  10 -12  -4 1272.47   41.50
  10 -12  -4 1307.77   40.40
 -10  12   4 1332.97   37.40
   8 -12  -4   92.49    9.20
   8 -12  -4   84.39    9.70
  -8 -12   4   98.39    8.20
   8  12  -4   83.39    7.80
  -8  12   4   95.09    6.80
  -6 -12   4  817.32   25.30
   6 -12  -4  731.13   26.80
   6 -12  -4  826.72   27.40
  -6  12   4  814.22   22.80
   6  12  -4  817.72   26.10
   4 -12  -4  222.28   12.40
  -4 -12   4  243.68   10.90
   4 -12  -4  235.08   12.80
   4  12  -4  220.48   12.50
  -4  12   4  220.18    8.30
   2 -12  -4  816.52   26.50
  -2 -12   4  852.41   24.50
   2 -12  -4  782.92   26.40
   2  12  -4  769.62   27.00
   0 -12  -4   77.49    7.50
   0 -12  -4   89.79    8.50
   0 -12   4   92.39    6.80
   0  12  -4   74.89    7.50
   0  12  -4   80.99    9.60
  -2 -12  -4 1210.98   37.00
   2 -12   4 1315.57   34.90
  -2 -12  -4 1276.77   37.30
  -2  12  -4 1223.98   40.40
  -2  12  -4 1331.77   40.00
  -2  12  -4 1273.77   38.20
  -4 -12  -4    6.40    4.10
  -4 -12  -4    3.10    4.10
  -4  12  -4    0.40    5.50
  -4  12  -4    3.70    6.30
  -4  12  -4    1.80    6.20
  -6 -12  -4 1282.27   36.60
  -6 -12  -4 1242.68   35.70
  -6  12  -4 1196.48   41.60
  -6  12  -4 1338.97   42.00
  -6  12  -4 1226.38   38.50
  -8 -12  -4   -1.70    3.70
  -8  12  -4   -3.50    7.10
  -8  12  -4   -3.00    5.80
  -8  12  -4    2.50    6.60
 -10 -12  -4  585.94   19.40
 -10  12  -4  558.94   25.90
 -10  12  -4  620.24   23.90
 -10  12  -4  603.04   26.80
 -12  12  -4   10.80    9.10
 -19 -13   4   70.69    9.00
 -19  13   4   43.40    8.50
 -17 -13   4   52.19    8.00
 -17  13   4   46.30    8.10
 -15 -13   4   42.00    7.30
  15 -13  -4   68.39   10.50
 -15  13   4   41.50    7.50
 -13 -13   4   35.00    7.10
  13 -13  -4   36.30    8.70
 -13  13   4   35.90    6.50
 -11 -13   4  113.69    9.90
  11 -13  -4  115.99   11.90
 -11  13   4  128.19    9.10
   9 -13  -4  132.79   11.70
   9 -13  -4  155.38   13.10
  -9 -13   4  146.29   10.60
  -9  13   4  137.49    8.60
   7 -13  -4    1.10    5.40
   7 -13  -4    5.10    5.50
  -7 -13   4   11.40    4.70
  -7  13   4   10.00    3.40
   7  13  -4   10.00    4.70
   5 -13  -4  174.98   12.00
  -5 -13   4  184.08   10.30
   5 -13  -4  205.08   12.70
  -5  13   4  183.08    7.40
   5  13  -4  176.98   11.30
   3 -13  -4  180.68   11.90
   3 -13  -4  181.98   11.70
  -3 -13   4  180.38    9.90
   3  13  -4  188.98   12.30
  -1 -13   4    2.60    3.70
   1 -13  -4   11.40    5.10
   1 -13  -4    3.90    4.70
   1  13  -4    1.50    5.80
   1 -13   4  137.29    7.90
  -1 -13  -4  131.29    9.70
  -1 -13  -4  160.78   10.20
  -1  13  -4  147.49   11.90
  -1  13  -4  149.79   10.80
  -3 -13  -4  118.79    8.90
  -3 -13  -4  104.09    8.70
   3 -13   4  104.59    7.00
  -3  13  -4   94.69    9.20
  -3  13  -4  109.99   11.90
  -5 -13  -4   35.90    5.60
  -5 -13  -4   44.40    5.90
  -5  13  -4   39.30    7.60
  -5  13  -4   33.10    8.40
  -7 -13  -4   54.29    8.90
  -7 -13  -4   37.40    5.60
  -7  13  -4   64.49    8.80
  -7  13  -4   45.10    9.80
  -9 -13  -4   53.89    5.90
  -9  13  -4   56.99    8.60
  -9  13  -4   49.90   10.80
 -11  13  -4   75.09   10.00
 -18 -14   4  800.02   27.80
 -18  14   4  742.83   28.00
 -16 -14   4   24.40    7.10
  16 -14  -4   11.80    7.60
 -16  14   4   13.60    6.90
 -14 -14   4  614.74   22.90
  14 -14  -4  578.24   25.50
 -14  14   4  638.64   22.90
 -12 -14   4   17.60    6.70
  12 -14  -4   41.00    9.50
 -12  14   4   39.30    6.60
  10 -14  -4 1328.07   43.70
 -10 -14   4 1319.27   40.00
 -10  14   4 1353.96   38.40
   8 -14  -4    6.40    6.40
   8 -14  -4    3.80    6.10
  -8 -14   4    4.00    5.30
  -8  14   4    8.90    3.80
  -6 -14   4  774.42   25.00
   6 -14  -4  745.53   27.20
   6 -14  -4  788.72   27.70
  -6  14   4  756.52   22.20
   6  14  -4  741.23   25.40
   4 -14  -4  265.37   14.90
   4 -14  -4  292.17   15.20
  -4 -14   4  301.37   13.00
   4  14  -4  271.77   14.40
   2 -14  -4  747.83   26.70
   2 -14  -4  810.52   27.00
  -2 -14   4  796.12   24.40
   2  14  -4  763.42   27.60
   0 -14  -4    8.50    5.00
   0 -14   4    6.20    3.90
   0 -14  -4    5.50    5.30
   0  14  -4    6.70    6.00
   0  14  -4    4.40    5.40
   2 -14   4 1292.27   35.30
  -2 -14  -4 1291.27   38.30
  -2 -14  -4 1264.87   38.10
  -2  14  -4 1270.47   38.90
  -2  14  -4 1246.48   41.40
  -4 -14  -4   17.30    5.00
  -4 -14  -4   21.20    5.40
  -4  14  -4   21.10    6.80
  -4  14  -4   23.80    8.00
  -6 -14  -4  594.74   20.70
  -6 -14  -4  594.54   20.20
  -6  14  -4  610.74   23.50
  -6  14  -4  580.94   26.30
  -8 -14  -4   20.60    4.80
  -8  14  -4   23.10    8.50
  -8  14  -4   33.90    7.90
 -10 -14  -4  619.84   22.00
 -10  14  -4  723.93   26.30
 -17 -15   4   32.60    7.70
 -17  15   4   29.00    8.20
  15 -15  -4    8.20    7.60
 -15 -15   4    7.30    6.60
 -15  15   4    4.00    6.30
  13 -15  -4   15.10    8.60
 -13 -15   4   18.10    6.90
 -13  15   4    9.00    5.80
  11 -15  -4   68.89   10.60
 -11 -15   4   68.19    8.70
 -11  15   4   59.89    7.00
  -9 -15   4   47.70    7.70
   9 -15  -4   30.20    8.00
   9 -15  -4   43.10    8.90
  -9  15   4   35.50    5.60
  -7 -15   4   -1.80    5.00
   7 -15  -4    1.10    6.80
   7 -15  -4    9.80    6.70
   5 -15  -4    2.00    6.30
  -5 -15   4    1.40    4.80
   5 -15  -4    0.90    5.90
   5  15  -4   -2.70    4.80
  -3 -15   4    3.60    4.40
   3 -15  -4    2.10    5.40
   3 -15  -4   -4.40    4.80
   3  15  -4    2.90    5.80
   1 -15  -4    4.30    5.60
   1 -15  -4   12.50    5.70
  -1 -15   4    2.70    4.20
   1  15  -4    8.00    6.60
  -1 -15  -4   40.00    6.80
   1 -15   4   42.60    5.20
  -1 -15  -4   39.30    6.90
  -1  15  -4   50.39    8.60
  -1  15  -4   37.10    7.10
  -3 -15  -4   75.19    8.00
  -3 -15  -4   61.79    7.40
  -3  15  -4   58.19    9.60
  -3  15  -4   68.49    8.70
  -5 -15  -4    8.10    4.80
  -5 -15  -4    9.10    5.10
  -5  15  -4   19.90    8.90
  -5  15  -4   13.30    6.40
  -7 -15  -4    4.50    4.40
  -7  15  -4    7.20    7.70
  -7  15  -4   -1.30    6.00
  -9 -15  -4   31.00    5.30
  -9  15  -4    8.30    8.20
  -9  15  -4   22.70    7.70
 -16 -16   4   38.70    8.20
  16 -16  -4   43.50    9.30
 -16  16   4   44.70    8.40
  14 -16  -4  329.47   19.40
 -14 -16   4  310.17   16.90
 -14  16   4  317.77   16.20
 -12 -16   4   24.90    6.90
  12 -16  -4   51.89   10.30
 -12  16   4   29.50    6.50
  10 -16  -4  526.65   25.00
 -10 -16   4  516.85   20.70
 -10  16   4  531.05   19.00
   8 -16  -4   -5.00    6.10
   8 -16  -4  -10.30    6.10
  -8 -16   4   -3.80    5.50
   6 -16  -4  955.60   34.00
  -6 -16   4  934.11   30.40
   6 -16  -4  974.60   33.30
  -4 -16   4   28.80    6.00
   4 -16  -4   14.90    6.70
   4 -16  -4    8.00    6.70
   4  16  -4   31.90    7.20
  -2 -16   4  976.90   29.40
   2 -16  -4  970.50   32.30
   2 -16  -4  913.11   32.40
   2  16  -4  964.60   32.80
   0 -16   4    4.40    4.10
   0 -16  -4    0.80    5.70
   0 -16  -4   -4.60    5.10
   0  16  -4   13.50    7.40
  -2 -16  -4  529.85   20.30
  -2 -16  -4  500.45   20.10
  -2  16  -4  477.05   22.60
  -2  16  -4  450.65   20.00
  -4 -16  -4   26.20    6.10
  -4 -16  -4   28.30    6.50
  -4  16  -4   30.60    7.00
  -4  16  -4   32.30    9.50
  -6 -16  -4  299.97   14.30
  -6  16  -4  319.77   20.00
  -6  16  -4  315.17   17.10
  -8 -16  -4   34.90    6.00
  -8  16  -4   31.30    9.30
  -8  16  -4   42.10    8.80
 -15 -17   4   39.90    8.70
  15 -17  -4   34.20    9.10
 -15  17   4   49.70    8.30
  13 -17  -4   27.90    9.50
 -13 -17   4   16.80    7.40
 -13  17   4   26.20    6.70
 -11 -17   4   14.70    7.10
  11 -17  -4   16.70    8.70
 -11  17   4    8.70    6.20
  -9 -17   4   73.29    8.80
   9 -17  -4   51.49   10.10
   7 -17  -4   21.40    8.10
  -7 -17   4   32.50    7.10
   7 -17  -4   25.80    8.10
   5 -17  -4   33.30    8.50
  -5 -17   4   26.00    6.20
   5 -17  -4   15.40    7.10
  -3 -17   4   39.00    6.40
   3 -17  -4   31.90    7.70
   3 -17  -4   30.30    8.30
   3  17  -4   27.50    7.60
  -1 -17   4   34.50    5.80
   1 -17  -4   22.20    7.40
   1 -17  -4   35.40    7.80
   1  17  -4   21.80    7.00
  -1 -17  -4   52.99    8.50
   1 -17   4   70.59    6.70
  -1 -17  -4   65.69    8.70
  -1  17  -4   59.69   10.20
  -1  17  -4   55.99    8.40
  -3 -17  -4   16.60    6.10
  -3 -17  -4    7.80    6.00
  -3  17  -4    2.00    7.60
  -3  17  -4   12.90    6.10
  -5 -17  -4   31.50    6.50
  -5 -17  -4   22.90    6.20
  -5  17  -4   26.00    7.40
  -5  17  -4   37.10   10.00
  -7 -17  -4   47.80    6.90
  -7  17  -4   52.69    9.20
  -7  17  -4   43.60   10.70
 -14 -18   4  136.69   17.90
  14 -18  -4  172.18   16.00
  12 -18  -4    9.70    8.10
 -12 -18   4   -2.50    6.40
 -10 -18   4  459.45   20.50
  10 -18  -4  495.75   23.60
  -8 -18   4   16.50    6.90
   8 -18  -4   20.90    9.10
   6 -18  -4  434.76   22.30
  -6 -18   4  428.56   18.20
   6 -18  -4  439.46   21.00
   4 -18  -4    3.90    7.40
   4 -18  -4    4.40    6.60
  -4 -18   4    5.50    5.40
   2 -18  -4  492.05   21.90
   2 -18  -4  449.66   20.50
  -2 -18   4  453.95   17.40
   2  18  -4  402.96   20.20
   0 -18   4   25.50    5.30
   0 -18  -4   21.50    7.60
   0 -18  -4   27.80    7.40
   0  18  -4   23.00    8.20
  -2 -18  -4  503.85   20.90
  -2 -18  -4  431.16   19.90
  -2  18  -4  466.95   22.70
  -2  18  -4  459.15   20.40
  -4 -18  -4   11.00    5.60
  -4 -18  -4    3.40    5.40
  -4  18  -4    3.40    8.00
  -4  18  -4    7.20    6.80
  -6  18  -4  155.78   14.80
  -6  18  -4  130.29   14.00
  13 -19  -4   65.09   11.00
  11 -19  -4   51.59   10.60
 -11 -19   4   50.69    8.50
   9 -19  -4  213.18   16.30
  -9 -19   4  248.28   15.00
   7 -19  -4   -4.90    6.80
  -7 -19   4   -2.80    5.50
   7 -19  -4   -4.20    7.60
   5 -19  -4  165.68   15.40
   5 -19  -4  175.98   15.30
  -5 -19   4  207.08   12.60
  -3 -19   4  182.28   12.00
   3 -19  -4  188.98   14.80
   3 -19  -4  167.08   14.70
   1 -19  -4   -1.20    6.20
   1 -19  -4    1.10    6.80
  -1 -19   4    6.50    5.00
  -1 -19  -4  198.18   14.40
  -1 -19  -4  226.48   14.80
  -1  19  -4  201.28   16.00
  -3 -19  -4   47.60    7.80
  -3 -19  -4   57.89    8.60
  -3  19  -4   67.69    9.50
  -3  19  -4   50.59   10.40
  -5  19  -4   63.39   10.40
 -10 -20   4  241.08   15.50
  10 -20  -4  238.48   17.70
   8 -20  -4    6.40    7.80
  -8 -20   4   -4.70    5.30
   6 -20  -4  166.88   15.60
   6 -20  -4  166.58   14.90
  -6 -20   4  133.19   11.00
   4 -20  -4   -5.00    7.00
  -4 -20   4   -7.60    5.30
   4 -20  -4   -0.10    6.70
   2 -20  -4  164.78   14.20
  -2 -20   4  147.19   10.90
   2 -20  -4  150.58   13.90
   0 -20  -4   -7.90    6.20
   0 -20  -4    0.30    6.20
  -2 -20  -4  205.58   14.40
  -2 -20  -4  236.78   14.20
  -2  20  -4  204.98   16.70
  -4 -20  -4   38.00    6.90
  -4  20  -4   46.20   10.40
  -7 -21   4  188.28   13.70
   7 -21  -4  175.98   15.70
   5 -21  -4  149.59   13.80
  -5 -21   4  166.28   12.50
   5 -21  -4  120.59   12.90
  -3 -21   4  152.68   11.20
   3 -21  -4  159.38   14.30
   3 -21  -4  146.59   13.90
   1 -21  -4  177.48   13.80
   1 -21  -4  165.08   13.90
  -1 -21  -4  117.29   11.40
  -3  21  -4  111.79   17.80
  -4 -22   4    7.00    5.90
   4 -22  -4    0.00    7.10
   2 -22  -4   43.90   10.10
 -22   0   5   85.19   10.40
 -20   0   5  162.48   12.00
 -18   0   5  268.37   14.00
 -18   0   5  255.07   11.40
 -16   0   5  655.43   22.90
 -16   0   5  654.43   20.80
 -14   0   5  569.64   20.10
  14   0  -5  559.24   19.90
 -14   0   5  570.24   18.50
  12   0  -5  387.16   15.60
 -12   0   5  396.96   14.20
  10   0  -5  153.68    9.20
 -10   0   5  160.88    8.10
  -8   0   5  235.98   10.20
   8   0  -5  238.78   11.40
   8   0  -5  232.98   11.10
   6   0  -5  419.66   15.50
   6   0  -5  394.56   15.70
  -4   0   5  363.36   13.00
   4   0  -5  380.36   14.70
   4   0  -5  337.77   14.20
  -2   0   5  261.97   10.50
   2   0  -5  262.57   12.20
   2   0  -5  275.77   12.60
   0   0  -5  142.29    9.10
   0   0   5  138.29    7.70
   0   0  -5  140.79    9.50
   2   0   5  430.16   14.50
  -2   0  -5  403.46   16.20
  -2   0  -5  440.06   17.10
  -2   0  -5  431.46   13.00
  -4   0  -5  532.15   19.90
  -4   0  -5  562.74   20.40
  -6   0  -5  694.23   24.00
  -6   0  -5  706.33   24.40
  -8   0  -5  250.97   13.90
  -8   0  -5  233.48   13.00
 -10   0  -5  208.68   12.30
 -10   0  -5  182.38   12.70
 -12   0  -5   73.29    8.90
 -12   0  -5   76.99    8.20
 -21  -1   5    3.40    6.30
 -21   1   5    2.00    6.30
 -19  -1   5   10.20    6.20
 -19  -1   5   -1.50    3.90
 -19   1   5   -1.50    4.90
 -17  -1   5    6.40    3.90
 -17  -1   5    7.30    5.80
 -17   1   5    2.60    3.70
 -17   1   5    7.40    5.40
  15  -1  -5    7.70    4.70
 -15  -1   5    3.80    3.90
 -15   1   5   -0.10    3.30
 -15   1   5    8.90    5.00
  13  -1  -5    0.30    4.40
 -13  -1   5    4.50    3.80
 -13   1   5    1.40    3.30
  13   1  -5   -0.30    4.20
 -13   1   5    6.60    4.30
 -11  -1   5    5.90    3.80
  11  -1  -5    6.80    4.60
 -11   1   5    4.80    3.40
  11   1  -5    7.60    4.40
  -9  -1   5   40.40    4.70
   9  -1  -5   39.10    5.90
   9  -1  -5   41.70    5.40
   9   1  -5   43.50    5.60
   9   1  -5   42.00    5.10
  -9   1   5   40.10    4.90
  -7  -1   5   30.40    4.30
   7  -1  -5   44.00    5.90
   7  -1  -5   36.90    5.00
   7   1  -5   38.60    5.50
  -7   1   5   32.20    4.50
   7   1  -5   36.80    5.40
   5  -1  -5    4.60    3.90
  -5  -1   5   -2.80    3.10
   5  -1  -5    1.80    3.70
   5   1  -5   -2.30    3.80
  -5   1   5    0.30    3.10
   5   1  -5    1.70    3.90
   3  -1  -5   32.10    5.50
  -3  -1   5   33.40    4.50
   3  -1  -5   29.10    5.20
   3   1  -5   41.00    6.20
   3   1  -5   48.80    6.20
  -3   1   5   41.90    3.60
  -3   1   5   35.50    4.50
   1  -1  -5   44.60    5.70
  -1  -1   5   41.90    4.50
   1  -1  -5   40.30    5.60
   1   1  -5   50.99    6.50
  -1   1   5   40.50    4.70
   1   1  -5   39.20    5.80
   1  -1   5   11.30    3.40
  -1  -1  -5    8.20    4.80
  -1  -1  -5    0.80    4.10
   1   1   5    6.90    3.20
  -1   1  -5   10.80    4.50
  -1   1  -5    9.10    5.00
  -3  -1  -5    6.30    4.50
  -3  -1  -5    1.30    4.60
  -3   1  -5    1.90    2.70
  -3   1  -5   -2.30    4.50
  -3   1  -5    8.20    4.90
  -5  -1  -5    6.60    4.70
  -5  -1  -5    1.80    4.90
  -5   1  -5    8.80    5.40
  -5   1  -5    2.20    4.70
  -7  -1  -5    5.50    4.90
  -7  -1  -5    5.80    5.20
  -7   1  -5    0.70    5.00
  -7   1  -5    5.30    5.10
  -9  -1  -5    5.60    4.80
  -9  -1  -5    9.10    5.40
  -9   1  -5    1.40    4.90
  -9   1  -5    6.20    5.70
 -11  -1  -5   12.70    5.80
 -11  -1  -5    4.40    5.20
 -11   1  -5   10.70    6.00
 -11   1  -5   10.70    5.70
 -13   1  -5   17.10    5.80
 -22  -2   5   83.39   10.20
 -22   2   5  105.09   11.40
 -20  -2   5  165.68   13.30
 -20   2   5  190.58   13.60
 -18  -2   5  233.08   11.30
 -18  -2   5  239.28   14.20
 -18   2   5  255.77   13.30
 -18   2   5  221.78   11.30
 -16  -2   5  252.17   11.40
 -16   2   5  240.18   13.00
 -16   2   5  253.77   10.60
  14  -2  -5  244.58   12.60
 -14  -2   5  255.27   11.20
  14   2  -5  256.77   12.10
 -14   2   5  244.48   10.60
 -14   2   5  259.97   11.80
  12  -2  -5  310.27   13.60
 -12  -2   5  333.37   12.70
 -12   2   5  318.87   12.80
 -12   2   5  305.67   12.10
  12   2  -5  319.27   13.40
 -10  -2   5  346.47   13.10
  10  -2  -5  352.66   13.80
  10  -2  -5  338.97   14.20
 -10   2   5  334.97   12.40
 -10   2   5  349.87   12.60
  10   2  -5  330.17   13.90
   8  -2  -5  372.56   15.20
  -8  -2   5  385.76   13.40
   8  -2  -5  375.66   14.60
  -8   2   5  356.66   13.30
   8   2  -5  352.36   14.50
   8   2  -5  384.06   14.20
  -6  -2   5  435.06   14.70
   6  -2  -5  433.36   16.20
   6  -2  -5  417.46   16.20
   6   2  -5  436.46   15.70
  -6   2   5  438.96   14.80
   6   2  -5  430.66   16.20
  -4  -2   5  395.76   13.70
   4  -2  -5  373.76   15.10
   4  -2  -5  402.66   15.00
   4   2  -5  397.96   15.40
  -4   2   5  377.26   13.60
   4   2  -5  420.16   15.60
  -4   2   5  380.06   11.20
   2  -2  -5  412.06   15.50
   2  -2  -5  398.66   15.40
  -2  -2   5  379.56   13.50
  -2   2   5  391.76   13.70
   2   2  -5  412.06   15.70
  -2   2   5  396.06   10.60
   2   2  -5  385.46   15.50
   0  -2  -5  331.87   13.60
   0  -2  -5  318.27   13.80
   0  -2   5  319.57   11.70
   0   2  -5  319.87   14.10
   0   2   5  322.27   12.00
   0   2  -5  310.37   13.80
  -2  -2  -5  347.37   14.60
  -2  -2  -5  331.47   14.40
   2  -2   5  339.57   12.10
  -2   2  -5  365.66   15.40
  -2   2  -5  351.36   12.10
  -2   2  -5  342.17   15.20
  -4  -2  -5  240.18   12.50
  -4  -2  -5  237.58   12.10
  -4   2  -5  239.88   12.80
  -4   2  -5  231.98   10.00
  -4   2  -5  234.98   13.00
  -6  -2  -5  297.87   14.20
  -6  -2  -5  279.37   13.70
  -6   2  -5  289.47   15.10
  -6   2  -5  307.37   14.80
  -8  -2  -5  207.58   12.50
  -8  -2  -5  223.08   12.10
  -8   2  -5  225.38   13.40
  -8   2  -5  206.88   13.20
 -10  -2  -5  217.38   12.90
 -10  -2  -5  196.18   11.90
 -10   2  -5  197.68   13.00
 -10   2  -5  201.38   13.60
 -12  -2  -5  103.19    9.60
 -12   2  -5   75.69    9.30
 -12   2  -5   86.89    9.20
 -21  -3   5    3.20    5.90
 -21   3   5    6.00    6.30
 -19  -3   5   18.90    6.90
 -19  -3   5   19.10    4.90
 -19   3   5   16.00    6.40
 -17  -3   5    6.00    4.20
 -17   3   5    8.10    3.80
 -17   3   5   13.60    5.40
 -15  -3   5    0.10    3.60
  15  -3  -5    5.20    5.10
 -15   3   5    2.40    4.60
 -15   3   5    8.20    3.60
  13  -3  -5   41.00    6.60
 -13  -3   5   33.70    5.20
 -13   3   5   32.60    5.10
  13   3  -5   27.60    5.00
 -13   3   5   36.60    4.80
  11  -3  -5   48.60    6.30
 -11  -3   5   38.30    5.00
 -11   3   5   47.70    5.30
 -11   3   5   56.19    5.40
  11   3  -5   44.80    5.90
  -9  -3   5   25.30    4.40
   9  -3  -5   27.00    5.10
   9  -3  -5   28.00    5.60
   9   3  -5   28.30    5.00
  -9   3   5   21.50    4.10
  -9   3   5   29.10    3.80
  -7  -3   5   14.30    3.50
   7  -3  -5   13.60    4.90
   7  -3  -5   11.00    4.30
   7   3  -5   12.40    4.80
   7   3  -5   15.10    4.60
  -7   3   5   15.60    2.70
  -7   3   5   17.00    3.90
   5  -3  -5   19.10    4.90
   5  -3  -5   26.30    5.20
  -5  -3   5   17.30    3.70
  -5   3   5   20.30    2.20
   5   3  -5   21.80    5.30
  -5   3   5   23.70    4.10
   5   3  -5   19.70    4.90
  -5   3   5   21.60    2.20
   3  -3  -5   17.10    4.40
  -3  -3   5   12.80    3.70
   3  -3  -5   13.50    4.90
   3   3  -5   17.20    5.20
   3   3  -5   12.50    4.60
  -3   3   5   12.20    3.60
   1  -3  -5   29.90    5.50
  -1  -3   5   37.00    4.30
   1  -3  -5   30.60    5.20
   1   3  -5   22.90    5.30
  -1   3   5   31.70    4.40
   1   3  -5   30.90    5.90
  -1  -3  -5   42.90    6.10
   1  -3   5   40.40    4.40
  -1  -3  -5   43.80    5.90
  -1   3  -5   47.00    6.40
  -1   3  -5   44.00    4.70
  -1   3  -5   42.20    6.70
  -3  -3  -5   35.10    5.90
  -3  -3  -5   39.40    6.00
   3  -3   5   40.20    4.30
  -3   3  -5   25.50    6.20
  -3   3  -5   38.10    4.70
  -3   3  -5   38.10    6.60
  -5  -3  -5    3.80    4.30
  -5  -3  -5   -4.80    4.40
  -5   3  -5    8.50    5.40
  -5   3  -5   10.40    4.10
  -5   3  -5    5.00    5.50
  -7  -3  -5    7.40    5.10
  -7  -3  -5    7.00    4.60
  -7   3  -5    2.50    5.40
  -7   3  -5    6.80    5.80
  -9  -3  -5   12.20    5.40
  -9  -3  -5   10.20    4.80
  -9   3  -5   20.30    6.40
  -9   3  -5   15.60    6.50
 -11  -3  -5    7.10    4.90
 -11  -3  -5    1.90    5.10
 -11   3  -5    2.70    6.10
 -11   3  -5   11.60    6.10
 -22   4   5  105.39   11.40
 -20  -4   5   56.29    9.20
 -20   4   5   47.00    7.80
 -18  -4   5   89.19    7.50
 -18   4   5   87.69    9.10
 -16  -4   5  137.29    8.90
 -16   4   5  126.59    7.80
 -16   4   5  106.49    9.50
 -14  -4   5  228.08   10.60
  14  -4  -5  233.88   12.80
 -14   4   5  220.68   10.10
 -14   4   5  222.28   11.30
 -12  -4   5  144.89    8.90
  12  -4  -5  154.28   10.60
 -12   4   5  155.98    8.60
 -12   4   5  149.69    8.20
  12   4  -5  151.18    9.20
  10  -4  -5  237.08   12.50
 -10  -4   5  234.58   10.40
  10  -4  -5  248.38   11.70
  10   4  -5  237.28   11.40
 -10   4   5  242.08   10.30
 -10   4   5  237.78    9.80
   8  -4  -5  454.65   17.40
   8  -4  -5  432.46   16.60
  -8  -4   5  459.35   15.40
  -8   4   5  454.15   15.30
  -8   4   5  458.35   14.00
   8   4  -5  444.46   16.80
   8   4  -5  435.56   15.80
  -6  -4   5  905.51   25.90
   6  -4  -5  891.61   27.70
   6  -4  -5  871.11   27.30
  -6   4   5  907.71   23.60
  -6   4   5  832.02   25.60
   6   4  -5  867.61   26.90
   6   4  -5  870.31   27.40
  -4  -4   5  846.32   24.80
   4  -4  -5  849.72   26.50
   4  -4  -5  852.51   26.90
  -4   4   5  830.82   24.90
   4   4  -5  853.01   26.50
   4   4  -5  827.22   26.60
  -2  -4   5  439.26   15.10
   2  -4  -5  446.66   17.20
   2  -4  -5  476.05   17.30
  -2   4   5  486.35   15.90
   2   4  -5  454.95   17.80
   2   4  -5  475.85   17.30
   0  -4  -5  225.48   11.40
   0  -4  -5  228.98   11.00
   0  -4   5  217.98    9.40
   0   4  -5  236.98   12.30
   0   4  -5  208.18   11.60
  -2  -4  -5  152.98    9.90
   2  -4   5  165.88    7.80
  -2  -4  -5  163.98   10.00
  -2   4  -5  167.18   11.30
  -2   4  -5  169.18   11.20
  -2   4  -5  162.68    8.70
  -4  -4  -5  221.18   11.30
   4  -4   5  218.48    8.80
  -4  -4  -5  225.78   11.80
  -4   4  -5  219.78   13.20
  -4   4  -5  214.88   10.50
  -4   4  -5  207.68   12.80
  -6  -4  -5  140.69    9.70
  -6  -4  -5  139.69   10.00
  -6   4  -5  136.39   11.10
  -6   4  -5  141.19   11.70
  -6   4  -5  146.39    9.50
  -8  -4  -5   89.49    8.50
  -8  -4  -5   91.19    8.50
  -8   4  -5   98.69   10.20
  -8   4  -5   82.09    9.90
 -10  -4  -5   66.29    7.10
 -10  -4  -5   57.69    7.20
 -10   4  -5   62.19    9.10
 -10   4  -5   48.60    8.20
 -12   4  -5  103.29   10.50
 -12   4  -5  118.19   11.80
 -21  -5   5    4.70    6.90
 -21   5   5    9.20    6.30
 -19  -5   5   29.80    5.70
 -19  -5   5   25.40    7.00
 -19   5   5   38.70    7.20
 -17  -5   5    9.90    4.60
 -17   5   5   13.80    5.50
  15  -5  -5   14.40    6.10
 -15  -5   5    9.60    4.60
 -15   5   5    8.90    3.50
 -15   5   5   12.10    4.90
  13  -5  -5   72.19    7.80
 -13  -5   5   61.79    6.30
 -13   5   5   66.29    6.40
 -13   5   5   65.79    5.60
 -11  -5   5   42.40    5.30
  11  -5  -5   45.30    7.00
  11   5  -5   38.00    5.70
 -11   5   5   31.90    4.50
 -11   5   5   38.10    4.70
   9  -5  -5   24.30    5.20
   9  -5  -5   16.70    5.10
  -9  -5   5   15.20    4.20
   9   5  -5   16.50    4.90
  -9   5   5   18.40    3.30
  -9   5   5   14.00    3.80
   7  -5  -5   22.30    5.00
   7  -5  -5   36.40    5.80
  -7  -5   5   27.80    4.60
  -7   5   5   24.30    4.10
   7   5  -5   23.50    5.40
   7   5  -5   32.90    5.00
  -7   5   5   28.70    3.00
   5  -5  -5   12.30    4.80
  -5  -5   5   13.70    3.90
   5  -5  -5   13.10    4.50
   5   5  -5   13.00    4.60
  -5   5   5   10.60    3.80
   5   5  -5   13.70    5.00
  -5   5   5   12.70    1.50
  -3  -5   5   30.20    4.40
   3  -5  -5   29.50    5.50
   3  -5  -5   29.30    5.30
   3   5  -5   29.10    5.60
   3   5  -5   25.80    5.50
  -3   5   5   22.20    4.30
  -1  -5   5   17.10    3.70
   1  -5  -5   15.00    4.50
   1  -5  -5   11.60    4.70
   1   5  -5   15.80    5.10
   1   5  -5    6.00    4.90
   1  -5   5   39.60    4.40
  -1  -5  -5   39.50    5.70
  -1  -5  -5   38.70    6.00
  -1   5  -5   42.60    6.80
  -1   5  -5   40.00    6.60
  -1   5  -5   42.80    5.20
  -3  -5  -5   62.29    6.90
   3  -5   5   73.59    5.50
  -3  -5  -5   73.09    7.30
  -3   5  -5   68.39    6.40
  -3   5  -5   75.69    8.70
  -3   5  -5   66.89    7.80
  -5  -5  -5   18.10    5.10
  -5  -5  -5    8.00    4.50
  -5   5  -5   11.30    6.00
  -5   5  -5   16.40    5.00
  -5   5  -5   14.40    6.20
  -7  -5  -5   24.70    5.60
  -7  -5  -5   18.80    5.10
  -7   5  -5   16.30    5.40
  -7   5  -5   20.20    6.50
  -7   5  -5   24.20    7.20
  -9  -5  -5   27.60    5.40
  -9  -5  -5   20.40    5.50
  -9   5  -5   34.40    7.90
  -9   5  -5   30.40    7.50
 -11  -5  -5    5.80    4.80
 -11   5  -5    6.70    6.80
 -11   5  -5    3.50    6.30
 -20  -6   5  104.09    8.60
 -20  -6   5  119.99   11.60
 -20   6   5  138.29   11.90
 -18  -6   5  148.49   10.00
 -18   6   5  170.98   12.00
 -16  -6   5  109.39    8.80
  16  -6  -5  115.69   11.30
 -16   6   5  131.79   10.00
 -16   6   5  120.89    7.50
 -14  -6   5  171.58   10.00
  14  -6  -5  161.38   11.10
 -14   6   5  145.49    8.20
 -14   6   5  173.28   10.10
 -12  -6   5  241.28   11.30
  12  -6  -5  227.08   12.40
  12   6  -5  232.58   10.90
 -12   6   5  223.08   10.10
 -12   6   5  227.58   10.70
 -10  -6   5  353.36   13.70
  10  -6  -5  370.86   16.10
  10  -6  -5  361.36   15.20
  10   6  -5  366.16   14.70
 -10   6   5  371.06   12.90
 -10   6   5  366.86   13.50
   8  -6  -5  343.97   15.20
  -8  -6   5  375.46   13.80
   8  -6  -5  374.46   15.30
   8   6  -5  349.37   14.60
  -8   6   5  339.97   12.90
  -8   6   5  379.96   11.80
   6  -6  -5  294.27   13.60
  -6  -6   5  307.27   12.20
   6  -6  -5  325.57   14.40
  -6   6   5  305.07   11.90
  -6   6   5  329.27    9.40
   6   6  -5  296.77   13.30
   6   6  -5  304.47   13.10
  -4  -6   5  284.97   11.60
   4  -6  -5  298.47   13.40
   4  -6  -5  279.47   13.40
   4   6  -5  302.07   13.40
   4   6  -5  315.57   13.60
   2  -6  -5  359.36   14.90
  -2  -6   5  341.67   12.60
   2  -6  -5  355.46   14.60
   2   6  -5  346.27   15.50
   2   6  -5  358.86   14.90
   0  -6  -5  377.16   14.90
   0  -6   5  340.87   12.40
   0  -6  -5  354.16   14.80
   0   6  -5  343.47   15.50
   0   6  -5  380.16   13.90
   0   6  -5  357.86   15.50
   2  -6   5  242.18    9.50
  -2  -6  -5  220.68   11.90
  -2  -6  -5  231.28   11.70
  -2   6  -5  243.58   13.10
  -2   6  -5  242.78   11.20
  -2   6  -5  236.48   13.60
  -4  -6  -5  155.78    9.90
  -4  -6  -5  153.68   10.00
   4  -6   5  156.08    7.30
  -4   6  -5  155.18   12.20
  -4   6  -5  166.08   12.10
  -4   6  -5  140.09    9.80
  -6  -6  -5  115.39    8.90
  -6  -6  -5  114.19    9.00
  -6   6  -5  118.29    9.80
  -6   6  -5  108.59   10.90
  -6   6  -5  111.19   10.80
  -8  -6  -5  137.79   10.10
  -8  -6  -5  147.09    9.50
  -8   6  -5  148.79   12.40
  -8   6  -5  167.98   14.00
  -8   6  -5  157.78   11.30
 -10  -6  -5  133.49   10.10
 -10   6  -5  147.19   13.20
 -10   6  -5  130.39   12.40
 -21  -7   5   12.30    7.70
 -21   7   5   11.10    6.90
 -19  -7   5   40.70    6.30
 -19   7   5   37.00    7.20
 -17  -7   5   19.20    5.30
 -17   7   5   15.90    5.90
 -15  -7   5    6.50    4.70
  15  -7  -5   17.80    6.80
 -15   7   5   10.80    4.90
 -15   7   5   10.30    3.80
 -13  -7   5   62.29    6.70
  13  -7  -5   57.09    8.10
 -13   7   5   54.09    5.50
 -13   7   5   49.50    5.90
 -11  -7   5   43.60    5.80
  11  -7  -5   35.20    6.50
 -11   7   5   30.90    4.50
  11   7  -5   41.20    5.90
 -11   7   5   37.80    4.90
   9  -7  -5   46.90    7.10
  -9  -7   5   37.70    5.40
   9  -7  -5   32.10    5.80
  -9   7   5   49.20    4.40
   9   7  -5   40.60    5.80
  -9   7   5   33.00    4.80
  -7  -7   5   30.60    4.50
   7  -7  -5   32.60    5.90
   7  -7  -5   22.80    5.90
  -7   7   5   24.00    2.80
   7   7  -5   23.30    5.40
  -5  -7   5   28.90    4.50
   5  -7  -5   30.70    5.80
   5  -7  -5   23.60    5.20
   5   7  -5   27.10    6.00
   5   7  -5   29.00    5.20
   3  -7  -5   19.40    5.20
  -3  -7   5   18.80    4.10
   3  -7  -5   24.80    5.60
   3   7  -5   32.50    6.00
   3   7  -5   26.20    6.20
  -1  -7   5   29.60    4.20
   1  -7  -5   31.40    5.70
   1  -7  -5   36.20    5.90
   1   7  -5   27.80    6.10
   1   7  -5   43.90    6.80
  -1  -7  -5   46.40    6.10
   1  -7   5   32.60    4.10
  -1  -7  -5   42.50    6.30
  -1   7  -5   41.90    5.90
  -1   7  -5   46.90    7.60
  -1   7  -5   30.50    6.30
   3  -7   5   56.39    4.60
  -3  -7  -5   44.60    6.30
  -3  -7  -5   46.20    6.30
  -3   7  -5   53.19    7.90
  -3   7  -5   44.10    6.20
  -3   7  -5   37.60    7.80
  -5  -7  -5   21.10    5.20
  -5  -7  -5   14.00    4.70
  -5   7  -5   11.70    6.80
  -5   7  -5   17.30    5.40
  -5   7  -5   22.40    7.20
  -7  -7  -5    9.30    4.50
  -7  -7  -5   11.60    4.90
  -7   7  -5   21.90    5.90
  -7   7  -5   25.70    7.50
  -7   7  -5   14.70    7.30
  -9  -7  -5   39.80    6.10
  -9  -7  -5   23.30    5.40
  -9   7  -5   39.40    8.80
  -9   7  -5   47.30    7.60
  -9   7  -5   35.00    8.00
 -11  -7  -5   10.10    4.90
 -11   7  -5   17.90    7.20
 -11   7  -5   24.60    8.30
 -20  -8   5  160.48   10.60
 -20   8   5  144.69   12.40
 -18  -8   5  208.18   12.00
 -18   8   5  199.38   12.80
  16  -8  -5  324.57   17.30
 -16  -8   5  325.97   14.50
 -16   8   5  312.67   14.60
 -14  -8   5  307.77   13.50
  14  -8  -5  309.97   16.40
 -14   8   5  322.27   13.90
  12  -8  -5  248.78   14.50
 -12  -8   5  274.67   12.20
 -12   8   5  290.97   12.00
  10  -8  -5  169.78   11.60
 -10  -8   5  134.09    8.60
  10  -8  -5  148.89   10.50
 -10   8   5  149.59    7.80
  10   8  -5  149.39    9.50
   8  -8  -5  136.09   10.00
  -8  -8   5  125.89    8.10
   8  -8  -5  130.89   10.60
   8   8  -5  123.19    9.40
  -8   8   5  140.09    6.50
  -6  -8   5  141.99    8.50
   6  -8  -5  122.89   10.10
   6  -8  -5  156.48   10.30
  -6   8   5  130.19    5.20
   6   8  -5  148.99    9.50
  -4  -8   5  141.09    8.30
   4  -8  -5  164.98   10.20
   4  -8  -5  165.48   10.50
   4   8  -5  152.18   10.90
   4   8  -5  152.98    9.50
  -2  -8   5  127.59    7.60
   2  -8  -5  139.59    9.70
   2  -8  -5  120.79    9.40
   2   8  -5  107.89   10.00
   2   8  -5  137.49   10.80
   0  -8   5  145.89    7.80
   0  -8  -5  156.18   10.00
   0  -8  -5  159.88   10.10
   0   8  -5  156.58   11.80
   0   8  -5  139.39    9.50
   0   8  -5  118.29   10.60
  -2  -8  -5  269.77   13.10
   2  -8   5  261.77   10.40
  -2  -8  -5  287.97   13.00
  -2   8  -5  289.97   15.30
  -2   8  -5  270.67   14.70
  -2   8  -5  287.97   13.00
  -4  -8  -5  335.17   14.50
  -4  -8  -5  327.17   14.20
  -4   8  -5  323.27   16.50
  -4   8  -5  327.47   17.40
  -4   8  -5  368.66   15.10
  -6  -8  -5  299.57   13.80
  -6  -8  -5  322.17   13.70
  -6   8  -5  334.37   17.50
  -6   8  -5  313.37   15.40
  -6   8  -5  348.67   18.20
  -8  -8  -5  172.58   10.70
  -8  -8  -5  190.38   10.00
  -8   8  -5  207.08   13.00
  -8   8  -5  186.48   14.30
  -8   8  -5  180.08   15.20
 -10  -8  -5  128.89    9.50
 -10   8  -5  147.29   14.00
 -10   8  -5  141.79   13.30
 -21  -9   5   27.10    8.10
 -21   9   5    6.70   10.10
 -19  -9   5   20.50    5.90
 -19   9   5    9.70    6.40
 -17  -9   5   26.00    6.30
 -17   9   5   25.90    6.50
 -15  -9   5   26.30    5.80
  15  -9  -5   35.30    8.40
 -15   9   5   22.80    5.70
 -13  -9   5   20.00    5.30
  13  -9  -5   24.80    6.60
 -13   9   5   35.00    5.50
  11  -9  -5   25.20    6.90
 -11  -9   5   18.90    5.20
 -11   9   5   27.80    4.60
  -9  -9   5   66.79    6.70
   9  -9  -5   43.80    6.50
   9  -9  -5   43.30    7.00
   9   9  -5   75.09    7.40
  -9   9   5   53.09    4.80
   7  -9  -5   76.39    8.50
  -7  -9   5   69.79    6.70
   7  -9  -5   63.09    7.50
  -7   9   5   65.69    4.40
   7   9  -5   63.19    7.00
   5  -9  -5   23.40    5.60
   5  -9  -5   24.70    5.90
  -5  -9   5   28.10    4.50
   5   9  -5   27.50    5.90
   3  -9  -5   55.69    7.20
   3  -9  -5   58.09    7.00
  -3  -9   5   53.29    5.60
   3   9  -5   64.19    7.50
   3   9  -5   66.59    8.10
   1  -9  -5   73.69    7.60
  -1  -9   5   52.79    5.20
   1  -9  -5   63.59    7.40
   1   9  -5   56.99    8.20
   1   9  -5   51.29    7.10
  -1  -9  -5   18.60    5.30
  -1  -9  -5   31.30    5.90
   1  -9   5   28.30    4.00
  -1   9  -5   19.90    6.60
  -1   9  -5   19.50    5.40
  -1   9  -5   30.70    6.50
  -3  -9  -5   20.20    5.20
  -3  -9  -5   30.70    5.60
   3  -9   5   23.20    3.70
  -3   9  -5   20.30    6.70
  -3   9  -5   25.30    7.20
  -3   9  -5   23.30    6.00
  -5  -9  -5   19.20    5.30
  -5  -9  -5   30.40    5.30
  -5   9  -5   28.00    7.50
  -5   9  -5   15.40    7.20
  -5   9  -5   26.00    6.40
  -7  -9  -5   33.00    5.20
  -7  -9  -5   32.90    5.70
  -7   9  -5   32.80    8.90
  -7   9  -5   30.50    8.30
  -7   9  -5   25.60    6.90
  -9  -9  -5   19.80    5.30
  -9   9  -5   22.40    8.40
  -9   9  -5   17.50    7.90
  -9   9  -5   25.90    7.10
 -11   9  -5    7.70    7.90
 -20 -10   5  153.58   12.10
 -20  10   5  162.68   13.10
 -18 -10   5  167.68   12.10
 -18  10   5  160.98   12.00
 -16 -10   5  154.08   11.00
  16 -10  -5  138.89   13.50
 -16  10   5  126.39   10.70
 -14 -10   5  143.89   10.60
  14 -10  -5  162.98   13.60
 -14  10   5  139.89   10.00
  12 -10  -5  226.88   14.40
 -12 -10   5  230.68   12.10
 -12  10   5  209.08   10.80
  10 -10  -5  287.67   15.00
  10 -10  -5  283.27   14.90
 -10 -10   5  280.27   12.70
 -10  10   5  298.67   11.50
   8 -10  -5  214.88   13.30
  -8 -10   5  218.38   11.00
   8 -10  -5  225.08   12.90
   8  10  -5  212.98   11.90
  -8  10   5  217.38    8.60
   6 -10  -5  101.19    9.20
   6 -10  -5   74.89    8.30
  -6 -10   5  100.19    7.90
   6  10  -5  110.29    9.60
   4 -10  -5  106.39    9.40
  -4 -10   5   99.19    7.70
   4 -10  -5  104.89    8.90
   4  10  -5  112.99    9.60
  -2 -10   5  210.68    9.70
   2 -10  -5  198.08   11.60
   2 -10  -5  204.58   12.00
   2  10  -5  198.58   13.10
   0 -10  -5  304.37   14.20
   0 -10   5  299.87   11.80
   0 -10  -5  308.17   14.10
   0  10  -5  308.57   14.30
   0  10  -5  316.67   15.90
   0  10  -5  318.27   15.80
  -2 -10  -5  234.48   12.40
  -2 -10  -5  231.08   12.10
   2 -10   5  236.48    9.60
  -2  10  -5  224.18   12.60
  -2  10  -5  212.08   14.00
  -2  10  -5  225.58   14.80
  -4 -10  -5  147.59   10.00
  -4 -10  -5  162.18   10.60
  -4  10  -5  172.08   11.80
  -4  10  -5  148.29   12.70
  -4  10  -5  165.68   14.20
  -6 -10  -5  123.49    9.30
  -6 -10  -5  116.19    8.70
  -6  10  -5  122.29   12.50
  -6  10  -5  131.99   11.40
  -6  10  -5  119.99   12.30
  -8 -10  -5  190.68   11.10
  -8  10  -5  171.18   15.70
  -8  10  -5  202.18   15.40
  -8  10  -5  178.18   13.10
 -10 -10  -5  153.68   15.30
 -10  10  -5  185.18   14.00
 -10  10  -5  147.69   15.00
 -19 -11   5   26.70    6.60
 -19  11   5   16.10    6.80
 -17 -11   5   10.10    5.60
 -17  11   5   18.60    6.30
 -15 -11   5   13.10    5.90
  15 -11  -5   18.00    8.30
 -15  11   5   15.90    5.40
 -13 -11   5   44.40    7.00
  13 -11  -5   48.30    9.10
 -13  11   5   53.19    6.60
  11 -11  -5   44.80    8.20
 -11 -11   5   38.90    6.10
 -11  11   5   36.80    5.20
  -9 -11   5   43.80    6.30
   9 -11  -5   33.00    7.10
   9 -11  -5   35.90    7.20
  -9  11   5   37.40    4.40
   9  11  -5   32.90    6.00
  -7 -11   5   13.70    4.50
   7 -11  -5   17.60    6.20
   7 -11  -5   31.90    6.50
   7  11  -5   18.50    5.70
   5 -11  -5   37.40    6.90
  -5 -11   5   22.10    4.70
   5 -11  -5   28.40    6.30
   5  11  -5   32.60    6.30
   3 -11  -5   21.90    5.80
  -3 -11   5   25.70    4.60
   3 -11  -5   15.90    5.60
   3  11  -5   15.20    5.90
   1 -11  -5   38.20    6.70
  -1 -11   5   36.90    5.00
   1 -11  -5   31.80    6.30
   1  11  -5   36.00    7.30
  -1 -11  -5   36.00    6.40
  -1 -11  -5   48.00    6.80
   1 -11   5   43.40    4.80
  -1  11  -5   39.00    7.90
  -1  11  -5   45.20    6.90
  -3 -11  -5   49.30    6.50
  -3 -11  -5   47.90    6.80
  -3  11  -5   48.70    7.20
  -3  11  -5   46.30    8.80
  -3  11  -5   39.50    8.20
  -5 -11  -5   11.40    4.60
  -5 -11  -5   13.30    5.10
  -5  11  -5   16.80    6.20
  -5  11  -5   12.00    7.80
  -5  11  -5    7.60    7.00
  -7 -11  -5   15.30    4.40
  -7 -11  -5   14.50    5.00
  -7  11  -5    6.80    7.10
  -7  11  -5    9.80    7.10
  -7  11  -5   14.80    7.00
  -9 -11  -5   24.60    5.40
  -9  11  -5   25.00    9.00
  -9  11  -5   15.20    8.80
  -9  11  -5   38.30    8.40
 -18 -12   5   73.09    8.90
 -18  12   5   78.09    9.30
 -16 -12   5   48.60    7.70
  16 -12  -5   45.40    9.30
 -16  12   5   42.40    7.30
 -14 -12   5  113.69    9.70
  14 -12  -5  115.79   12.20
 -14  12   5  101.69    9.10
 -12 -12   5  136.69   10.80
  12 -12  -5  142.19   12.50
 -12  12   5  136.89    9.30
 -10 -12   5  211.58   12.20
  10 -12  -5  219.48   14.00
 -10  12   5  208.38   10.00
   8 -12  -5  254.27   14.60
   8 -12  -5  285.67   14.90
  -8 -12   5  268.97   13.00
   8  12  -5  237.18   12.90
   6 -12  -5  322.47   15.60
   6 -12  -5  312.57   15.80
  -6 -12   5  328.17   13.90
   6  12  -5  345.57   15.70
  -4 -12   5  356.16   14.30
   4 -12  -5  362.06   16.80
   4 -12  -5  351.96   16.10
   4  12  -5  373.06   17.20
  -2 -12   5  244.88   10.90
   2 -12  -5  252.77   13.40
   2 -12  -5  252.07   13.70
   2  12  -5  233.58   14.70
   0 -12   5  221.38   10.20
   0 -12  -5  218.88   12.70
   0 -12  -5  236.58   12.90
   0  12  -5  236.98   15.30
  -2 -12  -5  126.99   10.30
  -2 -12  -5  118.89    9.60
   2 -12   5  130.59    7.70
  -2  12  -5  138.29   13.10
  -2  12  -5  126.19   11.10
  -4 -12  -5  130.99    9.40
  -4 -12  -5  129.79   10.20
  -4  12  -5  120.09   12.50
  -4  12  -5  134.59   11.40
  -6 -12  -5   41.10    5.80
  -6 -12  -5   43.20    6.50
  -6  12  -5   41.40    9.10
  -6  12  -5   41.90    8.00
  -8 -12  -5   80.09    7.90
  -8  12  -5   86.19    9.80
  -8  12  -5   89.59   12.40
 -19  13   5   -3.90    6.40
 -17 -13   5    4.40    6.00
 -17  13   5    4.50    6.10
 -15 -13   5   13.80    6.60
  15 -13  -5    1.20    8.10
 -15  13   5   -0.70    5.10
 -13 -13   5    7.60    6.20
  13 -13  -5   16.30    8.40
 -13  13   5    7.60    5.20
 -11 -13   5   11.50    5.50
  11 -13  -5   19.60    7.80
   9 -13  -5    6.70    6.90
   9 -13  -5    6.50    6.10
  -9 -13   5    1.90    5.20
   7 -13  -5   12.20    6.80
   7 -13  -5   -0.10    5.90
  -7 -13   5    7.30    5.20
   7  13  -5   12.50    5.80
  -5 -13   5    2.30    4.20
   5 -13  -5    3.70    5.30
   5 -13  -5   13.40    6.00
   5  13  -5   -0.80    4.90
   3 -13  -5    7.40    5.70
  -3 -13   5    7.90    4.50
   3 -13  -5   10.80    5.80
   3  13  -5   13.60    6.70
  -1 -13   5    5.50    3.90
   1 -13  -5   11.90    5.80
   1 -13  -5    8.10    5.30
   1  13  -5    7.30    6.90
  -1 -13  -5   10.80    5.10
   1 -13   5    7.70    3.70
  -1 -13  -5    6.70    5.20
  -1  13  -5   11.90    6.90
  -1  13  -5    8.30    5.80
  -3 -13  -5   10.10    5.10
  -3 -13  -5   10.90    4.90
  -3  13  -5    5.60    7.80
  -3  13  -5   10.70    6.30
  -5 -13  -5    3.40    4.30
  -5 -13  -5   -0.60    4.60
  -5  13  -5   13.50    8.40
  -5  13  -5   10.90    6.40
  -7 -13  -5    7.90    4.90
  -7  13  -5   11.80    8.60
  -7  13  -5   11.30    6.70
  -9  13  -5    3.50    7.70
 -18  14   5   67.69    9.20
  16 -14  -5   39.70   10.50
 -16 -14   5   60.19    9.00
 -16  14   5   57.09    8.40
 -14 -14   5  100.89   10.00
  14 -14  -5   95.29   12.60
 -14  14   5   82.09    8.70
  12 -14  -5  155.08   14.10
 -12 -14   5  158.18   12.10
  10 -14  -5  258.57   16.20
 -10 -14   5  270.17   13.70
  -8 -14   5  229.78   12.50
   8 -14  -5  245.88   15.00
   8 -14  -5  217.98   14.60
  -6 -14   5  151.48   10.40
   6 -14  -5  158.58   12.80
   6 -14  -5  145.59   12.60
   6  14  -5  135.59   11.50
   4 -14  -5  156.08   12.50
   4 -14  -5  177.98   12.90
  -4 -14   5  165.08    9.90
   4  14  -5  162.68   12.80
  -2 -14   5  210.68   10.70
   2 -14  -5  199.18   13.00
   2 -14  -5  240.58   13.60
   2  14  -5  204.88   14.50
   0 -14  -5  267.17   14.10
   0 -14   5  256.67   11.60
   0 -14  -5  268.77   14.50
   0  14  -5  269.57   16.90
  -2 -14  -5  134.59   10.60
  -2 -14  -5  132.59   10.80
  -2  14  -5  164.78   12.30
  -2  14  -5  153.28   14.60
  -4 -14  -5   81.99    8.10
  -4 -14  -5   78.19    8.30
  -4  14  -5   68.69   10.70
  -4  14  -5   66.39    8.60
  -6 -14  -5   29.20    5.90
  -6  14  -5   30.30    9.60
  -6  14  -5   43.10    8.10
  -8  14  -5   92.79   11.10
 -15 -15   5    9.60    6.80
  15 -15  -5   -2.90    8.20
 -13 -15   5    3.80    5.80
  13 -15  -5   -2.20    8.00
  11 -15  -5   11.90    7.80
 -11 -15   5    2.10    6.00
  -9 -15   5   23.70    6.70
   9 -15  -5   26.40    8.00
   7 -15  -5   15.30    6.90
  -7 -15   5   14.70    6.10
   7 -15  -5   26.50    7.30
   5 -15  -5    2.60    6.00
  -5 -15   5   -1.60    4.40
   5 -15  -5   -0.20    6.00
   5  15  -5   -3.90    5.50
   3 -15  -5   13.20    6.40
   3 -15  -5   18.60    6.50
  -3 -15   5   17.70    5.10
   3  15  -5   14.50    7.10
   1 -15  -5   21.10    6.80
   1 -15  -5   18.80    6.40
  -1 -15   5   22.10    5.00
   1  15  -5   35.10    8.00
  -1 -15  -5   12.60    6.00
  -1 -15  -5    2.10    5.40
  -1  15  -5    0.30    7.30
  -3 -15  -5    1.30    4.90
  -3 -15  -5    2.80    5.10
  -3  15  -5    3.70    6.00
  -3  15  -5    4.20    7.80
  -5 -15  -5   10.50    4.90
  -5 -15  -5   -1.60    4.80
  -5  15  -5   -1.80    6.20
  -5  15  -5   -1.80    8.00
  -7  15  -5   12.70    7.20
  16 -16  -5  141.89   14.90
  14 -16  -5  107.99   13.90
 -14 -16   5  149.39   12.30
  12 -16  -5  167.88   16.20
 -12 -16   5  143.69   11.90
  10 -16  -5   98.29   13.10
 -10 -16   5   94.39    9.70
   8 -16  -5   91.99   12.20
   8 -16  -5   98.09   10.80
  -8 -16   5   68.09    8.50
   6 -16  -5   92.49   11.00
   6 -16  -5   64.69   10.00
  -6 -16   5   71.89    8.00
  -4 -16   5   75.89    7.90
   4 -16  -5   81.39   10.00
   4 -16  -5   81.19   10.40
   4  16  -5   74.69   10.10
   2 -16  -5   71.79    9.40
  -2 -16   5   88.89    7.90
   2 -16  -5   77.99    9.80
   2  16  -5   90.89   11.00
   0 -16  -5  101.09   10.20
   0 -16   5   93.29    7.60
   0 -16  -5  106.89   10.50
   0  16  -5   93.69   12.00
  -2 -16  -5  159.58   11.80
  -2 -16  -5  145.99   11.80
  -2  16  -5  130.69   13.50
  -2  16  -5  149.99   12.80
  -4 -16  -5  144.99   11.30
  -4 -16  -5  150.38   11.30
  -4  16  -5  135.29   15.00
  -4  16  -5  140.69   12.40
  -6  16  -5  142.49   20.00
  15 -17  -5   -3.00    8.10
  13 -17  -5    2.60    8.30
 -13 -17   5    4.00    6.20
 -11 -17   5    7.80    6.90
  11 -17  -5    2.00    8.50
  -9 -17   5   -4.70    6.00
   9 -17  -5    7.00    7.60
   7 -17  -5    1.90    6.70
  -7 -17   5    4.20    5.90
   7 -17  -5   -2.10    6.70
   5 -17  -5   -0.40    6.80
  -5 -17   5    1.90    5.20
   5 -17  -5   14.30    7.80
   3 -17  -5   -0.20    6.70
   3 -17  -5   -0.50    6.30
  -3 -17   5    3.90    4.70
   3  17  -5    4.50    6.40
   1 -17  -5    0.50    5.80
   1 -17  -5    3.70    6.20
  -1 -17   5    3.90    4.40
   1  17  -5    2.80    6.90
  -1 -17  -5    1.00    5.70
  -1 -17  -5   -0.50    5.60
  -1  17  -5    1.70    7.90
  -3 -17  -5   -0.10    5.80
  -3 -17  -5    9.40    5.90
  -3  17  -5    3.80    8.30
  -3  17  -5    2.80    6.50
  14 -18  -5   52.89   12.70
  12 -18  -5  116.19   13.90
 -12 -18   5  111.89   11.60
  10 -18  -5  112.49   14.20
 -10 -18   5  106.09   11.00
   8 -18  -5   97.69   12.80
  -8 -18   5   68.89    9.10
  -6 -18   5   34.80    7.50
   6 -18  -5   50.79    9.50
   6 -18  -5   33.10    9.00
   4 -18  -5   43.40    9.10
  -4 -18   5   49.30    7.30
   4 -18  -5   37.30    9.60
   2 -18  -5   67.89   10.00
  -2 -18   5   70.79    7.60
   2 -18  -5   77.29   10.80
   2  18  -5   63.29   14.60
   0 -18  -5  106.19   11.60
   0 -18  -5  117.39   11.60
   0  18  -5  105.19   12.90
  -2 -18  -5   98.39   10.60
  -2 -18  -5   96.59   10.30
  -2  18  -5  115.19   13.60
  -4 -18  -5   61.09    9.70
  -4  18  -5   80.99   18.50
  11 -19  -5   16.90   10.40
  -9 -19   5    2.20    6.60
   9 -19  -5   -0.40    8.90
   7 -19  -5   10.30    8.80
  -7 -19   5    3.40    6.30
   5 -19  -5    2.60    7.60
  -5 -19   5    3.40    5.70
   5 -19  -5    1.40    7.70
   3 -19  -5   14.40    8.10
  -3 -19   5    8.10    5.40
   3 -19  -5   11.70    7.50
   1 -19  -5   13.00    7.30
   1 -19  -5    7.10    7.30
  -1 -19  -5   14.40    7.40
  -1 -19  -5   23.10    7.50
  -1  19  -5   19.20    8.90
  -8 -20   5   78.59    9.80
   6 -20  -5  116.79   13.40
   6 -20  -5   94.39   15.40
  -6 -20   5  112.59   10.40
  -4 -20   5  106.69    9.90
   4 -20  -5  129.19   14.70
   4 -20  -5  114.69   13.50
   2 -20  -5   61.29   16.10
   2 -20  -5   83.99   11.30
   5 -21  -5   26.00    9.00
  -5 -21   5   10.60    7.10
 -22   0   6    0.80    9.20
 -20   0   6  519.85   21.50
 -18   0   6   85.89    7.60
 -18   0   6   92.59    9.60
 -16   0   6  494.45   19.20
 -16   0   6  499.65   17.80
  14   0  -6   85.39    8.70
 -14   0   6   69.09    6.80
 -12   0   6 1059.39   31.10
  12   0  -6 1035.30   32.80
 -10   0   6    1.50    4.00
  10   0  -6   -2.70    4.60
   8   0  -6 1936.31   54.49
  -8   0   6 1954.20   53.09
   8   0  -6 1958.40   55.09
  -6   0   6   52.89    5.90
   6   0  -6   63.49    7.70
   6   0  -6   53.19    7.20
  -4   0   6 2001.40   53.59
   4   0  -6 1920.51   55.79
   4   0  -6 2011.00   55.59
   2   0  -6   -1.20    5.00
   2   0  -6   -3.00    4.80
  -2   0   6    5.40    3.60
   0   0   6 1041.80   30.70
   0   0  -6 1054.29   33.70
   0   0  -6 1081.39   33.50
  -2   0  -6   73.19    8.50
  -2   0  -6   67.99    8.00
  -4   0  -6  507.85   20.60
  -4   0  -6  516.95   21.00
  -6   0  -6   95.59   10.00
  -6   0  -6   95.59    9.70
  -8   0  -6  547.35   22.40
  -8   0  -6  546.35   21.90
 -10   0  -6    1.30    5.60
 -21  -1   6   33.20    7.90
 -21   1   6   20.20    7.20
 -19  -1   6    0.40    5.60
 -19  -1   6    4.30    4.30
 -19   1   6   -2.00    5.40
 -19   1   6   -2.20    4.10
 -17  -1   6   43.20    5.90
 -17  -1   6   37.60    6.90
 -17   1   6   39.00    7.00
 -17   1   6   30.60    5.30
 -15  -1   6   31.20    5.30
  15  -1  -6   44.00    7.00
 -15   1   6   38.10    5.40
 -15   1   6   44.20    6.50
  13  -1  -6   11.90    5.60
 -13  -1   6   13.90    4.40
 -13   1   6    1.90    4.20
 -13   1   6   13.10    4.50
  13   1  -6   11.60    5.30
  11  -1  -6  126.29   10.40
 -11  -1   6  131.19    8.20
  11   1  -6  117.19    9.30
 -11   1   6  118.59    8.40
   9  -1  -6   -0.30    4.10
  -9  -1   6    0.80    3.50
   9  -1  -6   -1.20    4.40
   9   1  -6    0.80    4.50
  -9   1   6   -3.00    3.80
   7  -1  -6   31.20    6.00
   7  -1  -6   18.40    6.00
  -7  -1   6   22.30    4.50
   7   1  -6   24.70    5.70
  -7   1   6   19.40    4.40
   7   1  -6   14.40    5.80
   5  -1  -6   30.70    6.20
   5  -1  -6   22.00    5.90
  -5  -1   6   25.10    5.00
   5   1  -6   25.30    5.80
  -5   1   6   28.90    4.70
   5   1  -6   20.30    5.40
  -3  -1   6    0.60    3.60
   3  -1  -6    4.20    4.50
   3  -1  -6    2.30    4.50
   3   1  -6    2.60    5.20
  -3   1   6    5.40    3.90
   3   1  -6   12.30    5.60
  -1  -1   6  120.99    8.00
   1  -1  -6  122.19   10.50
   1  -1  -6  125.89   10.20
  -1   1   6  125.39    8.20
   1   1  -6  130.29   10.70
   1   1  -6  118.09    9.60
   1  -1   6   11.40    4.00
  -1  -1  -6   12.00    5.80
  -1  -1  -6   11.30    5.40
  -1   1  -6   10.10    5.20
  -1   1  -6    9.10    5.50
  -3  -1  -6   35.60    6.70
  -3  -1  -6   44.10    7.40
  -3   1  -6   26.90    6.80
  -3   1  -6   46.40    7.60
  -5  -1  -6   38.90    7.40
  -5  -1  -6   35.80    7.10
  -5   1  -6   38.70    7.50
  -5   1  -6   42.00    7.50
  -7  -1  -6    2.70    5.60
  -7  -1  -6   -3.20    5.00
  -7   1  -6    0.80    5.80
  -7   1  -6    8.40    5.70
  -9  -1  -6   38.40    7.70
  -9  -1  -6   22.30    6.40
  -9   1  -6   33.10    7.40
  -9   1  -6   43.00    8.10
 -22   2   6    3.10    7.40
 -20  -2   6  810.32   26.00
 -20  -2   6  785.22   28.70
 -20   2   6  793.82   28.40
 -18  -2   6   38.50    6.10
 -18  -2   6   36.70    7.30
 -18   2   6   33.10    5.40
 -18   2   6   21.30    6.10
 -16  -2   6  569.64   19.90
 -16   2   6  586.14   19.60
 -16   2   6  551.24   20.70
  14  -2  -6   12.80    5.70
 -14  -2   6   21.80    5.20
 -14   2   6   19.20    4.90
 -14   2   6   15.60    4.60
  14   2  -6   23.20    5.60
 -12  -2   6 1536.95   43.30
  12  -2  -6 1497.15   45.10
 -12   2   6 1561.74   42.70
  12   2  -6 1529.85   44.70
 -12   2   6 1533.05   43.00
 -10  -2   6    5.10    4.00
  10  -2  -6    0.40    5.10
 -10   2   6    6.20    3.30
  10   2  -6    8.80    4.70
 -10   2   6    5.00    4.10
   8  -2  -6 1168.48   36.30
  -8  -2   6 1200.28   34.50
   8  -2  -6 1233.58   36.10
   8   2  -6 1151.58   36.00
  -8   2   6 1205.38   34.40
   8   2  -6 1173.98   35.50
   6  -2  -6  128.79    9.60
   6  -2  -6  119.19    9.60
  -6  -2   6  115.99    8.00
   6   2  -6  111.09    9.30
  -6   2   6  105.39    7.90
   6   2  -6  107.49    8.90
   4  -2  -6 1213.38   36.40
   4  -2  -6 1199.98   36.60
  -4  -2   6 1179.78   34.20
   4   2  -6 1161.58   36.60
   4   2  -6 1260.57   36.50
  -4   2   6 1158.38   34.30
   2  -2  -6    6.30    4.60
   2  -2  -6    4.10    4.90
  -2  -2   6    6.40    3.70
   2   2  -6    9.50    5.10
   2   2  -6    6.40    5.50
  -2   2   6   11.20    4.20
   0  -2  -6 1609.64   46.70
   0  -2  -6 1624.24   46.70
   0  -2   6 1564.64   43.60
   0   2  -6 1580.34   46.80
   0   2  -6 1581.74   47.00
   2  -2   6   26.20    4.40
  -2  -2  -6   24.00    6.50
  -2  -2  -6   24.70    5.90
  -2   2  -6   20.00    6.40
  -2   2  -6   23.00    6.30
  -4  -2  -6  596.94   22.20
  -4  -2  -6  597.34   21.80
  -4   2  -6  547.95   22.30
  -4   2  -6  563.54   22.80
  -6  -2  -6   23.30    6.30
  -6  -2  -6   30.40    6.90
  -6   2  -6   34.60    7.60
  -6   2  -6   38.50    7.50
  -8  -2  -6  828.72   27.40
  -8  -2  -6  789.92   28.10
  -8   2  -6  784.02   29.10
  -8   2  -6  771.32   28.20
 -10  -2  -6    2.80    5.30
 -10   2  -6   -2.30    5.50
 -21  -3   6  159.08   13.50
 -21   3   6  144.29   12.60
 -19  -3   6  109.49   11.00
 -19  -3   6   98.79    8.50
 -19   3   6  142.09   11.50
 -17  -3   6  100.09    8.20
 -17   3   6   97.29    7.70
 -17   3   6  105.59    9.30
  15  -3  -6  115.19   10.60
 -15  -3   6  119.39    9.10
 -15   3   6  110.99    8.20
 -15   3   6  113.29    9.00
  13  -3  -6  131.69   10.20
 -13  -3   6  152.88    9.60
  13   3  -6  136.39   10.20
 -13   3   6  149.99    9.00
 -13   3   6  148.59    9.10
  11  -3  -6  426.56   17.50
 -11  -3   6  416.76   15.80
  11   3  -6  394.76   16.90
 -11   3   6  445.36   15.80
 -11   3   6  409.16   14.50
   9  -3  -6    7.20    5.10
  -9  -3   6    1.90    4.00
   9  -3  -6    3.20    4.40
  -9   3   6   11.40    4.20
   9   3  -6    6.90    5.20
  -9   3   6    4.50    2.70
   7  -3  -6  419.16   17.00
  -7  -3   6  410.76   15.30
   7  -3  -6  388.96   16.80
   7   3  -6  423.46   16.50
  -7   3   6  422.46   12.50
  -7   3   6  403.56   14.90
   7   3  -6  393.36   16.70
  -5  -3   6  420.46   15.10
   5  -3  -6  421.56   17.10
   5  -3  -6  403.36   16.90
   5   3  -6  395.16   16.90
   5   3  -6  437.66   17.00
  -5   3   6  386.96   14.90
  -3  -3   6   10.00    4.10
   3  -3  -6    4.50    4.60
   3  -3  -6    3.00    4.40
   3   3  -6    4.30    5.40
  -3   3   6    4.20    4.10
   3   3  -6   -0.10    5.00
  -1  -3   6  428.86   15.10
   1  -3  -6  418.56   17.60
   1  -3  -6  411.26   17.40
   1   3  -6  438.66   18.10
   1   3  -6  425.86   18.30
   1  -3   6  158.08    8.40
  -1  -3  -6  149.39   10.90
  -1  -3  -6  138.59   10.60
  -1   3  -6  161.48   12.00
  -1   3  -6  131.19   10.60
  -3  -3  -6  119.79   10.50
  -3  -3  -6  128.49   10.60
  -3   3  -6  122.69   11.20
  -3   3  -6  131.79   11.70
  -5  -3  -6  116.19   10.90
  -5  -3  -6   89.19    8.90
  -5   3  -6  105.99   10.70
  -5   3  -6   84.59    9.70
  -7  -3  -6  107.79   10.10
  -7  -3  -6   86.89    8.80
  -7   3  -6   97.29   10.50
  -7   3  -6  105.29   10.70
  -9  -3  -6  162.38   12.20
  -9  -3  -6  150.28   10.90
  -9   3  -6  139.59   12.60
  -9   3  -6  142.49   13.00
 -20  -4   6  550.24   19.80
 -20  -4   6  519.85   22.60
 -20   4   6  522.55   21.80
 -18  -4   6   15.90    5.50
 -18   4   6   18.50    6.20
 -18   4   6   23.80    4.80
  16  -4  -6 1109.19   36.30
 -16   4   6 1129.99   33.10
 -16   4   6 1173.98   34.80
 -14  -4   6   37.70    5.60
  14  -4  -6   41.20    7.00
 -14   4   6   44.40    5.90
 -14   4   6   39.40    5.50
 -12  -4   6 1095.89   32.30
  12  -4  -6 1067.29   34.00
  12   4  -6 1072.99   33.30
 -12   4   6 1051.89   31.50
 -12   4   6 1104.39   31.20
 -10  -4   6   27.10    5.30
  10  -4  -6   28.00    6.20
  10  -4  -6   34.00    8.40
 -10   4   6   30.80    4.10
 -10   4   6   26.60    5.00
  10   4  -6   40.10    6.70
  -8  -4   6  658.53   21.10
   8  -4  -6  622.54   22.90
   8  -4  -6  604.14   22.40
  -8   4   6  651.83   18.40
   8   4  -6  629.54   22.50
  -8   4   6  659.63   21.00
   6  -4  -6  116.99   10.00
   6  -4  -6  119.69   10.20
  -6  -4   6  112.69    8.10
   6   4  -6  114.19    9.00
  -6   4   6  117.09    7.90
   6   4  -6  106.49    9.30
   4  -4  -6  647.04   22.90
  -4  -4   6  631.94   20.40
   4  -4  -6  653.73   23.30
  -4   4   6  661.03   21.20
   4   4  -6  653.73   23.00
   4   4  -6  622.74   23.00
   2  -4  -6   21.30    5.90
   2  -4  -6   35.50    6.60
  -2  -4   6   29.60    4.80
   2   4  -6   30.20    6.90
   2   4  -6   33.80    6.30
   0  -4   6 1086.19   30.90
   0  -4  -6 1098.49   34.00
   0  -4  -6 1103.49   34.10
   0   4  -6 1055.39   34.10
   0   4  -6 1051.49   34.40
  -2  -4  -6   39.70    6.70
   2  -4   6   44.00    5.00
  -2  -4  -6   39.70    6.80
  -2   4  -6   54.59    8.50
  -2   4  -6   34.70    7.50
  -4  -4  -6 1190.08   36.50
  -4  -4  -6 1181.68   37.10
  -4   4  -6 1174.28   38.10
  -4   4  -6 1192.98   38.40
  -6  -4  -6   19.50    6.30
  -6  -4  -6   16.50    5.60
  -6   4  -6   14.60    7.00
  -6   4  -6   16.60    6.80
  -8  -4  -6  557.24   20.50
  -8  -4  -6  519.15   21.10
  -8   4  -6  554.24   23.50
  -8   4  -6  512.65   22.20
 -21  -5   6  105.49   11.50
 -21   5   6   94.19   10.30
 -19  -5   6  388.26   16.40
 -19   5   6  398.16   17.80
 -17  -5   6  298.87   13.80
 -17   5   6  287.87   12.40
 -17   5   6  312.17   14.50
 -15  -5   6  272.87   13.10
  15  -5  -6  241.18   14.70
 -15   5   6  278.07   12.80
 -15   5   6  295.77   12.10
  13  -5  -6  558.44   21.50
 -13  -5   6  571.64   19.70
 -13   5   6  564.34   19.00
 -13   5   6  562.44   19.10
  13   5  -6  575.14   22.60
 -11  -5   6  298.67   13.20
  11  -5  -6  298.77   14.80
  11   5  -6  298.17   14.20
 -11   5   6  322.77   11.90
 -11   5   6  303.67   12.90
  -9  -5   6  731.83   23.70
   9  -5  -6  745.63   25.60
   9  -5  -6  739.43   25.80
  -9   5   6  767.52   21.40
  -9   5   6  736.33   23.60
   9   5  -6  731.53   25.30
   7  -5  -6  447.16   18.00
   7  -5  -6  452.15   18.70
  -7  -5   6  415.46   15.70
   7   5  -6  445.16   18.20
  -7   5   6  450.25   16.20
  -5  -5   6  441.16   16.10
   5  -5  -6  470.05   18.60
   5  -5  -6  440.66   18.20
  -5   5   6  461.85   16.20
   5   5  -6  457.55   18.20
   5   5  -6  439.66   18.10
   3  -5  -6  730.73   25.20
   3  -5  -6  723.13   25.00
  -3  -5   6  724.83   22.50
   3   5  -6  694.13   25.10
   3   5  -6  755.72   25.40
  -1  -5   6  302.17   12.10
   1  -5  -6  307.07   14.70
   1  -5  -6  311.67   14.80
   1   5  -6  296.17   15.50
   1   5  -6  316.17   15.70
   1  -5   6  579.94   18.80
  -1  -5  -6  592.74   22.20
  -1  -5  -6  579.44   21.70
  -1   5  -6  598.74   23.20
  -1   5  -6  631.54   23.50
   3  -5   6  267.17   11.00
  -3  -5  -6  281.77   14.50
  -3  -5  -6  282.77   13.90
  -3   5  -6  291.77   16.10
  -3   5  -6  253.67   15.20
  -5  -5  -6  309.37   14.90
  -5  -5  -6  293.27   14.50
  -5   5  -6  329.37   17.50
  -5   5  -6  270.87   16.20
  -7  -5  -6  368.56   16.20
  -7  -5  -6  346.37   16.50
  -7   5  -6  379.96   19.80
  -7   5  -6  361.36   18.40
  -9  -5  -6  100.09    9.70
  -9  -5  -6  106.19    9.60
  -9   5  -6  104.99   11.80
  -9   5  -6   98.09   11.00
 -20  -6   6  331.67   15.20
 -20   6   6  344.67   17.20
 -18  -6   6   35.10    6.60
 -18   6   6   24.90    6.60
  16  -6  -6  278.87   15.90
 -16  -6   6  282.57   13.60
 -16   6   6  274.77   12.10
 -16   6   6  269.77   13.20
  14  -6  -6   35.00    7.50
 -14  -6   6   41.10    6.60
 -14   6   6   41.10    5.60
 -14   6   6   30.70    5.40
 -12  -6   6  623.24   21.10
  12  -6  -6  638.14   23.60
 -12   6   6  622.24   19.80
  12   6  -6  612.94   21.90
 -12   6   6  606.14   20.40
 -10  -6   6   94.39    7.70
  10  -6  -6   88.59    9.40
  10  -6  -6   97.39    9.80
  10   6  -6   83.09    8.50
 -10   6   6  108.19    7.50
 -10   6   6   70.89    5.70
   8  -6  -6  429.56   17.90
   8  -6  -6  413.66   17.60
  -8  -6   6  422.86   15.60
   8   6  -6  425.86   17.50
  -8   6   6  411.46   15.70
   6  -6  -6    3.40    4.50
  -6  -6   6    4.00    4.10
   6  -6  -6   -3.20    5.20
  -6   6   6   -3.50    3.80
   6   6  -6   -0.10    5.30
   4  -6  -6  417.36   17.20
   4  -6  -6  399.06   17.40
  -4  -6   6  401.66   14.90
   4   6  -6  405.36   17.40
   4   6  -6  414.56   17.40
   2  -6  -6   93.79    8.80
   2  -6  -6   88.19    8.70
  -2  -6   6   84.09    6.70
   2   6  -6   84.69    8.70
   2   6  -6   76.59    9.10
   0  -6   6  603.74   19.20
   0  -6  -6  614.54   22.10
   0  -6  -6  566.84   21.90
   0   6  -6  580.04   22.90
   0   6  -6  635.74   23.50
   2  -6   6   45.40    5.00
  -2  -6  -6   36.20    6.60
  -2  -6  -6   34.00    6.60
  -2   6  -6   40.90    7.80
  -2   6  -6   40.80    8.10
  -2   6  -6   49.99    6.40
  -4  -6  -6  262.17   14.30
  -4  -6  -6  300.97   14.50
  -4   6  -6  310.77   17.30
  -4   6  -6  293.57   16.60
  -6  -6  -6   44.40    6.80
  -6  -6  -6   32.30    6.80
  -6   6  -6   30.50    7.90
  -6   6  -6   34.80    8.50
  -8  -6  -6  367.56   15.50
  -8  -6  -6  332.77   16.10
  -8   6  -6  330.87   19.00
  -8   6  -6  348.77   18.40
 -21  -7   6  132.19   10.70
 -21   7   6  136.89   12.10
 -19  -7   6  618.54   22.00
 -19   7   6  592.74   22.80
 -17  -7   6  253.37   13.00
 -17   7   6  239.78   13.10
 -17   7   6  243.68   14.20
  15  -7  -6  200.18   13.90
 -15  -7   6  217.68   12.00
 -15   7   6  210.38   10.40
 -15   7   6  211.68   11.20
 -13  -7   6 1036.80   32.30
  13  -7  -6 1076.79   35.00
 -13   7   6 1092.69   31.30
 -13   7   6 1035.30   31.30
  11  -7  -6  287.67   14.70
 -11  -7   6  265.87   12.90
 -11   7   6  297.87   11.20
 -11   7   6  275.07   12.30
  11   7  -6  275.57   13.90
  -9  -7   6  548.25   19.10
   9  -7  -6  544.55   21.70
   9  -7  -6  557.14   21.10
   9   7  -6  549.95   20.50
  -9   7   6  566.54   19.10
   7  -7  -6  656.33   24.70
  -7  -7   6  700.73   22.50
   7  -7  -6  722.83   24.60
   7   7  -6  669.03   24.00
   5  -7  -6  678.63   24.60
  -5  -7   6  656.43   21.90
   5  -7  -6  722.03   24.50
   5   7  -6  685.53   24.60
   3  -7  -6  575.44   21.40
  -3  -7   6  571.34   18.90
   3  -7  -6  571.54   21.50
   3   7  -6  577.24   21.80
   3   7  -6  558.24   21.70
  -1  -7   6  285.07   11.70
   1  -7  -6  304.57   14.70
   1  -7  -6  295.07   14.50
   1   7  -6  282.37   15.70
   1   7  -6  271.47   15.30
   1  -7   6 1023.40   30.40
  -1  -7  -6 1068.59   33.80
  -1  -7  -6 1071.29   33.70
  -1   7  -6 1116.49   35.50
  -1   7  -6 1055.59   35.50
  -3  -7  -6  187.98   12.40
  -3  -7  -6  221.08   12.60
  -3   7  -6  203.98   15.00
  -3   7  -6  206.08   13.80
  -3   7  -6  237.48   12.50
  -5  -7  -6  249.78   13.10
  -5  -7  -6  243.78   13.50
  -5   7  -6  228.38   16.10
  -5   7  -6  279.47   16.30
  -7  -7  -6  622.44   22.80
  -7  -7  -6  601.04   21.90
  -7   7  -6  627.24   26.40
  -7   7  -6  602.34   25.30
  -9   7  -6  118.59   12.60
 -20  -8   6   24.50    6.50
 -20   8   6   31.90    7.20
 -18  -8   6   82.99    8.60
 -18   8   6   96.59    9.50
 -16  -8   6   46.30    7.00
  16  -8  -6   49.40    9.20
 -16   8   6   45.30    6.70
 -14  -8   6  115.59    9.60
  14  -8  -6  115.99   11.40
 -14   8   6   94.19    7.90
 -12  -8   6   24.00    5.70
  12  -8  -6   58.19    8.30
 -12   8   6   46.00    5.20
 -10  -8   6  245.88   11.80
  10  -8  -6  235.78   14.40
  10   8  -6  255.27   13.40
   8  -8  -6  418.96   17.40
   8  -8  -6  366.06   16.40
  -8  -8   6  334.27   14.60
   8   8  -6  367.66   16.50
   6  -8  -6  869.41   28.50
  -6  -8   6  826.42   26.00
   6  -8  -6  781.02   28.30
   6   8  -6  867.21   28.60
  -4  -8   6  386.96   14.70
   4  -8  -6  381.96   16.90
   4  -8  -6  393.96   17.20
   4   8  -6  392.56   17.30
   2  -8  -6  246.58   13.70
  -2  -8   6  249.28   11.00
   2  -8  -6  241.38   13.50
   2   8  -6  242.18   15.70
   2   8  -6  238.98   14.00
   0  -8  -6   35.00    6.80
   0  -8   6   31.00    4.80
   0  -8  -6   49.40    7.30
   0   8  -6   36.70    7.90
   0   8  -6   35.00    7.70
   2  -8   6   92.49    7.00
  -2  -8  -6  115.69   10.40
  -2  -8  -6  110.99    9.70
  -2   8  -6  100.29    8.90
  -2   8  -6  100.09   11.00
  -2   8  -6  122.89   12.00
  -4  -8  -6   35.50    6.70
  -4  -8  -6   50.39    7.10
  -4   8  -6   40.90    8.90
  -4   8  -6   44.20    9.40
  -4   8  -6   50.29    7.30
  -6  -8  -6   92.79    9.20
  -6  -8  -6   76.09    8.20
  -6   8  -6   88.99   11.70
  -6   8  -6   72.89   10.30
  -8  -8  -6   26.50    6.40
  -8   8  -6   31.00    8.70
  -8   8  -6   32.40    9.30
 -19  -9   6  157.88   11.40
 -19   9   6  152.98   12.30
 -17  -9   6  255.87   13.80
 -17   9   6  277.87   14.10
 -15  -9   6  241.38   13.00
  15  -9  -6  233.48   15.60
 -15   9   6  228.68   12.00
  13  -9  -6  178.98   13.70
 -13  -9   6  173.08   10.60
 -13   9   6  189.88    9.90
  11  -9  -6  480.25   20.20
 -11  -9   6  465.95   17.90
  -9  -9   6  216.08   11.50
   9  -9  -6  200.88   13.50
   9  -9  -6  198.48   12.30
   9   9  -6  211.98   12.60
   7  -9  -6  380.36   17.40
   7  -9  -6  364.56   17.10
  -7  -9   6  392.76   15.40
   7   9  -6  395.16   17.40
   5  -9  -6  387.86   17.60
   5  -9  -6  364.26   17.10
  -5  -9   6  375.76   14.80
   5   9  -6  399.46   17.90
   3  -9  -6  192.48   12.70
  -3  -9   6  199.38   10.20
   3  -9  -6  214.38   12.90
   3   9  -6  209.68   13.10
   1  -9  -6  523.85   20.10
   1  -9  -6  492.15   19.70
  -1  -9   6  463.05   16.70
   1   9  -6  483.05   20.90
  -1  -9  -6  201.08   12.50
   1  -9   6  197.28    9.50
  -1  -9  -6  184.18   11.90
  -1   9  -6  211.28   14.50
  -1   9  -6  182.78   14.40
  -3  -9  -6  257.07   13.40
  -3  -9  -6  247.88   13.80
  -3   9  -6  238.18   13.80
  -3   9  -6  248.78   16.30
  -3   9  -6  261.67   17.10
  -5  -9  -6  265.17   14.00
  -5  -9  -6  265.37   13.60
  -5   9  -6  247.08   17.20
  -5   9  -6  263.27   16.30
  -5   9  -6  272.67   14.90
  -7  -9  -6  159.98   11.30
  -7  -9  -6  142.69   10.20
  -7   9  -6  144.89   14.10
  -7   9  -6  156.08   14.70
  -9   9  -6  189.68   19.60
 -20  10   6    6.00    6.30
 -18 -10   6  291.57   14.90
 -18  10   6  281.27   14.90
 -16 -10   6   -0.20    5.40
  16 -10  -6    5.00    7.00
 -16  10   6   -4.40    4.60
 -14 -10   6  297.37   14.70
  14 -10  -6  295.87   17.30
  12 -10  -6   22.10    7.40
 -12 -10   6   23.30    5.90
 -10 -10   6  557.64   19.70
  10 -10  -6  514.65   21.70
  10  10  -6  523.85   24.70
   8 -10  -6   45.30    7.90
  -8 -10   6   43.80    6.30
   8 -10  -6   49.20    8.40
   8  10  -6   30.70    6.90
   6 -10  -6  553.54   21.60
  -6 -10   6  523.35   19.00
   6 -10  -6  535.55   21.40
   6  10  -6  546.35   21.60
  -4 -10   6   35.50    5.50
   4 -10  -6   46.70    7.10
   4 -10  -6   28.40    7.00
   4  10  -6   35.90    7.10
   2 -10  -6  516.25   21.50
  -2 -10   6  579.84   19.00
   2 -10  -6  590.24   22.00
   2  10  -6  555.44   23.20
   0 -10  -6   18.00    6.00
   0 -10  -6   24.10    6.20
   0 -10   6   15.20    4.30
   0  10  -6   15.30    7.50
  -2 -10  -6  296.87   15.00
  -2 -10  -6  304.27   15.50
  -2  10  -6  307.47   15.10
  -2  10  -6  335.37   18.60
  -4 -10  -6    0.80    4.70
  -4 -10  -6    0.40    5.10
  -4  10  -6    5.10    5.90
  -4  10  -6   -3.30    7.10
  -6 -10  -6  257.67   13.00
  -6 -10  -6  259.87   14.10
  -6  10  -6  236.38   19.20
  -6  10  -6  259.97   17.30
 -19 -11   6   66.19   10.10
 -19  11   6   84.19   10.00
  17 -11  -6   91.29   14.10
 -17 -11   6   75.79    9.10
  15 -11  -6  106.49   12.50
 -15 -11   6   84.59    9.30
 -13 -11   6   84.89    8.90
  13 -11  -6   89.89   10.50
  11 -11  -6  314.97   16.60
 -11 -11   6  285.37   14.40
   9 -11  -6    3.80    5.80
   9 -11  -6    6.60    6.70
  -9 -11   6    5.60    4.90
   9  11  -6   -3.10    5.00
  -7 -11   6  235.88   11.70
   7 -11  -6  245.08   14.40
   7 -11  -6  216.48   13.60
   7  11  -6  229.78   13.80
  -5 -11   6  251.07   12.00
   5 -11  -6  243.68   13.80
   5 -11  -6  245.58   14.40
   5  11  -6  236.78   13.90
   3 -11  -6    6.40    5.80
  -3 -11   6    1.80    4.00
   3 -11  -6    0.80    4.90
   3  11  -6    8.40    6.10
   1 -11  -6  305.27   15.10
   1 -11  -6  298.97   15.30
  -1 -11   6  274.77   12.30
   1  11  -6  299.07   17.30
  -1 -11  -6   76.19    9.00
  -1 -11  -6   84.29    8.90
   1 -11   6   83.69    7.40
  -1  11  -6   74.99   10.70
  -3 -11  -6  109.69    9.80
  -3 -11  -6   84.09    9.10
  -3  11  -6   86.89    9.20
  -3  11  -6  106.89   12.30
  -5 -11  -6   70.59    8.60
  -5 -11  -6   73.09    8.00
  -5  11  -6   67.39   11.20
  -5  11  -6  105.19   10.50
 -18 -12   6  560.34   22.70
 -16 -12   6   63.09    8.40
  16 -12  -6   57.99   10.20
  14 -12  -6  715.03   29.40
 -14 -12   6  765.02   26.60
  12 -12  -6   -2.10    6.80
 -12 -12   6   -1.70    5.50
  10 -12  -6  311.47   16.90
 -10 -12   6  301.87   14.80
   8 -12  -6   14.00    6.40
   8 -12  -6    9.10    6.10
  -8 -12   6   18.20    5.30
   8  12  -6   10.00    6.00
   6 -12  -6  508.25   21.00
   6 -12  -6  460.85   20.70
  -6 -12   6  483.45   18.10
   6  12  -6  481.55   20.80
  -4 -12   6   14.00    4.90
   4 -12  -6    9.10    6.20
   4 -12  -6   13.30    6.00
   4  12  -6   13.10    6.80
   2 -12  -6  317.07   16.00
   2 -12  -6  348.97   16.70
  -2 -12   6  324.47   13.70
   2  12  -6  312.17   17.20
   0 -12  -6    5.30    5.40
   0 -12  -6   -1.00    5.70
   0 -12   6    4.90    4.00
   0  12  -6    6.10    7.20
  -2 -12  -6  736.33   25.30
  -2 -12  -6  726.03   25.90
  -2  12  -6  675.73   28.20
  -4 -12  -6   69.79    7.90
  -4 -12  -6   66.09    8.30
  -4  12  -6   62.09   10.40
  -4  12  -6   63.79    9.20
  -6  12  -6  597.24   24.10
 -17 -13   6   20.40    7.50
  17 -13  -6   27.10   11.10
  15 -13  -6   25.90    8.70
 -15 -13   6   29.70    7.30
  13 -13  -6   45.40    9.40
 -13 -13   6   22.80    7.00
 -11 -13   6    8.10    5.80
  11 -13  -6   13.40    7.90
  -9 -13   6   76.29    8.50
   9 -13  -6  102.19   11.20
   7 -13  -6   15.40    6.70
   7 -13  -6   11.20    6.70
  -7 -13   6   17.40    5.80
   7  13  -6   12.00    6.40
   5 -13  -6   12.50    6.70
   5 -13  -6    8.10    6.10
  -5 -13   6    6.40    4.90
   5  13  -6   17.90    7.00
   3 -13  -6   76.29    9.40
  -3 -13   6   82.59    7.50
   3 -13  -6   84.09    9.60
   3  13  -6   71.29   10.40
   1 -13  -6    7.30    6.00
  -1 -13   6   12.30    4.60
   1 -13  -6   16.00    6.30
   1  13  -6   12.20    7.00
  -1 -13  -6   29.70    6.70
  -1 -13  -6   23.20    6.80
  -1  13  -6   41.90    9.50
  -3 -13  -6   34.20    6.70
  -3 -13  -6   29.60    7.20
  -3  13  -6   40.20    7.80
  -3  13  -6   25.90    8.60
  -5 -13  -6   24.60    7.30
  -5 -13  -6   26.40    5.90
  -5  13  -6    5.00    8.40
  -5  13  -6   44.40    8.40
 -16 -14   6    3.60    6.90
  16 -14  -6   -3.00    8.40
 -14 -14   6  601.84   23.70
  14 -14  -6  592.84   26.70
 -12 -14   6   10.10    5.90
  12 -14  -6   25.90    9.10
 -10 -14   6  576.54   22.50
  10 -14  -6  619.74   26.10
  -8 -14   6   33.40    6.70
   8 -14  -6   39.70    8.50
   8 -14  -6   40.00    8.30
   6 -14  -6  561.34   23.70
  -6 -14   6  567.44   20.40
   6 -14  -6  563.64   23.40
   6  14  -6  527.55   22.80
   4 -14  -6   44.60    8.50
   4 -14  -6   37.60    8.00
  -4 -14   6   47.60    6.60
   4  14  -6   30.90    8.10
  -2 -14   6  585.34   20.50
   2 -14  -6  626.94   24.30
   2 -14  -6  602.54   23.70
   2  14  -6  587.94   25.70
   0 -14  -6   15.60    6.30
   0 -14  -6   11.50    6.40
   0  14  -6   19.70    8.00
  -2 -14  -6  595.24   23.00
  -2 -14  -6  572.84   21.90
  -2  14  -6  567.64   26.40
  -4 -14  -6    5.40    5.30
  -4 -14  -6    7.00    5.50
  -4  14  -6    8.20    6.80
  -4  14  -6   -2.00    8.00
  15 -15  -6    4.90    8.70
 -15 -15   6   10.70   10.80
  13 -15  -6   30.70   10.00
 -13 -15   6   26.20    7.60
 -11 -15   6   30.60    7.50
  11 -15  -6   26.60    8.60
  -9 -15   6    7.00    5.80
   9 -15  -6   13.10    7.90
  -7 -15   6   -5.50    5.00
   7 -15  -6   -0.10    6.90
   7 -15  -6    5.70    7.10
  -5 -15   6    3.00    5.00
   5 -15  -6   -3.90    6.00
   5 -15  -6   -2.70    6.50
   5  15  -6    2.70    6.30
   3 -15  -6    7.40    6.40
  -3 -15   6    0.90    4.60
   3 -15  -6   10.00    6.60
   3  15  -6    8.80    7.80
   1 -15  -6   30.20    7.40
   1 -15  -6   24.90    7.10
   1  15  -6   33.00    9.40
  -1 -15  -6   23.50    6.80
  -1 -15  -6   40.00    7.70
  -1  15  -6   35.80    9.70
  -3 -15  -6    9.60    6.00
  -3 -15  -6    3.40    5.50
  -3  15  -6   17.60    8.80
  14 -16  -6  432.16   23.50
  12 -16  -6  108.19   14.20
 -12 -16   6  101.79   10.20
 -10 -16   6  599.14   23.60
  10 -16  -6  610.94   27.50
   8 -16  -6   -0.10    7.20
  -8 -16   6   -9.30    5.30
  -6 -16   6 1221.38   37.90
   6 -16  -6 1225.18   41.80
   6 -16  -6 1276.57   41.80
   4 -16  -6   -0.20    6.60
  -4 -16   6    2.70    4.90
   4 -16  -6    0.60    6.60
   4  16  -6   -6.10    6.70
   2 -16  -6  574.34   23.80
  -2 -16   6  576.84   20.30
   2 -16  -6  581.54   24.10
   2  16  -6  545.45   24.70
   0 -16  -6  101.99   10.60
   0 -16  -6  104.89   11.00
   0  16  -6   73.09   11.50
  -2 -16  -6  390.76   25.30
  -2 -16  -6  434.06   18.70
  -2  16  -6  389.26   22.70
  13 -17  -6   52.49   17.40
  11 -17  -6   11.90    9.60
 -11 -17   6   35.10    7.70
   9 -17  -6   14.40    8.20
  -9 -17   6   24.00    7.20
   7 -17  -6   59.19   10.40
  -7 -17   6   55.89    8.20
   7 -17  -6   47.10   10.40
   5 -17  -6   82.49   11.20
   5 -17  -6   52.79   10.10
  -5 -17   6   48.00    7.30
   3 -17  -6   30.00    8.20
   3 -17  -6   24.60    8.20
  -3 -17   6   34.80    6.40
   1 -17  -6   21.50    7.80
   1 -17  -6   26.10    7.70
   1  17  -6   33.60    9.40
  -1 -17  -6   62.89    9.60
  -1  17  -6   75.39   12.10
   8 -18  -6    1.30    8.50
  -8 -18   6    0.20    6.00
   6 -18  -6  564.44   26.00
   6 -18  -6  542.25   25.50
  -6 -18   6  569.44   22.00
   4 -18  -6   14.10    7.90
  -4 -18   6   10.70    5.70
   4 -18  -6   -2.30    6.80
   2 -18  -6  483.95   22.60
   0  18  -6   12.80    8.60
  -5 -19   6   63.59    8.20
   5 -19  -6   71.19   11.30
 -20   0   7  144.49   10.80
 -20   0   7  139.69   12.10
 -18   0   7  222.58   13.50
 -18   0   7  251.57   12.80
 -16   0   7  204.88   12.10
 -16   0   7  212.28   11.60
  14   0  -7  286.07   15.40
 -14   0   7  302.07   13.60
 -14   0   7  294.67   13.60
  12   0  -7  178.08   11.90
 -12   0   7  160.38   10.30
  10   0  -7  138.19   11.50
 -10   0   7  136.69    9.80
   8   0  -7   65.39    8.40
  -8   0   7   81.39    7.60
   6   0  -7   73.79    9.30
   6   0  -7   92.09    8.90
  -6   0   7   81.59    7.30
  -4   0   7  134.19    9.20
   4   0  -7  120.99   10.70
   4   0  -7  129.79   11.60
  -2   0   7  192.88   10.50
   2   0  -7  195.88   13.20
   2   0  -7  184.48   13.20
   0   0  -7  281.17   15.90
   0   0  -7  284.67   15.50
  -2   0  -7  223.48   14.50
  -2   0  -7  208.88   13.80
  -4   0  -7  217.28   14.60
  -4   0  -7  214.18   14.10
  -6   0  -7  178.48   14.30
  -6   0  -7  159.88   12.60
 -21  -1   7    4.70    6.60
 -21   1   7    0.10    6.10
 -19  -1   7   -0.10    4.70
 -19  -1   7   -5.00    5.00
 -19   1   7    1.00    4.80
 -19   1   7    5.70    5.60
 -17  -1   7   -1.40    5.20
 -17  -1   7   -2.90    4.70
 -17   1   7    1.00    4.80
 -17   1   7   -1.40    4.50
 -15  -1   7   -0.10    4.50
  15  -1  -7    1.50    5.80
 -15   1   7    3.50    4.60
 -15   1   7    8.10    4.80
 -13  -1   7    9.70    4.70
  13  -1  -7    4.80    5.80
 -13   1   7    4.80    4.20
 -13   1   7   11.40    4.90
  13   1  -7    9.10    6.00
 -11  -1   7   14.00    5.20
  11  -1  -7    8.10    6.00
 -11   1   7   12.20    5.00
  11   1  -7   12.80    5.60
  -9  -1   7    5.10    4.30
   9  -1  -7    6.00    6.10
   9   1  -7    8.20    6.20
  -9   1   7   -1.40    4.30
   7  -1  -7    2.00    4.90
  -7  -1   7    2.20    4.40
   7  -1  -7   -4.80    5.50
  -7   1   7   -2.80    3.80
   7   1  -7   -1.30    5.10
  -5  -1   7    4.40    4.40
   5  -1  -7    8.00    6.30
   5  -1  -7    7.50    6.00
   5   1  -7    8.30    5.70
   5   1  -7    2.10    5.40
  -5   1   7    9.50    4.60
  -3  -1   7   13.00    4.50
   3  -1  -7   15.30    5.80
   3  -1  -7    9.60    6.00
   3   1  -7   19.80    6.40
   3   1  -7   15.40    6.60
  -3   1   7   14.80    4.70
   1  -1  -7    6.50    5.80
   1  -1  -7    7.50    6.10
  -1  -1   7    3.50    4.30
   1   1  -7   15.20    6.30
  -1   1   7    1.10    4.10
   1   1  -7    6.40    5.70
  -1  -1  -7    5.70    5.50
  -1  -1  -7    4.80    6.10
  -1   1  -7    3.40    6.00
  -1   1  -7    5.20    6.10
  -3  -1  -7    1.40    6.00
  -3  -1  -7    3.10    5.70
  -3   1  -7   -0.90    5.60
  -3   1  -7    8.90    6.40
  -5  -1  -7    1.00    5.90
  -5  -1  -7   -0.40    6.00
  -5   1  -7   -0.70    6.00
  -5   1  -7    4.80    6.20
  -7  -1  -7    4.20    7.10
  -7  -1  -7    2.90    6.00
  -7   1  -7    8.80    7.00
  -7   1  -7    3.00    7.80
 -20  -2   7  128.89   10.00
 -20  -2   7  140.49   12.30
 -20   2   7  134.19   11.70
 -18  -2   7   94.19    9.60
 -18  -2   7   96.49    8.70
 -18   2   7  108.19    9.80
 -18   2   7   94.89    8.50
 -16  -2   7   97.99    8.60
 -16   2   7  118.29    9.30
 -16   2   7  106.99    9.20
 -14  -2   7  258.27   12.70
  14  -2  -7  236.68   14.40
 -14   2   7  238.68   12.30
 -14   2   7  245.58   11.70
  14   2  -7  213.88   13.50
 -12  -2   7  326.77   14.30
  12  -2  -7  285.97   15.90
 -12   2   7  331.17   12.70
 -12   2   7  310.77   13.90
  12   2  -7  290.07   15.60
 -10  -2   7  252.87   11.80
  10  -2  -7  237.78   14.30
  10   2  -7  227.78   13.30
 -10   2   7  224.28   12.00
  -8  -2   7  108.89    8.70
   8  -2  -7  126.99   11.50
   8  -2  -7  105.09   10.10
  -8   2   7  110.99    8.80
   8   2  -7  108.19   10.50
  -6  -2   7  116.99    9.00
   6  -2  -7  125.79   11.10
   6  -2  -7  121.39   11.10
  -6   2   7  131.69    9.40
   6   2  -7  122.99   11.00
   6   2  -7  120.29   11.50
   4  -2  -7  239.78   14.10
  -4  -2   7  226.08   11.50
   4  -2  -7  223.78   14.00
  -4   2   7  246.28   12.00
   4   2  -7  237.88   13.80
   4   2  -7  229.68   13.40
   2  -2  -7  358.86   17.10
  -2  -2   7  327.47   13.60
   2  -2  -7  340.77   16.80
  -2   2   7  331.27   14.20
   2   2  -7  335.17   17.10
   2   2  -7  337.57   17.10
   0  -2  -7  206.48   13.70
   0  -2  -7  227.28   14.40
   0  -2   7  228.48   11.30
   0   2  -7  242.38   14.70
   0   2  -7  240.78   14.90
  -2  -2  -7  124.89   11.80
  -2  -2  -7  136.79   11.90
  -2   2  -7  119.99   11.40
  -2   2  -7  101.99   11.20
  -4  -2  -7  100.09   10.80
  -4  -2  -7   91.69   10.00
  -4   2  -7   92.69   10.70
  -4   2  -7   88.29   10.50
  -6  -2  -7  135.39   12.10
  -6  -2  -7  135.69   12.80
  -6   2  -7  143.89   13.90
  -6   2  -7  131.29   12.50
 -21  -3   7   12.00    5.60
 -21   3   7   17.50    6.90
 -19  -3   7   15.30    5.60
 -19  -3   7    9.10    6.20
 -19   3   7   18.40    5.30
 -19   3   7   10.30    6.10
 -17  -3   7    1.50    5.00
 -17   3   7    3.80    4.70
 -17   3   7    8.10    5.20
 -15  -3   7   48.40    7.10
  15  -3  -7   47.40    8.20
 -15   3   7   38.50    5.80
 -15   3   7   36.70    5.90
  13  -3  -7   31.10    7.60
 -13  -3   7   31.30    6.00
  13   3  -7   42.60    7.20
 -13   3   7   25.70    4.80
 -13   3   7   46.60    6.50
  11  -3  -7   17.20    6.20
 -11  -3   7   17.10    5.30
 -11   3   7    9.10    4.40
  11   3  -7   27.00    6.80
  -9  -3   7    9.70    4.40
   9  -3  -7   12.20    5.90
  -9   3   7    2.60    4.60
   9   3  -7    9.20    6.10
  -7  -3   7    6.00    4.80
   7  -3  -7    8.20    5.90
   7  -3  -7   12.90    6.50
   7   3  -7   -2.50    5.70
  -7   3   7   11.80    4.90
   5  -3  -7   16.70    6.50
   5  -3  -7   14.50    6.20
  -5  -3   7   11.80    4.60
   5   3  -7   10.60    6.30
   5   3  -7   17.10    5.90
  -5   3   7   16.60    4.70
   3  -3  -7   23.40    6.90
   3  -3  -7   17.00    6.50
  -3  -3   7   10.40    4.60
   3   3  -7   10.30    6.10
  -3   3   7   14.40    5.20
   3   3  -7   17.10    6.30
   1  -3  -7   44.40    7.70
   1  -3  -7   41.70    7.30
  -1  -3   7   42.00    5.70
   1   3  -7   24.10    6.90
   1   3  -7   41.60    8.00
  -1  -3  -7   40.10    7.50
   1  -3   7   36.00    5.40
  -1  -3  -7   48.90    8.10
  -1   3  -7   28.70    7.10
  -1   3  -7   47.60    8.50
  -3  -3  -7    8.50    5.90
  -3  -3  -7   13.50    6.50
  -3   3  -7    9.00    6.60
  -3   3  -7   16.60    7.30
  -5  -3  -7   11.20    5.90
  -5  -3  -7    8.60    6.20
  -5   3  -7   12.60    6.90
  -5   3  -7   11.00    7.40
  -7  -3  -7   18.00    6.50
  -7   3  -7   17.90    7.80
 -20  -4   7   69.99    8.10
 -20  -4   7   60.69    9.00
 -20   4   7   55.59    8.50
 -18  -4   7   50.39    7.40
 -18   4   7   66.79    7.30
 -18   4   7   59.89    7.90
 -16  -4   7  103.59    9.30
  16  -4  -7  111.59   11.30
 -16   4   7  117.29    9.30
 -16   4   7   95.29    8.20
 -14  -4   7  144.19   10.60
  14  -4  -7  152.58   12.30
 -14   4   7  159.38    9.60
 -14   4   7  171.18   10.20
  12  -4  -7  209.08   13.30
 -12  -4   7  211.68   11.80
  12   4  -7  224.48   13.50
 -12   4   7  222.88   11.70
 -10  -4   7  299.97   13.80
  10  -4  -7  295.57   15.50
 -10   4   7  310.27   13.90
  10   4  -7  296.07   15.00
   8  -4  -7  346.17   16.90
   8  -4  -7  364.46   16.90
  -8  -4   7  359.26   14.60
   8   4  -7  349.27   16.50
  -8   4   7  345.17   14.90
  -6  -4   7  390.46   15.50
   6  -4  -7  407.36   18.30
   6  -4  -7  383.76   17.80
   6   4  -7  349.87   17.60
  -6   4   7  370.66   15.20
   4  -4  -7  272.07   14.70
   4  -4  -7  287.37   15.10
  -4  -4   7  279.47   12.60
   4   4  -7  284.17   14.70
  -4   4   7  262.37   13.00
   4   4  -7  284.47   15.20
  -2  -4   7  211.68   11.10
   2  -4  -7  230.28   14.10
   2  -4  -7  232.48   14.20
   2   4  -7  232.88   14.60
   2   4  -7  249.97   15.20
   0  -4  -7  134.99   12.00
   0  -4   7  128.99    8.70
   0  -4  -7  114.99   10.30
   0   4  -7  140.89   12.40
   0   4  -7  145.09   12.60
  -2  -4  -7  100.69   10.40
  -2  -4  -7  106.09   10.60
   2  -4   7  114.09    8.40
  -2   4  -7  138.99   12.60
  -2   4  -7  113.79   11.80
  -4  -4  -7   33.00    7.70
  -4  -4  -7   39.70    7.70
  -4   4  -7   44.30    8.50
  -4   4  -7   53.59    9.60
  -6  -4  -7   76.19    9.20
  -6  -4  -7   70.69    9.20
  -6   4  -7   72.89   10.60
  -6   4  -7   85.09   10.80
 -21  -5   7   14.70    6.20
 -21   5   7    7.00    6.30
 -19  -5   7   20.20    6.20
 -19   5   7   11.70    5.90
 -17  -5   7   11.00    5.60
 -17   5   7   22.70    5.80
 -17   5   7    9.20    4.90
 -15  -5   7   35.60    6.40
  15  -5  -7   32.10    7.10
 -15   5   7   17.80    4.80
 -15   5   7   20.30    5.40
 -13  -5   7   34.60    6.50
  13  -5  -7   49.40    8.30
 -13   5   7   35.70    6.00
  13   5  -7   23.20    9.10
 -11  -5   7   26.10    5.40
  11  -5  -7   28.10    7.50
  11   5  -7   27.70    6.90
 -11   5   7   38.80    6.20
   9  -5  -7   29.10    7.50
  -9  -5   7   36.30    6.20
  -9   5   7   42.50    6.00
   9   5  -7   36.10    7.40
   7  -5  -7   53.29    8.70
   7  -5  -7   34.40    6.80
  -7  -5   7   38.30    6.10
  -7   5   7   49.50    6.50
   7   5  -7   41.90    7.90
  -5  -5   7   31.60    5.50
   5  -5  -7   20.50    6.80
   5  -5  -7   18.10    6.70
   5   5  -7   15.30    6.30
   3  -5  -7   31.40    7.30
  -3  -5   7   33.90    5.40
   3  -5  -7   32.00    7.10
   3   5  -7   32.90    8.00
   3   5  -7   39.20    8.30
   1  -5  -7   31.80    7.30
   1  -5  -7   36.50    7.40
  -1  -5   7   35.10    5.30
   1   5  -7   36.30    7.50
   1   5  -7   37.30    7.80
  -1  -5  -7   32.20    7.10
  -1  -5  -7   26.70    7.00
   1  -5   7   34.70    5.20
  -1   5  -7   38.10    8.30
  -1   5  -7   47.30    8.20
  -3  -5  -7   14.10    6.50
  -3  -5  -7   13.10    6.10
  -3   5  -7   26.00    8.20
  -3   5  -7   12.60    7.20
  -5  -5  -7   14.40    6.40
  -5  -5  -7   20.40    6.80
  -5   5  -7   21.60    7.70
  -5   5  -7   20.00    8.20
  -7  -5  -7   21.80    9.20
  -7   5  -7   20.10    8.70
 -20  -6   7   84.59    9.00
 -20   6   7   95.69    9.60
 -18  -6   7   65.69    8.00
 -18   6   7   74.29    7.40
 -18   6   7   71.59    8.20
  16  -6  -7  101.79   11.30
 -16  -6   7   88.19    8.60
 -16   6   7   94.09    8.20
  14  -6  -7  156.98   12.90
 -14  -6   7  147.19   10.80
 -14   6   7  154.08    9.90
 -12  -6   7  230.68   12.50
  12  -6  -7  220.98   13.80
  12   6  -7  197.18   13.10
 -12   6   7  238.88   11.90
 -10  -6   7  228.38   12.10
  10  -6  -7  209.88   14.30
 -10   6   7  204.58   11.70
  10   6  -7  234.78   13.80
   8  -6  -7  151.08   12.70
  -8  -6   7  149.29    9.50
   8  -6  -7  134.59   11.50
  -8   6   7  152.38   10.10
   8   6  -7  137.99   11.90
   6  -6  -7  175.78   13.10
   6  -6  -7  159.18   12.40
  -6  -6   7  166.88   10.40
   6   6  -7  151.38   11.80
  -4  -6   7  226.38   11.20
   4  -6  -7  213.88   13.20
   4  -6  -7  216.88   14.10
   4   6  -7  201.08   14.20
   2  -6  -7  225.78   13.40
  -2  -6   7  233.38   11.40
   2  -6  -7  248.38   14.30
   2   6  -7  226.68   14.30
   0  -6   7  146.09    8.90
   0  -6  -7  137.69   11.60
   0  -6  -7  162.68   12.20
   0   6  -7  125.09   11.80
   0   6  -7  147.59   13.20
  -2  -6  -7   97.99   10.30
  -2  -6  -7  101.79   10.30
  -2   6  -7   96.49   11.40
  -2   6  -7  110.59   12.00
  -4  -6  -7   62.79    8.60
  -4  -6  -7   77.69    9.40
  -4   6  -7   64.89    9.90
  -4   6  -7   91.59   11.80
  -6  -6  -7  113.79   10.50
  -6   6  -7  119.39   13.30
 -19  -7   7   35.50    7.30
 -17  -7   7   22.10    6.00
 -17   7   7   28.30    5.60
  15  -7  -7   35.40    8.10
 -15  -7   7   25.20    6.10
 -15   7   7   20.20    5.10
  13  -7  -7   30.10    7.70
 -13  -7   7   28.80    6.40
 -13   7   7   40.20    6.00
  11  -7  -7   70.49    9.00
 -11  -7   7   57.69    7.30
  11   7  -7   67.39    8.90
 -11   7   7   70.79    7.30
   9  -7  -7   66.29    9.00
  -9  -7   7   64.69    7.10
   9   7  -7   58.99    7.90
  -7  -7   7   35.20    5.90
   7  -7  -7   41.10    7.40
   7  -7  -7   32.40    7.80
   7   7  -7   29.20    6.80
   5  -7  -7   57.49    8.60
  -5  -7   7   62.09    6.90
   5  -7  -7   65.69    9.00
   5   7  -7   57.99    8.90
   3  -7  -7   86.99    9.80
  -3  -7   7   73.19    7.00
   3  -7  -7   80.09    9.70
   3   7  -7   71.49    9.20
  -1  -7   7   26.30    5.10
   1  -7  -7   28.00    7.10
   1  -7  -7   33.60    7.40
   1   7  -7   25.60    7.90
  -1  -7  -7   32.20    7.30
  -1  -7  -7   29.90    7.10
   1  -7   7   19.50    4.60
  -1   7  -7   23.70    8.10
  -3  -7  -7   23.40    6.80
  -3  -7  -7   32.90    7.30
  -3   7  -7   24.30    8.10
  -3   7  -7   29.90    8.50
  -5  -7  -7   41.40    7.60
  -5  -7  -7   33.10    7.30
  -5   7  -7   42.30    9.40
  -5   7  -7   28.60    8.50
 -18  -8   7  222.38   13.50
 -16  -8   7  226.68   13.30
  16  -8  -7  217.68   15.60
 -14  -8   7  159.28   11.50
  14  -8  -7  175.48   14.20
 -12  -8   7   79.39    8.20
  12  -8  -7   89.29   10.20
 -10  -8   7   66.39    7.40
  10  -8  -7   67.29    9.20
  10   8  -7   93.49   10.10
  -8  -8   7   94.99    8.40
   8  -8  -7  119.49   10.80
   8  -8  -7  110.99   11.20
   8   8  -7  103.19   10.50
   6  -8  -7  112.59   10.80
   6  -8  -7  124.59   11.60
  -6  -8   7   77.49    7.60
   6   8  -7  101.99   10.40
  -4  -8   7   82.39    7.60
   4  -8  -7   68.59    8.70
   4  -8  -7   82.59    9.90
   4   8  -7   80.99   10.00
  -2  -8   7   87.69    7.50
   2  -8  -7   69.89    9.00
   2  -8  -7   79.79    9.60
   2   8  -7   70.99   10.20
   0  -8   7  162.08    9.50
   0  -8  -7  168.18   12.60
   0  -8  -7  159.28   12.70
   0   8  -7  159.18   14.10
  -2  -8  -7  201.98   13.50
  -2  -8  -7  214.28   13.40
  -2   8  -7  210.28   15.70
  -4  -8  -7  255.27   14.40
  -4  -8  -7  247.28   14.50
  -4   8  -7  221.48   16.30
  -6  -8  -7  141.99   11.90
  17  -9  -7   28.00   13.10
 -17  -9   7    0.50    5.70
 -15  -9   7   24.00    6.40
  15  -9  -7   21.10    8.00
  13  -9  -7   34.10    7.80
 -13  -9   7   31.10    6.50
 -11  -9   7   10.00    5.10
  11  -9  -7    9.40    7.00
  -9  -9   7    6.20    5.00
   9  -9  -7   28.50    7.80
   9   9  -7   27.70    7.20
   7  -9  -7   13.80    6.50
  -7  -9   7   16.70    5.30
   7  -9  -7   18.80    6.50
   7   9  -7   24.10    7.40
  -5  -9   7   10.50    4.80
   5  -9  -7    9.50    6.50
   5  -9  -7   14.60    6.10
   5   9  -7   12.40    6.20
   3  -9  -7   17.70    6.60
  -3  -9   7    5.40    4.40
   3  -9  -7   16.90    6.80
   3   9  -7   12.50    6.50
  -1  -9   7   16.40    4.90
   1  -9  -7   25.30    7.10
   1  -9  -7   22.30    6.90
   1   9  -7   27.90    8.20
  -1  -9  -7   19.90    6.70
  -1  -9  -7   16.40    6.40
  -1   9  -7   30.00    8.80
  -3  -9  -7   18.50    6.40
  -3  -9  -7    8.30    6.30
  -3   9  -7    6.10    7.80
  -5  -9  -7   14.60    6.00
  16 -10  -7  125.89   12.70
 -16 -10   7  112.09   10.40
 -14 -10   7  120.69   10.70
  14 -10  -7  138.99   13.40
 -12 -10   7  116.59   10.20
  12 -10  -7  124.39   12.80
  10 -10  -7   91.19   10.60
 -10 -10   7  101.29    9.10
   8 -10  -7  109.39   11.20
  -8 -10   7  125.09    9.80
   8 -10  -7  119.79   12.20
   8  10  -7  126.49   11.90
   6 -10  -7  110.99   11.40
  -6 -10   7  124.99    9.70
   6 -10  -7  117.79   11.40
   6  10  -7   99.09   11.00
   4 -10  -7  124.99   11.90
  -4 -10   7   97.79    8.30
   4 -10  -7  127.19   12.00
   4  10  -7  139.29   12.20
   2 -10  -7  127.09   11.80
   2 -10  -7  107.09   10.80
  -2 -10   7  114.89    8.90
   2  10  -7  109.89   11.60
   0 -10  -7  128.79   11.60
   0 -10  -7  118.19   11.10
   0  10  -7  119.39   12.70
  -2 -10  -7  117.99   11.10
  -2 -10  -7  113.79   10.70
  -2  10  -7  100.99   12.80
  -4 -10  -7  148.79   12.00
  17 -11  -7   22.40    9.00
 -17 -11   7    6.20    7.70
  15 -11  -7   25.40    8.90
 -15 -11   7   26.30    6.50
  13 -11  -7   17.50    7.40
 -13 -11   7   22.20    6.60
 -11 -11   7   10.90    6.00
  11 -11  -7    5.80    7.30
   9 -11  -7    8.20    6.40
  -9 -11   7    9.90    5.60
  -7 -11   7    8.00    4.90
   7 -11  -7    2.30    6.30
   7 -11  -7    3.90    6.50
   7  11  -7    0.80    6.20
  -5 -11   7   -0.30    4.60
   5 -11  -7    2.00    6.20
   5 -11  -7    3.40    6.30
   5  11  -7    7.90    7.00
   3 -11  -7    4.50    6.30
  -3 -11   7    9.90    4.80
   3 -11  -7   12.60    6.90
   3  11  -7   12.00    6.70
   1 -11  -7   21.50    7.20
   1 -11  -7   26.30    7.20
  -1 -11   7   28.50    5.40
   1  11  -7   20.80    8.20
  -1 -11  -7   29.30    7.30
  -1 -11  -7   25.10    7.30
  -1  11  -7   29.80    8.60
  -3 -11  -7   -3.70    5.30
  -3 -11  -7    8.70    6.20
  -3  11  -7    5.60    7.60
 -16 -12   7  109.69   13.90
  16 -12  -7  123.19   14.30
 -14 -12   7   62.39    8.40
  14 -12  -7   58.89   10.00
  12 -12  -7   97.59   12.10
 -12 -12   7   85.69    9.00
  10 -12  -7  135.79   13.00
 -10 -12   7  140.29   11.20
  -8 -12   7  321.37   15.10
   8 -12  -7  300.67   17.80
   6 -12  -7  282.07   16.60
  -6 -12   7  270.27   13.60
   6 -12  -7  288.07   16.70
   6  12  -7  264.27   15.60
  -4 -12   7  138.39   10.00
   4 -12  -7  148.79   12.90
   4 -12  -7  145.89   13.10
   4  12  -7  132.49   12.90
  -2 -12   7   67.39    7.10
   2 -12  -7   76.89    9.90
   2 -12  -7   79.69    9.90
   2  12  -7   66.89   10.80
   0 -12  -7   61.29    8.90
   0 -12  -7   65.59    9.40
   0  12  -7   67.19   11.30
  -2 -12  -7   89.59    9.80
  -2 -12  -7  102.19   10.40
  -2  12  -7   91.09   12.80
  17 -13  -7   -2.80    8.40
  15 -13  -7    3.10    8.00
  13 -13  -7    2.30    7.70
 -13 -13   7   10.40    6.40
  11 -13  -7   -2.10    6.50
 -11 -13   7   -7.00    5.40
  -9 -13   7   -2.30    5.00
   9 -13  -7   -0.40    7.20
   7 -13  -7    1.80    6.40
  -7 -13   7    5.10    5.50
   7 -13  -7    5.80    7.00
   7  13  -7    0.80    7.00
   5 -13  -7    0.40    6.70
   5 -13  -7    2.00    6.20
  -5 -13   7   -0.10    4.90
   5  13  -7    9.20    7.50
  -3 -13   7   -4.90    4.30
   3 -13  -7    6.80    6.60
   3 -13  -7    3.90    6.20
   3  13  -7   -0.70    7.20
   1 -13  -7    2.40    5.80
   1 -13  -7    2.50    6.20
   1  13  -7    1.60    7.90
  -1 -13  -7    0.30    5.50
  -1 -13  -7   -7.10    5.50
  -1  13  -7   15.70    8.70
  14 -14  -7   81.69   12.80
 -12 -14   7  108.49   10.90
  12 -14  -7   89.69   11.80
 -10 -14   7  108.19   10.10
  10 -14  -7  118.39   13.10
   8 -14  -7  161.98   14.70
  -8 -14   7  174.78   12.10
   6 -14  -7  147.89   13.90
   6 -14  -7  152.48   14.00
  -6 -14   7  152.88   11.20
   6  14  -7  165.68   14.40
   4 -14  -7  165.48   13.50
   4 -14  -7  143.89   13.10
  -4 -14   7  110.19    9.30
   4  14  -7  129.89   12.90
   2 -14  -7  106.39   11.60
   2 -14  -7   87.29   10.90
   2  14  -7  103.89   12.20
   0 -14  -7   86.39   10.20
   0 -14  -7   93.29   10.60
   0  14  -7   71.69   12.30
  13 -15  -7    5.90   13.50
  11 -15  -7   13.80    8.70
 -11 -15   7    4.80    6.50
  -9 -15   7    3.60    5.70
   9 -15  -7    2.40    6.90
   7 -15  -7    0.10    7.30
  -7 -15   7   -3.80    5.30
  -5 -15   7    2.30    5.20
   5 -15  -7   -7.20    6.40
   5 -15  -7   12.40    7.20
   3 -15  -7   12.80    7.30
  -3 -15   7    1.90    4.90
   3 -15  -7   11.50    7.40
   3  15  -7    8.80    8.30
   1 -15  -7    3.50    7.00
   1  15  -7    6.60    8.70
  -8 -16   7   80.99    9.30
   6 -16  -7   86.79   11.90
  -6 -16   7  104.69    9.70
  -4 -16   7   70.69    8.20
   4 -16  -7   71.89   11.10
   2  16  -7   54.69   11.30
   5 -17  -7    0.70    7.70
  -5 -17   7   -5.30    5.20
 -20   0   8  595.54   23.20
 -20   0   8  562.94   22.70
 -18   0   8   72.79    8.30
 -18   0   8   69.69    8.60
 -16   0   8  674.43   24.00
 -16   0   8  680.53   28.20
  14   0  -8  146.89   13.10
 -14   0   8  163.58   11.20
 -12   0   8 1057.89   32.60
  12   0  -8  986.20   34.80
 -10   0   8   -0.80    5.00
  10   0  -8    5.80    6.00
   8   0  -8 2021.30   60.39
  -8   0   8 2055.19   57.19
   6   0  -8    8.10    6.10
  -6   0   8    5.20    5.00
  -4   0   8 1022.30   31.50
   4   0  -8 1040.70   35.40
   4   0  -8  965.10   34.30
   2   0  -8  173.38   13.90
   2   0  -8  168.48   13.90
  -2   0   8  161.08   10.70
   0   0  -8  661.73   26.80
   0   0  -8  685.73   27.20
  -2   0  -8   72.49   10.20
  -2   0  -8   75.19   10.50
  -4   0  -8  624.44   35.40
 -19  -1   8    7.00    6.10
 -19  -1   8    5.40    5.70
 -19   1   8    6.90    6.90
 -19   1   8    6.10    5.50
 -17  -1   8    1.00    5.30
 -17  -1   8   -1.10    5.30
 -17   1   8    7.20    5.50
 -15  -1   8   75.39    8.40
 -15  -1   8   87.89    8.30
  15  -1  -8   95.29   10.90
 -15   1   8   84.29    8.70
  13  -1  -8   -4.50    6.00
 -13  -1   8   -1.20    5.10
 -13   1   8    0.50    5.00
  13   1  -8   -3.00    6.10
 -11  -1   8   20.70    5.90
  11  -1  -8   33.60    8.30
 -11   1   8   22.00    6.20
  11   1  -8   39.20    7.70
   9  -1  -8   32.00    7.90
  -9  -1   8   20.20    6.00
  -9   1   8   16.70    5.30
   9   1  -8   18.10    6.70
   7  -1  -8   10.50    7.10
  -7  -1   8   14.50    5.70
   7   1  -8   16.20    6.70
  -7   1   8   16.60    6.00
   5  -1  -8   33.50    8.40
   5  -1  -8   34.80   10.60
  -5  -1   8   42.20    6.60
   5   1  -8   28.10    7.30
  -5   1   8   36.50    6.50
   3  -1  -8    0.20    6.50
  -3  -1   8   -2.40    4.30
   3  -1  -8   -3.10    5.40
  -3   1   8   -2.40    4.70
   3   1  -8    1.00    5.80
   3   1  -8   -7.00    6.00
   1  -1  -8   97.19   11.10
   1  -1  -8   90.99   10.70
   1   1  -8   82.89   10.60
   1   1  -8   93.09   10.70
  -1  -1  -8    3.40    6.50
  -1  -1  -8   -4.20    6.00
  -1   1  -8    3.60    6.80
  -1   1  -8    5.10    6.90
  -3  -1  -8    4.30    6.60
  -3  -1  -8    5.20    8.30
  -3   1  -8   -2.20    6.80
 -20  -2   8  550.44   24.00
 -20   2   8  611.24   21.70
 -18  -2   8   12.60    5.70
 -18  -2   8   35.40    7.40
 -18   2   8   24.70    6.40
 -16  -2   8  663.23   23.90
 -16   2   8  675.43   23.80
 -14  -2   8   27.90    6.40
  14  -2  -8   26.50    7.80
  14   2  -8   22.70    7.30
 -14   2   8   31.70    6.40
 -12  -2   8  893.61   28.60
  12  -2  -8  863.51   30.80
 -12   2   8  863.91   28.10
  12   2  -8  822.72   30.50
 -10  -2   8   18.10    6.00
  10  -2  -8   17.30    6.70
 -10   2   8   14.20    5.80
  10   2  -8   17.30    7.30
   8  -2  -8  948.41   33.20
  -8  -2   8  932.61   30.10
   8   2  -8  913.61   32.70
  -8   2   8 1001.50   30.80
  -6  -2   8   25.70    6.10
   6  -2  -8   27.80    8.10
  -6   2   8   22.20    6.10
   6   2  -8   18.80    6.70
  -4  -2   8  837.72   27.50
   4  -2  -8  882.51   31.50
   4  -2  -8  826.72   30.80
   4   2  -8  885.71   31.80
  -4   2   8  867.51   27.80
   2  -2  -8   37.70    8.20
   2  -2  -8   26.00    7.40
  -2  -2   8   31.00    5.80
   2   2  -8   37.10    7.80
   2   2  -8   24.00    8.10
   0  -2  -8  726.53   27.60
   0  -2  -8  692.23   27.20
   0   2  -8  684.63   27.60
   0   2  -8  687.03   27.20
  -2  -2  -8   13.20    7.30
  -2  -2  -8   18.20    7.50
  -2   2  -8   25.60    8.40
  -2   2  -8   14.60    7.30
  -4   2  -8  586.84   26.10
 -19  -3   8   53.99    8.00
 -19  -3   8   79.89    9.70
 -19   3   8   77.09    8.40
 -17  -3   8   53.99    8.00
 -17   3   8   52.69    7.40
  15  -3  -8  157.58   13.40
 -15  -3   8  156.98   11.60
 -15   3   8  155.18   10.90
  13  -3  -8   24.30    7.30
 -13  -3   8   25.60    6.30
 -13   3   8   42.50    6.90
  13   3  -8   30.10    7.80
  11  -3  -8  203.68   14.70
 -11  -3   8  236.08   12.80
 -11   3   8  221.98   12.80
  11   3  -8  207.28   14.50
   9  -3  -8   74.59   10.20
  -9  -3   8   74.69    8.20
  -9   3   8   69.79    8.10
   9   3  -8   74.09    9.60
  -7  -3   8   67.39    7.50
   7  -3  -8   77.19   10.40
  -7   3   8   81.89    8.30
   7   3  -8   72.49    9.40
  -5  -3   8  198.68   11.70
   5  -3  -8  218.28   14.20
   5  -3  -8  206.68   14.40
  -5   3   8  218.28   12.50
   5   3  -8  214.58   15.20
  -3  -3   8   31.90    6.00
   3  -3  -8   46.70    8.70
   3  -3  -8   42.50    8.80
   3   3  -8   33.70    8.70
  -1  -3   8  165.58   10.20
   1  -3  -8  155.38   13.90
   1  -3  -8  139.69   12.00
   1   3  -8  140.39   13.60
  -1  -3  -8   47.10    8.80
  -1  -3  -8   55.09    9.20
  -1   3  -8   55.49    9.70
  -1   3  -8   58.19    9.90
  -3  -3  -8   91.19   11.20
  -3   3  -8   96.19   12.20
 -18  -4   8   71.89    8.40
 -18   4   8   69.59    8.20
  16  -4  -8  580.54   26.30
 -16  -4   8  652.93   23.40
 -16   4   8  665.83   23.20
  14  -4  -8    2.80    6.50
 -14  -4   8    7.20    5.60
 -14   4   8    3.90    5.40
  12  -4  -8  287.27   16.30
 -12  -4   8  312.57   14.70
 -12   4   8  303.87   14.80
  12   4  -8  285.37   16.30
  10  -4  -8    7.10    6.90
 -10  -4   8   10.50    5.50
 -10   4   8    0.90    4.90
  10   4  -8    8.80    6.40
  -8  -4   8  370.36   15.80
   8  -4  -8  380.36   19.50
  -8   4   8  377.76   16.50
   8   4  -8  383.96   18.90
   6  -4  -8   10.20    7.30
  -6  -4   8    5.00    5.10
   6  -4  -8   12.40    6.90
   6   4  -8   13.70    7.00
  -6   4   8    0.70    5.10
   4  -4  -8  286.67   16.90
   4  -4  -8  311.37   17.30
  -4  -4   8  313.97   13.90
   4   4  -8  298.77   17.50
   2  -4  -8    0.90    6.40
  -2  -4   8    0.20    4.60
   2  -4  -8   -3.80    6.20
   2   4  -8    4.00    7.00
   0  -4  -8  652.93   26.10
   0  -4  -8  682.23   26.20
   0  -4   8  582.54   21.40
   0   4  -8  648.54   26.30
  -2  -4  -8   70.79    9.90
  -2  -4  -8   77.59   10.30
  -2   4  -8   57.59   10.60
  -2   4  -8   68.09   10.00
  -4   4  -8  468.35   24.50
 -19   5   8  104.79    9.40
 -17  -5   8  105.49   10.00
 -17   5   8  103.49    9.00
 -15  -5   8  166.28   12.00
  15  -5  -8  154.78   13.50
 -15   5   8  160.68   11.10
  13  -5  -8  240.08   16.00
 -13  -5   8  249.58   13.90
 -13   5   8  291.87   14.00
 -11  -5   8   48.80    7.10
  11  -5  -8   37.80    8.00
  11   5  -8   42.40    8.40
 -11   5   8   50.69    7.20
  -9  -5   8  255.47   13.60
   9  -5  -8  279.57   16.70
  -9   5   8  281.57   13.50
   9   5  -8  237.58   14.80
  -7  -5   8  243.48   13.10
   7  -5  -8  273.67   16.00
   7   5  -8  255.77   16.00
   5  -5  -8   47.50    8.50
  -5  -5   8   37.70    6.20
   5  -5  -8   46.20    8.80
   5   5  -8   51.99    8.80
  -3  -5   8  263.57   12.90
   3  -5  -8  273.57   16.20
   3  -5  -8  255.17   16.10
   3   5  -8  276.67   17.00
  -1  -5   8  151.78   10.40
   1  -5  -8  164.28   13.90
   1  -5  -8  158.18   13.30
   1   5  -8  176.68   13.80
  -1  -5  -8  131.09   12.50
  -1  -5  -8  124.69   12.00
  -1   5  -8   99.89   12.10
 -18  -6   8   50.99   12.80
 -18   6   8   37.40    6.60
  16  -6  -8  199.68   15.20
 -16  -6   8  191.58   12.90
 -16   6   8  189.58   11.90
  14  -6  -8   64.49   10.20
 -14  -6   8   49.00    7.60
 -14   6   8   63.99    8.00
  12  -6  -8  259.67   16.10
 -12  -6   8  232.98   13.40
  12   6  -8  228.08   15.50
 -12   6   8  210.08   12.60
 -10  -6   8   35.30    6.60
  10  -6  -8   25.50    8.10
 -10   6   8   30.10    6.80
  10   6  -8   29.60    7.50
  -8  -6   8  186.18   11.50
   8  -6  -8  168.18   13.30
   8   6  -8  179.78   13.20
   6  -6  -8   39.70    8.80
  -6  -6   8   35.80    6.50
   6  -6  -8   28.80    7.80
   6   6  -8   42.10    8.80
  -4  -6   8  253.47   12.70
   4  -6  -8  238.28   15.90
   4  -6  -8  240.58   16.20
   4   6  -8  271.17   16.10
   2  -6  -8   54.79    9.20
  -2  -6   8   58.99    6.90
   2  -6  -8   79.99   10.20
   2   6  -8   62.99   10.40
   0  -6  -8  229.48   15.10
   0  -6  -8  220.48   15.00
   0   6  -8  199.18   16.00
  -2  -6  -8   32.30    8.20
  -2  -6  -8   39.40   12.00
 -17  -7   8  226.78   13.70
 -15  -7   8   92.19    9.50
  15  -7  -8  100.69   11.20
 -15   7   8  104.29    9.30
 -13  -7   8  371.86   16.60
  13  -7  -8  332.07   18.10
 -11  -7   8  115.29    9.90
  11  -7  -8   84.09   10.40
  11   7  -8   96.19   10.90
   9  -7  -8  259.77   16.00
  -9  -7   8  265.07   13.80
   9   7  -8  271.57   15.50
   7  -7  -8  249.78   16.40
  -7  -7   8  255.27   13.20
   7   7  -8  248.28   16.10
   5  -7  -8  111.19   11.80
   5  -7  -8  108.79   11.20
  -5  -7   8   95.99    8.80
   5   7  -8   79.49   10.20
  -3  -7   8  402.86   16.10
   3  -7  -8  396.46   19.60
   3  -7  -8  405.46   20.10
   3   7  -8  352.36   20.00
   1  -7  -8   88.59   10.70
   1  -7  -8   87.89   10.80
  -1  -7   8   94.59    7.80
   1   7  -8   92.59   11.40
  -1  -7  -8  190.88   14.10
  -1  -7  -8  180.08   14.30
  -1   7  -8  209.68   16.80
  16  -8  -8   41.50    9.70
 -16  -8   8   24.30    7.00
  14  -8  -8   94.29   11.90
 -14  -8   8   97.09    9.40
  12  -8  -8  138.49   13.30
 -12  -8   8   89.99    9.40
 -10  -8   8  308.37   15.00
  10  -8  -8  276.87   17.40
  10   8  -8  300.37   16.80
   8  -8  -8  306.47   17.80
  -8  -8   8  271.97   14.00
   8   8  -8  265.17   16.60
   6  -8  -8  268.27   16.80
  -6  -8   8  319.07   14.60
   6  -8  -8  325.87   18.10
  -4  -8   8   84.49    8.30
   4  -8  -8  102.29   11.20
   4  -8  -8   92.89   10.70
   4   8  -8  101.79   12.20
  -2  -8   8  111.79    9.00
   2  -8  -8  105.19   11.30
   2  -8  -8  102.59   11.00
   2   8  -8  102.39   12.30
   0  -8  -8   19.20    7.60
   0  -8  -8   35.80    8.10
   0   8  -8   36.30    9.00
 -15  -9   8  338.37   17.20
  15  -9  -8  381.66   20.50
 -13  -9   8  149.49   11.20
  13  -9  -8  153.58   14.40
 -11  -9   8  198.18   12.40
  11  -9  -8  194.58   15.20
   9  -9  -8  243.88   15.90
  -9  -9   8  278.87   14.20
  -7  -9   8  274.17   13.80
   7  -9  -8  281.27   16.40
   7   9  -8  248.58   15.70
  -5  -9   8  202.28   12.30
   5  -9  -8  217.58   15.20
   5  -9  -8  201.18   14.90
   5   9  -8  197.58   15.70
  -3  -9   8  165.58   10.70
   3  -9  -8  156.78   13.70
   3  -9  -8  147.69   13.40
   3   9  -8  155.08   14.80
   1  -9  -8  330.27   17.80
   1  -9  -8  345.87   18.60
   1   9  -8  356.06   20.00
  16 -10  -8    7.00    7.20
 -14 -10   8  387.26   17.90
  14 -10  -8  348.27   20.40
  12 -10  -8   15.70    8.20
 -12 -10   8   14.90    6.40
 -10 -10   8  395.56   17.40
  10 -10  -8  369.96   19.50
  -8 -10   8    0.40    5.00
   8 -10  -8    2.30    7.00
   8  10  -8    5.10    6.60
  -6 -10   8  396.46   16.30
   6 -10  -8  375.96   19.60
   6 -10  -8  367.46   19.70
   6  10  -8  330.07   18.50
   4 -10  -8    8.10    6.90
  -4 -10   8   18.10    5.70
   4 -10  -8   24.30    7.80
   4  10  -8   13.70    8.00
   2 -10  -8  381.96   19.80
   2 -10  -8  341.57   18.60
   0 -10  -8   -0.90    8.40
  15 -11  -8  220.18   17.50
  13 -11  -8   59.79   10.70
 -13 -11   8   64.59    8.80
  11 -11  -8  274.57   17.80
 -11 -11   8  253.47   14.60
   9 -11  -8  134.79   13.30
  -9 -11   8  106.79   10.10
   7 -11  -8  133.49   12.50
  -7 -11   8  104.99    9.40
   5 -11  -8  259.57   16.60
   5 -11  -8  251.77   16.60
  -5 -11   8  247.68   13.10
   5  11  -8  274.27   17.80
   3 -11  -8   59.69   10.20
  -3 -11   8   63.99    7.60
   3 -11  -8   76.79   10.30
   3  11  -8   64.89   10.50
   1 -11  -8  184.18   15.40
  12 -12  -8   16.00    8.90
 -10 -12   8  338.97   16.40
  10 -12  -8  316.37   19.40
  -8 -12   8   53.99    8.00
   8 -12  -8   62.19   10.30
   6 -12  -8  309.57   24.20
  -6 -12   8  377.46   16.80
   6 -12  -8  374.16   19.60
   6  12  -8  366.36   20.30
  -4 -12   8   35.00    6.60
   4 -12  -8    8.70    7.40
   4  12  -8   20.40    8.50
   2 -12  -8  495.05   24.10
  -9 -13   8   50.09    8.60
  -7 -13   8   48.40    7.60
   5 -13  -8   -2.80    7.10
  -5 -13   8    6.70    5.50
   5  13  -8   11.80    8.30
   3 -13  -8   46.20   14.10
 -14   0   9   57.69    8.10
  14   0  -9   66.99   10.20
  12   0  -9   89.29   11.60
 -12   0   9   83.99    9.30
 -10   0   9  149.88   10.90
  10   0  -9  145.39   14.10
  -8   0   9  128.99   10.60
   8   0  -9  118.49   12.30
  -6   0   9  102.09    9.40
   6   0  -9   96.79   12.00
  -4   0   9   47.40    7.60
   4   0  -9   50.79    9.90
 -15  -1   9    3.00    6.20
 -15   1   9   -1.90    5.30
  13  -1  -9   13.40    7.50
 -13  -1   9    0.60    6.10
  13   1  -9    1.70    6.20
 -13   1   9   15.30    6.10
 -11  -1   9   -3.90    5.50
  11  -1  -9    2.40    6.90
 -11   1   9    6.00    6.00
  11   1  -9    9.70    7.50
  -9  -1   9   -3.00    5.30
   9  -1  -9   -5.10    6.00
  -9   1   9  -12.80    5.30
   9   1  -9    6.40    7.30
  -7  -1   9    5.30    5.50
   7  -1  -9   -0.10    6.40
  -7   1   9   11.60    5.80
   7   1  -9   16.90    7.90
   5  -1  -9    4.00    7.60
  -5  -1   9   12.40    5.70
  -5   1   9   12.50    6.10
   5   1  -9    4.50    6.70
   3  -1  -9   10.30    7.80
  -3  -1   9   -0.10    5.30
   3   1  -9   -1.30    7.30
 -14  -2   9  102.69    9.70
 -14   2   9  100.39   10.20
 -12  -2   9  111.79   10.30
  12  -2  -9  135.49   13.40
 -12   2   9  111.19   10.30
  12   2  -9  122.49   13.00
  10  -2  -9  164.48   14.00
 -10  -2   9  153.28   11.90
 -10   2   9  165.88   12.30
   8  -2  -9  140.79   14.10
  -8  -2   9  166.88   11.80
  -8   2   9  171.88   11.40
   6  -2  -9  139.99   13.80
  -6  -2   9  107.89    9.50
  -6   2   9  108.09    9.80
   6   2  -9  110.59   12.50
  -4  -2   9   89.89    9.10
   4  -2  -9   83.99   11.00
   4   2  -9   89.59   12.10
  15  -3  -9    3.70    6.80
 -15   3   9   11.90    6.50
  13  -3  -9    7.60    7.20
 -13  -3   9   14.50    6.00
 -13   3   9   14.90    6.30
  13   3  -9    9.50    7.60
  11  -3  -9   12.40    7.70
 -11  -3   9    9.50    6.10
 -11   3   9    4.40    5.40
  11   3  -9   10.60    7.70
   9  -3  -9    5.80    7.60
  -9  -3   9    4.30    5.60
  -9   3   9    9.80    5.90
   9   3  -9   12.20    7.70
   7  -3  -9    3.00    7.30
  -7  -3   9   11.00    5.50
  -7   3   9    3.90    5.60
   7   3  -9    5.90    7.20
   5  -3  -9   18.70    7.50
  -5  -3   9   13.20    5.80
   5   3  -9   18.90    8.10
  -3  -3   9   17.50    5.80
   3   3  -9   10.20    8.90
   1  -3  -9    2.40    7.10
  14  -4  -9   65.49   10.00
 -14  -4   9   60.79    9.10
 -14   4   9   75.99    8.60
  12  -4  -9  136.09   13.50
 -12  -4   9  143.69   11.50
 -12   4   9  159.28   12.10
 -10  -4   9  239.38   14.00
  10  -4  -9  271.87   17.40
  10   4  -9  247.78   16.80
 -10   4   9  251.27   14.40
   8  -4  -9  269.97   16.80
  -8  -4   9  255.07   14.00
   8   4  -9  241.68   17.00
  -6  -4   9  167.08   11.40
   6  -4  -9  136.79   13.90
   6   4  -9  150.98   14.20
  -4  -4   9   66.99    7.90
   4  -4  -9   71.89   11.50
   4   4  -9   67.19   11.30
   2  -4  -9   56.69   10.10
  -2  -4   9   61.39    7.70
  15  -5  -9   12.30    7.20
 -13  -5   9    9.20    6.20
  13  -5  -9   12.40    7.80
 -13   5   9   -2.10    5.50
 -11  -5   9   15.00    6.40
  11  -5  -9   10.80    7.60
 -11   5   9   12.10    6.40
  11   5  -9   15.70    7.60
   9  -5  -9    0.60    6.40
  -9  -5   9    0.60    5.40
   9   5  -9   -1.40    6.80
  -7  -5   9    6.60    5.50
   7  -5  -9   20.50    7.60
   7   5  -9    8.70    7.60
  -5  -5   9   -0.50    5.00
   5  -5  -9    7.10    7.60
   5   5  -9    4.10    7.50
  -3  -5   9   10.40    5.60
  16  -6  -9   68.29   10.50
  14  -6  -9   93.09   12.10
  12  -6  -9  122.39   13.40
 -12  -6   9  117.69   11.00
 -10  -6   9   88.49    9.30
  10  -6  -9  104.89   12.20
  10   6  -9  110.59   12.40
  -8  -6   9   96.49    9.50
   8  -6  -9  124.99   13.10
   8   6  -9  125.89   13.30
  -6  -6   9  114.39   10.00
   6  -6  -9  125.49   13.20
   6   6  -9  108.39   12.90
  -4  -6   9  106.49    9.30
   4   6  -9  100.99   17.80
   2  -6  -9   86.59   11.50
  15  -7  -9   18.90    9.40
  13  -7  -9    8.30    7.90
  11  -7  -9    7.60    7.70
 -11  -7   9    5.50    7.00
   9  -7  -9    8.60    7.20
  -9  -7   9    9.20    5.60
   9   7  -9   -2.10    6.00
   7  -7  -9    2.40    7.70
  -7  -7   9   16.70    5.90
   7   7  -9    4.60    7.60
  -5  -7   9    1.60    5.10
   5   7  -9    5.50    7.80
  -3  -7   9   28.80    6.40
   3  -7  -9   22.80    8.20
  12  -8  -9   59.79   16.70
  10  -8  -9   45.10   11.00
  -8  -8   9   39.40    7.60
   8   8  -9   56.09   10.40
  -6  -8   9   45.30    7.20
   6   8  -9   57.69   10.70
  -4  -8   9   66.09    8.20
   9   9  -9   19.70    8.20
   7   9  -9   28.60    8.10
   8  10  -9   55.89   10.20
   0   0   0    0.00    0.00

_computing_structure_solution     'SHELXT 2018/2 (Sheldrick, 2018)'
;
_shelx_hkl_checksum   54748

data_436K

# start Validation Reply Form
_vrf_PLAT112_436K
;
PROBLEM: ADDSYM Detects New (Pseudo) Symm. Elem         m        100 %Fit  
RESPONSE: This symmetry operation does not exist, as it relates two Fe/Te
sites with opposite occupancy (ca. 80:20 vs. 20:80).
;
_vrf_PLAT113_436K
;
PROBLEM: ADDSYM Suggests Possible Pseudo/New  Space Group       Imma Check 
RESPONSE: This symmetry is not correct, as it would make equivalent two Fe/Te
sites with opposite occupancy (ca. 80:20 vs. 20:80).
;
# end Validation Reply Form

_audit_creation_date               2023-05-20
_audit_creation_method
;
Olex2 1.5
(compiled 2023.03.06 svn.rbb2c185 for OlexSys, GUI svn.r6748)
;
_shelx_SHELXL_version_number       '2014/7'
_audit_contact_author_address      ?
_audit_contact_author_email        ?
_audit_contact_author_name         ''
_audit_contact_author_phone        ?
_publ_contact_author_id_orcid      ?
_publ_section_references
;
Dolomanov, O.V., Bourhis, L.J., Gildea, R.J, Howard, J.A.K. & Puschmann, H.
 (2009), J. Appl. Cryst. 42, 339-341.

Sheldrick, G.M. (2015). Acta Cryst. C71, 3-8.
;
_chemical_name_common              ?
_chemical_name_systematic          ?
_chemical_formula_moiety           ?
_chemical_formula_sum              'Fe H4.86 K3 O11.43 Te2'
_chemical_formula_weight           616.17
_chemical_melting_point            ?
loop_
  _atom_type_symbol
  _atom_type_description
  _atom_type_scat_dispersion_real
  _atom_type_scat_dispersion_imag
  _atom_type_scat_source
 'Fe' 'Fe' 0.3463 0.8444 'International Tables Vol C Tables 4.2.6.8 and 6.1.1.4'
 'H' 'H' 0.0000 0.0000 'International Tables Vol C Tables 4.2.6.8 and 6.1.1.4'
 'K' 'K' 0.2009 0.2494 'International Tables Vol C Tables 4.2.6.8 and 6.1.1.4'
 'O' 'O' 0.0106 0.0060 'International Tables Vol C Tables 4.2.6.8 and 6.1.1.4'
 'Te' 'Te' -0.5308 1.6751
 'International Tables Vol C Tables 4.2.6.8 and 6.1.1.4'

_shelx_space_group_comment
;
The symmetry employed for this shelxl refinement is uniquely defined
by the following loop, which should always be used as a source of
symmetry information in preference to the above space-group names.
They are only intended as comments.
;
_space_group_crystal_system        'monoclinic'
_space_group_IT_number             12
_space_group_name_H-M_alt          'I 1 2/m 1'
_space_group_name_Hall             '-I 2y'
loop_
  _space_group_symop_operation_xyz
 'x, y, z'
 '-x, y, -z'
 'x+1/2, y+1/2, z+1/2'
 '-x+1/2, y+1/2, -z+1/2'
 '-x, -y, -z'
 'x, -y, z'
 '-x+1/2, -y+1/2, -z+1/2'
 'x+1/2, -y+1/2, z+1/2'

_cell_length_a                     12.7660(6)
_cell_length_b                     14.9470(6)
_cell_length_c                     5.9706(2)
_cell_angle_alpha                  90
_cell_angle_beta                   90.047(3)
_cell_angle_gamma                  90
_cell_volume                       1139.27(8)
_cell_formula_units_Z              4
_cell_measurement_reflns_used      14095
_cell_measurement_temperature      432
_cell_measurement_theta_max        36.20
_cell_measurement_theta_min        2.72
_shelx_estimated_absorpt_T_max     0.929
_shelx_estimated_absorpt_T_min     0.346
_exptl_absorpt_coefficient_mu      7.491
_exptl_absorpt_correction_T_max    0.1043
_exptl_absorpt_correction_T_min    0.0617
_exptl_absorpt_correction_type     multi-scan
_exptl_absorpt_process_details
;
STOE LANA, absorption correction by scaling of reflection intensities.
J. Koziskova, F. Hahn, J. Richter, J. Kozisek, "Comparison of different
absorption corrections on the model structure of tetrakis(\m~2~-acetato)-
diaqua-di-copper(II)", Acta Chimica Slovaca, vol. 9, no. 2, 2016, pp. 136 - 140.
Afterwards a spherical absorption correction was performed within STOE LANA.
;
_exptl_absorpt_special_details     ?
_exptl_crystal_colour              colourless
_exptl_crystal_colour_primary      colourless
_exptl_crystal_density_diffrn      3.592
_exptl_crystal_density_meas        ?
_exptl_crystal_density_method      'not measured'
_exptl_crystal_description         lath
_exptl_crystal_F_000               1133
_exptl_crystal_size_max            0.18
_exptl_crystal_size_mid            0.08
_exptl_crystal_size_min            0.01
_exptl_crystal_size_rad            0.100
_exptl_transmission_factor_max     ?
_exptl_transmission_factor_min     ?
_diffrn_reflns_av_R_equivalents    0.0431
_diffrn_reflns_av_unetI/netI       0.0334
_diffrn_reflns_Laue_measured_fraction_full  0.990
_diffrn_reflns_Laue_measured_fraction_max  0.989
_diffrn_reflns_limit_h_max         20
_diffrn_reflns_limit_h_min         -21
_diffrn_reflns_limit_k_max         24
_diffrn_reflns_limit_k_min         -24
_diffrn_reflns_limit_l_max         3
_diffrn_reflns_limit_l_min         -9
_diffrn_reflns_number              10382
_diffrn_reflns_point_group_measured_fraction_full  0.990
_diffrn_reflns_point_group_measured_fraction_max  0.989
_diffrn_reflns_theta_full          36.030
_diffrn_reflns_theta_max           36.030
_diffrn_reflns_theta_min           2.725
_diffrn_ambient_temperature        432
_diffrn_detector                   'EIGER2 1M CDTE'
_diffrn_detector_area_resol_mean   13.33
_diffrn_measured_fraction_theta_full  0.990
_diffrn_measured_fraction_theta_max  0.989
_diffrn_measurement_details
;
 2678 frames, detector distance = 100 mm
;
_diffrn_measurement_device         'Eulerian 4-circle diffractometer'
_diffrn_measurement_device_type    'STOE STADIVARI'
_diffrn_measurement_method         'rotation method, \w scans'
_diffrn_radiation_collimation      '1.2 0.6 mm diameter'
_diffrn_radiation_monochromator    'Graded multilayer mirror'
_diffrn_radiation_polarisn_norm    270
_diffrn_radiation_probe            x-ray
_diffrn_radiation_type             'Mo K\a'
_diffrn_radiation_wavelength       0.71073
_diffrn_source                     Axo_Mo
_diffrn_source_current             0.830
_diffrn_source_power               0.050
_diffrn_source_voltage             60
_reflns_Friedel_coverage           0.000
_reflns_Friedel_fraction_full      .
_reflns_Friedel_fraction_max       .
_reflns_number_gt                  2207
_reflns_number_total               2711
_reflns_special_details
;
 Reflections were merged by SHELXL according to the crystal
 class for the calculation of statistics and refinement.
 
 _reflns_Friedel_fraction is defined as the number of unique
 Friedel pairs measured divided by the number that would be
 possible theoretically, ignoring centric projections and
 systematic absences.
;
_reflns_threshold_expression       'I > 2\s(I)'
_computing_cell_refinement
;
X-Area Recipe 1.37.0.0 (STOE, 2021)
;
_computing_data_collection
;
X-Area Pilatus3_SV 1.31.175.0 (STOE, 2021)
;
_computing_data_reduction
;
X-Area Integrate 2.5.1.0 (STOE, 2021)
X-Area LANA 2.6.2.0 (STOE, 2021)
;
_computing_molecular_graphics      'Olex2 1.5 (Dolomanov et al., 2009)'
_computing_publication_material
;
STOE & Cie GmbH, X-Area, software package for collecting single-crystal or
multi-domain crystal data on STOE area-detector diffractometers, for image 
processing, for the correction and scaling of reflection intensities and 
for outlier rejection, version 2.0, Darmstadt 2021
;
_computing_structure_refinement    'SHELXL 2014/7 (Sheldrick, 2015)'
_computing_structure_solution      ?
_refine_diff_density_max           3.771
_refine_diff_density_min           -1.670
_refine_diff_density_rms           0.357
_refine_ls_extinction_coef         .
_refine_ls_extinction_method       none
_refine_ls_goodness_of_fit_ref     1.026
_refine_ls_hydrogen_treatment      refxyz
_refine_ls_matrix_type             full
_refine_ls_number_parameters       98
_refine_ls_number_reflns           2711
_refine_ls_number_restraints       2
_refine_ls_R_factor_all            0.0466
_refine_ls_R_factor_gt             0.0370
_refine_ls_restrained_S_all        1.026
_refine_ls_shift/su_max            0.000
_refine_ls_shift/su_mean           0.000
_refine_ls_structure_factor_coef   Fsqd
_refine_ls_weighting_details      
 'w=1/[\s^2^(Fo^2^)+(0.0687P)^2^] where P=(Fo^2^+2Fc^2^)/3'
_refine_ls_weighting_scheme        calc
_refine_ls_wR_factor_gt            0.0907
_refine_ls_wR_factor_ref           0.1011
_refine_special_details
;
 Refined as a 2-component inversion twin.
;
_olex2_refinement_description
;
1. Twinned data refinement
 Scales: 0.530(3)
 0.470(3)
2. Fixed Uiso
 At 1.5 times of:
  All O(H) groups
3. Shared sites
{Te1, Fe1'}
{Fe1, Te1'}
4. Restrained distances
 O5-H5 = O6-H6
 0.87 with sigma of 0.02
5. Uiso/Uaniso restraints and constraints
Uanis(Te1) = Uanis(Fe1')
Uanis(Fe1) = Uanis(Te1')
6. Others
 Sof(Te1')=Sof(Fe1')=0.5*(1-FVAR(2))
 Sof(Te1)=Sof(Fe1)=0.5*FVAR(2)
;
_atom_sites_solution_hydrogens     difmap
_atom_sites_solution_primary       ?
_atom_sites_solution_secondary     ?
loop_
  _atom_site_label
  _atom_site_type_symbol
  _atom_site_fract_x
  _atom_site_fract_y
  _atom_site_fract_z
  _atom_site_U_iso_or_equiv
  _atom_site_adp_type
  _atom_site_occupancy
  _atom_site_site_symmetry_order
  _atom_site_calc_flag
  _atom_site_refinement_flags_posn
  _atom_site_refinement_flags_adp
  _atom_site_refinement_flags_occupancy
  _atom_site_disorder_assembly
  _atom_site_disorder_group
 Te1 Te 0.0000 0.28586(4) 0.5000 0.01448(14) Uani 0.796(4) 2 d S T P . .
 Te1' Te 0.5000 0.21398(6) 0.5000 0.0148(3) Uani 0.204(4) 2 d S T P . .
 Te2 Te 0.2500 0.2500 0.7500 0.01511(11) Uani 1 2 d S . P . .
 Fe1 Fe 0.5000 0.21398(6) 0.5000 0.0148(3) Uani 0.796(4) 2 d S T P . .
 Fe1' Fe 0.0000 0.28586(4) 0.5000 0.01448(14) Uani 0.204(4) 2 d S T P . .
 K1 K 0.19952(8) 0.13172(7) 0.2520(5) 0.0272(2) Uani 1 1 d . . . . .
 K2 K 0.35101(13) 0.0000 0.7442(12) 0.0356(4) Uani 1 2 d S T P . .
 O1 O 0.0044(3) 0.1984(2) 0.2595(6) 0.0203(6) Uani 1 1 d . . . . .
 O2 O 0.1557(2) 0.2878(3) 0.5123(18) 0.0209(8) Uani 1 1 d . . . . .
 O3 O 0.3426(3) 0.2133(3) 0.5234(13) 0.0197(11) Uani 1 1 d . . . . .
 O4 O -0.0085(2) 0.3715(2) 0.7416(7) 0.0201(6) Uani 1 1 d . . . . .
 O5 O 0.1899(2) 0.1287(2) 0.7577(17) 0.0239(7) Uani 1 1 d D . . . .
 H5 H 0.127(3) 0.138(5) 0.712(13) 0.036 Uiso 1 1 d D U . . .
 O6 O 0.3471(4) 0.0000 0.246(4) 0.0365(13) Uani 1 2 d DS T P . .
 H6 H 0.392(5) -0.043(4) 0.245(16) 0.055 Uiso 1 1 d D U . . .
 O7 O 0.036(3) 0.0000 0.258(13) 0.21(3) Uani 0.43(5) 2 d S T . . .

loop_
  _atom_site_aniso_label
  _atom_site_aniso_U_11
  _atom_site_aniso_U_22
  _atom_site_aniso_U_33
  _atom_site_aniso_U_23
  _atom_site_aniso_U_13
  _atom_site_aniso_U_12
 Te1 0.00881(17) 0.0213(3) 0.0133(2) 0.000 -0.0034(4) 0.000
 Te1' 0.0106(3) 0.0198(5) 0.0139(4) 0.000 -0.0061(7) 0.000
 Te2 0.00865(15) 0.02181(16) 0.01485(18) -0.00005(16) -0.0043(5) 0.00073(11)
 Fe1 0.0106(3) 0.0198(5) 0.0139(4) 0.000 -0.0061(7) 0.000
 Fe1' 0.00881(17) 0.0213(3) 0.0133(2) 0.000 -0.0034(4) 0.000
 K1 0.0231(4) 0.0314(4) 0.0272(5) -0.0027(11) -0.0043(9) 0.0048(4)
 K2 0.0255(6) 0.0354(7) 0.0458(11) 0.000 -0.0040(19) 0.000
 O1 0.0129(11) 0.0240(12) 0.0241(16) -0.0011(14) -0.006(3) 0.0003(10)
 O2 0.0103(11) 0.031(2) 0.021(2) 0.003(3) -0.006(2) 0.0009(14)
 O3 0.0095(11) 0.035(2) 0.015(3) -0.003(2) -0.0024(18) 0.0007(14)
 O4 0.0171(12) 0.0220(12) 0.0211(14) 0.0011(15) -0.006(2) 0.0001(10)
 O5 0.0161(12) 0.0235(13) 0.0321(18) -0.005(4) 0.002(3) -0.0010(10)
 O6 0.019(2) 0.030(2) 0.061(4) 0.000 0.002(6) 0.000
 O7 0.09(3) 0.06(2) 0.46(10) 0.000 0.00(4) 0.000

_geom_special_details
;
 All esds (except the esd in the dihedral angle between two l.s. planes)
 are estimated using the full covariance matrix.  The cell esds are taken
 into account individually in the estimation of esds in distances, angles
 and torsion angles; correlations between esds in cell parameters are only
 used when they are defined by crystal symmetry.  An approximate (isotropic)
 treatment of cell esds is used for estimating esds involving l.s. planes.
;
loop_
  _geom_bond_atom_site_label_1
  _geom_bond_atom_site_label_2
  _geom_bond_distance
  _geom_bond_site_symmetry_2
  _geom_bond_publ_flag
 Te1 Te1' 2.98530(10) 7_556 ?
 Te1 Te1' 2.98530(10) 7 ?
 Te1 Fe1 2.98530(10) 7 ?
 Te1 Fe1 2.98530(10) 7_556 ?
 Te1 K1 3.7410(18) 2_556 ?
 Te1 K1 3.7410(18) . ?
 Te1 O1 1.943(3) 2_556 ?
 Te1 O1 1.943(3) . ?
 Te1 O2 1.989(3) . ?
 Te1 O2 1.989(3) 2_556 ?
 Te1 O4 1.932(4) . ?
 Te1 O4 1.932(4) 2_556 ?
 Te1' Te1 2.98530(10) 7_556 ?
 Te1' Te1 2.98530(10) 7 ?
 Te1' Fe1' 2.98530(10) 7_556 ?
 Te1' Fe1' 2.98530(10) 7 ?
 Te1' K1 3.7502(16) 8 ?
 Te1' K1 3.7502(16) 7 ?
 Te1' O1 2.030(4) 7 ?
 Te1' O1 2.030(4) 8 ?
 Te1' O3 2.014(4) 2_656 ?
 Te1' O3 2.014(4) . ?
 Te1' O4 2.006(4) 7_556 ?
 Te1' O4 2.006(4) 8_554 ?
 Te2 K1 3.539(3) 7 ?
 Te2 K1 3.518(3) 7_556 ?
 Te2 K1 3.539(3) 1_556 ?
 Te2 K1 3.519(3) . ?
 Te2 K2 3.9532(6) 7_556 ?
 Te2 K2 3.9531(6) . ?
 Te2 O2 1.944(7) 7_556 ?
 Te2 O2 1.944(7) . ?
 Te2 O3 1.879(6) . ?
 Te2 O3 1.879(6) 7_556 ?
 Te2 O5 1.970(3) 7_556 ?
 Te2 O5 1.970(3) . ?
 K1 Te2 3.539(3) 1_554 ?
 K1 O1 2.683(3) . ?
 K1 O2 2.858(7) . ?
 K1 O2 2.713(8) 7 ?
 K1 O3 2.729(6) . ?
 K1 O3 2.890(6) 7 ?
 K1 O5 2.954(8) 1_554 ?
 K1 O5 3.022(8) . ?
 K1 H5 2.90(8) . ?
 K1 O6 2.726(4) . ?
 K1 O7 2.87(3) . ?
 K2 Te1' 3.997(3) 5_656 ?
 K2 Te2 3.9531(6) 4_546 ?
 K2 Fe1 3.997(3) 5_656 ?
 K2 O4 2.782(3) 7_556 ?
 K2 O4 2.782(3) 4_546 ?
 K2 O5 2.817(4) . ?
 K2 O5 2.817(4) 6 ?
 K2 O6 2.977(19) . ?
 K2 O6 2.994(19) 1_556 ?
 O1 Te1' 2.030(4) 7 ?
 O1 Fe1 2.030(4) 7 ?
 O2 K1 2.713(8) 7 ?
 O3 K1 2.890(6) 7 ?
 O4 Te1' 2.006(4) 7_556 ?
 O4 Fe1 2.006(4) 7_556 ?
 O4 K2 2.782(3) 7_556 ?
 O5 K1 2.954(8) 1_556 ?
 O5 H5 0.86(2) . ?
 O6 K1 2.726(4) 6 ?
 O6 K2 2.994(19) 1_554 ?
 O6 H6 0.87(2) . ?
 O7 K1 2.87(3) 6 ?

loop_
  _geom_angle_atom_site_label_1
  _geom_angle_atom_site_label_2
  _geom_angle_atom_site_label_3
  _geom_angle
  _geom_angle_site_symmetry_1
  _geom_angle_site_symmetry_3
  _geom_angle_publ_flag
 Te1' Te1 Te1' 179.91(5) 7_556 7 ?
 Te1' Te1 Fe1 0.00(3) 7_556 7_556 ?
 Te1' Te1 Fe1 179.91(5) 7_556 7 ?
 Te1' Te1 K1 113.39(5) 7_556 . ?
 Te1' Te1 K1 66.68(5) 7 . ?
 Te1' Te1 K1 66.68(5) 7_556 2_556 ?
 Te1' Te1 K1 113.39(5) 7 2_556 ?
 Fe1 Te1 Te1' 179.9 7_556 7 ?
 Fe1 Te1 Te1' 0.0 7 7 ?
 Fe1 Te1 Fe1 179.91(5) 7 7_556 ?
 Fe1 Te1 K1 66.68(5) 7_556 2_556 ?
 Fe1 Te1 K1 113.39(5) 7 2_556 ?
 Fe1 Te1 K1 66.68(5) 7 . ?
 Fe1 Te1 K1 113.39(5) 7_556 . ?
 K1 Te1 K1 103.97(5) . 2_556 ?
 O1 Te1 Te1' 137.70(11) 2_556 7 ?
 O1 Te1 Te1' 42.39(10) 2_556 7_556 ?
 O1 Te1 Te1' 137.70(11) . 7_556 ?
 O1 Te1 Te1' 42.39(10) . 7 ?
 O1 Te1 Fe1 137.70(11) 2_556 7 ?
 O1 Te1 Fe1 137.70(11) . 7_556 ?
 O1 Te1 Fe1 42.39(10) 2_556 7_556 ?
 O1 Te1 Fe1 42.39(10) . 7 ?
 O1 Te1 K1 84.15(11) 2_556 . ?
 O1 Te1 K1 84.15(11) . 2_556 ?
 O1 Te1 K1 43.36(10) . . ?
 O1 Te1 K1 43.36(10) 2_556 2_556 ?
 O1 Te1 O1 95.4(2) 2_556 . ?
 O1 Te1 O2 90.4(3) 2_556 2_556 ?
 O1 Te1 O2 90.7(3) 2_556 . ?
 O1 Te1 O2 90.7(3) . 2_556 ?
 O1 Te1 O2 90.4(3) . . ?
 O2 Te1 Te1' 87.9(3) . 7_556 ?
 O2 Te1 Te1' 87.9(3) 2_556 7 ?
 O2 Te1 Te1' 92.1(3) . 7 ?
 O2 Te1 Te1' 92.1(3) 2_556 7_556 ?
 O2 Te1 Fe1 92.1(3) 2_556 7_556 ?
 O2 Te1 Fe1 87.9(3) . 7_556 ?
 O2 Te1 Fe1 92.1(3) . 7 ?
 O2 Te1 Fe1 87.9(3) 2_556 7 ?
 O2 Te1 K1 48.9(2) 2_556 2_556 ?
 O2 Te1 K1 132.4(2) . 2_556 ?
 O2 Te1 K1 48.9(2) . . ?
 O2 Te1 K1 132.4(2) 2_556 . ?
 O2 Te1 O2 178.4(3) . 2_556 ?
 O4 Te1 Te1' 138.27(11) . 7 ?
 O4 Te1 Te1' 41.64(11) 2_556 7 ?
 O4 Te1 Te1' 138.27(11) 2_556 7_556 ?
 O4 Te1 Te1' 41.64(11) . 7_556 ?
 O4 Te1 Fe1 41.64(11) 2_556 7 ?
 O4 Te1 Fe1 138.27(11) . 7 ?
 O4 Te1 Fe1 138.27(11) 2_556 7_556 ?
 O4 Te1 Fe1 41.64(11) . 7_556 ?
 O4 Te1 K1 94.23(10) 2_556 . ?
 O4 Te1 K1 137.95(10) . . ?
 O4 Te1 K1 137.95(10) 2_556 2_556 ?
 O4 Te1 K1 94.23(10) . 2_556 ?
 O4 Te1 O1 83.82(15) . 2_556 ?
 O4 Te1 O1 178.26(13) 2_556 2_556 ?
 O4 Te1 O1 178.26(13) . . ?
 O4 Te1 O1 83.82(15) 2_556 . ?
 O4 Te1 O2 87.8(3) . 2_556 ?
 O4 Te1 O2 91.1(3) 2_556 2_556 ?
 O4 Te1 O2 87.8(3) 2_556 . ?
 O4 Te1 O2 91.1(3) . . ?
 O4 Te1 O4 97.0(2) . 2_556 ?
 Te1 Te1' Te1 179.90(5) 7 7_556 ?
 Te1 Te1' Fe1' 179.90(5) 7 7_556 ?
 Te1 Te1' Fe1' 179.90(5) 7_556 7 ?
 Te1 Te1' Fe1' 0.00(2) 7 7 ?
 Te1 Te1' Fe1' 0.00(2) 7_556 7_556 ?
 Te1 Te1' K1 113.58(5) 7_556 7 ?
 Te1 Te1' K1 66.35(5) 7 7 ?
 Te1 Te1' K1 113.58(5) 7 8 ?
 Te1 Te1' K1 66.35(5) 7_556 8 ?
 Fe1' Te1' Fe1' 179.90(5) 7 7_556 ?
 Fe1' Te1' K1 113.58(5) 7_556 7 ?
 Fe1' Te1' K1 66.35(5) 7 7 ?
 Fe1' Te1' K1 113.58(5) 7 8 ?
 Fe1' Te1' K1 66.35(5) 7_556 8 ?
 K1 Te1' K1 104.10(5) 8 7 ?
 O1 Te1' Te1 139.71(10) 8 7 ?
 O1 Te1' Te1 40.20(9) 7 7 ?
 O1 Te1' Te1 40.20(9) 8 7_556 ?
 O1 Te1' Te1 139.71(10) 7 7_556 ?
 O1 Te1' Fe1' 139.71(10) 8 7 ?
 O1 Te1' Fe1' 40.20(9) 7 7 ?
 O1 Te1' Fe1' 139.71(10) 7 7_556 ?
 O1 Te1' Fe1' 40.20(9) 8 7_556 ?
 O1 Te1' K1 85.84(11) 8 7 ?
 O1 Te1' K1 85.84(11) 7 8 ?
 O1 Te1' K1 43.83(10) 8 8 ?
 O1 Te1' K1 43.83(10) 7 7 ?
 O1 Te1' O1 99.60(19) 8 7 ?
 O3 Te1' Te1 86.0(2) 2_656 7 ?
 O3 Te1' Te1 94.0(2) . 7 ?
 O3 Te1' Te1 86.0(2) . 7_556 ?
 O3 Te1' Te1 94.0(2) 2_656 7_556 ?
 O3 Te1' Fe1' 94.0(2) . 7 ?
 O3 Te1' Fe1' 94.0(2) 2_656 7_556 ?
 O3 Te1' Fe1' 86.0(2) . 7_556 ?
 O3 Te1' Fe1' 86.0(2) 2_656 7 ?
 O3 Te1' K1 130.71(18) . 8 ?
 O3 Te1' K1 49.72(18) . 7 ?
 O3 Te1' K1 130.71(18) 2_656 7 ?
 O3 Te1' K1 49.72(18) 2_656 8 ?
 O3 Te1' O1 91.7(2) . 7 ?
 O3 Te1' O1 91.7(2) 2_656 8 ?
 O3 Te1' O1 88.7(2) . 8 ?
 O3 Te1' O1 88.7(2) 2_656 7 ?
 O3 Te1' O3 179.5(3) . 2_656 ?
 O4 Te1' Te1 39.78(10) 8_554 7 ?
 O4 Te1' Te1 140.32(11) 7_556 7 ?
 O4 Te1' Te1 140.32(11) 8_554 7_556 ?
 O4 Te1' Te1 39.78(10) 7_556 7_556 ?
 O4 Te1' Fe1' 140.32(11) 7_556 7 ?
 O4 Te1' Fe1' 39.78(10) 8_554 7 ?
 O4 Te1' Fe1' 140.32(11) 8_554 7_556 ?
 O4 Te1' Fe1' 39.78(10) 7_556 7_556 ?
 O4 Te1' K1 92.68(10) 8_554 7 ?
 O4 Te1' K1 137.44(10) 8_554 8 ?
 O4 Te1' K1 137.44(10) 7_556 7 ?
 O4 Te1' K1 92.68(10) 7_556 8 ?
 O4 Te1' O1 178.36(12) 7_556 7 ?
 O4 Te1' O1 79.78(14) 7_556 8 ?
 O4 Te1' O1 178.36(12) 8_554 8 ?
 O4 Te1' O1 79.78(14) 8_554 7 ?
 O4 Te1' O3 89.8(2) 7_556 . ?
 O4 Te1' O3 89.8(2) 7_556 2_656 ?
 O4 Te1' O3 89.8(2) 8_554 2_656 ?
 O4 Te1' O3 89.8(2) 8_554 . ?
 O4 Te1' O4 100.9(2) 8_554 7_556 ?
 K1 Te2 K1 180.0 1_556 7 ?
 K1 Te2 K1 115.55(3) 7_556 7 ?
 K1 Te2 K1 64.45(3) 7_556 1_556 ?
 K1 Te2 K1 64.45(3) . 7 ?
 K1 Te2 K1 180.0 7_556 . ?
 K1 Te2 K1 115.55(3) . 1_556 ?
 K1 Te2 K2 115.02(9) 7_556 . ?
 K1 Te2 K2 64.98(9) 7_556 7_556 ?
 K1 Te2 K2 113.90(10) 1_556 7_556 ?
 K1 Te2 K2 64.98(9) . . ?
 K1 Te2 K2 115.02(9) . 7_556 ?
 K1 Te2 K2 66.10(10) 1_556 . ?
 K1 Te2 K2 113.90(10) 7 . ?
 K1 Te2 K2 66.10(10) 7 7_556 ?
 K2 Te2 K2 180.0 . 7_556 ?
 O2 Te2 K1 54.3(2) . . ?
 O2 Te2 K1 130.5(2) . 1_556 ?
 O2 Te2 K1 49.5(2) . 7 ?
 O2 Te2 K1 125.7(2) 7_556 . ?
 O2 Te2 K1 125.7(2) . 7_556 ?
 O2 Te2 K1 49.5(2) 7_556 1_556 ?
 O2 Te2 K1 130.5(2) 7_556 7 ?
 O2 Te2 K1 54.3(2) 7_556 7_556 ?
 O2 Te2 K2 118.02(19) 7_556 7_556 ?
 O2 Te2 K2 118.02(19) . . ?
 O2 Te2 K2 61.98(19) 7_556 . ?
 O2 Te2 K2 61.98(19) . 7_556 ?
 O2 Te2 O2 180.0 7_556 . ?
 O2 Te2 O5 87.5(3) 7_556 . ?
 O2 Te2 O5 92.5(3) . . ?
 O2 Te2 O5 92.5(3) 7_556 7_556 ?
 O2 Te2 O5 87.5(3) . 7_556 ?
 O3 Te2 K1 54.61(18) . 7 ?
 O3 Te2 K1 50.20(15) 7_556 7_556 ?
 O3 Te2 K1 129.80(15) 7_556 . ?
 O3 Te2 K1 125.39(18) 7_556 7 ?
 O3 Te2 K1 50.20(15) . . ?
 O3 Te2 K1 125.39(18) . 1_556 ?
 O3 Te2 K1 129.80(15) . 7_556 ?
 O3 Te2 K1 54.61(18) 7_556 1_556 ?
 O3 Te2 K2 60.8(2) . . ?
 O3 Te2 K2 60.8(2) 7_556 7_556 ?
 O3 Te2 K2 119.2(2) . 7_556 ?
 O3 Te2 K2 119.2(2) 7_556 . ?
 O3 Te2 O2 92.94(15) . 7_556 ?
 O3 Te2 O2 92.94(15) 7_556 . ?
 O3 Te2 O2 87.06(15) . . ?
 O3 Te2 O2 87.06(15) 7_556 7_556 ?
 O3 Te2 O3 180.0 . 7_556 ?
 O3 Te2 O5 90.4(3) 7_556 . ?
 O3 Te2 O5 90.4(3) . 7_556 ?
 O3 Te2 O5 89.6(3) 7_556 7_556 ?
 O3 Te2 O5 89.6(3) . . ?
 O5 Te2 K1 123.4(3) 7_556 1_556 ?
 O5 Te2 K1 123.4(3) . 7 ?
 O5 Te2 K1 120.9(3) 7_556 . ?
 O5 Te2 K1 59.1(3) . . ?
 O5 Te2 K1 59.1(3) 7_556 7_556 ?
 O5 Te2 K1 56.6(3) . 1_556 ?
 O5 Te2 K1 56.6(3) 7_556 7 ?
 O5 Te2 K1 120.9(3) . 7_556 ?
 O5 Te2 K2 137.99(10) . 7_556 ?
 O5 Te2 K2 138.00(10) 7_556 . ?
 O5 Te2 K2 42.00(10) 7_556 7_556 ?
 O5 Te2 K2 42.00(10) . . ?
 O5 Te2 O5 180.0 . 7_556 ?
 Te2 K1 Te2 115.55(3) . 1_554 ?
 Te2 K1 H5 40.8(14) . . ?
 Te2 K1 H5 147.6(16) 1_554 . ?
 O1 K1 Te2 89.91(10) . 1_554 ?
 O1 K1 Te2 88.21(10) . . ?
 O1 K1 O2 118.56(14) . 7 ?
 O1 K1 O2 60.38(11) . . ?
 O1 K1 O3 116.42(15) . . ?
 O1 K1 O3 62.60(12) . 7 ?
 O1 K1 O5 89.12(12) . 1_554 ?
 O1 K1 O5 87.16(13) . . ?
 O1 K1 H5 71.0(6) . . ?
 O1 K1 O6 155.55(11) . . ?
 O1 K1 O7 65.2(5) . . ?
 O2 K1 Te2 33.51(14) . . ?
 O2 K1 Te2 32.99(15) 7 1_554 ?
 O2 K1 Te2 95.09(18) . 1_554 ?
 O2 K1 Te2 98.29(19) 7 . ?
 O2 K1 O2 95.1(3) 7 . ?
 O2 K1 O3 55.96(11) 7 7 ?
 O2 K1 O3 67.61(11) . 7 ?
 O2 K1 O3 72.00(11) 7 . ?
 O2 K1 O5 56.9(2) 7 1_554 ?
 O2 K1 O5 57.38(19) . . ?
 O2 K1 O5 128.0(2) 7 . ?
 O2 K1 O5 123.2(2) . 1_554 ?
 O2 K1 H5 139.1(14) 7 . ?
 O2 K1 H5 52.9(16) . . ?
 O2 K1 O6 80.8(3) 7 . ?
 O2 K1 O7 143.9(15) 7 . ?
 O2 K1 O7 114.3(10) . . ?
 O3 K1 Te2 96.43(14) 7 . ?
 O3 K1 Te2 31.94(14) . . ?
 O3 K1 Te2 99.05(16) . 1_554 ?
 O3 K1 Te2 32.00(12) 7 1_554 ?
 O3 K1 O2 56.19(11) . . ?
 O3 K1 O3 95.95(18) . 7 ?
 O3 K1 O5 124.94(16) 7 . ?
 O3 K1 O5 55.70(16) 7 1_554 ?
 O3 K1 O5 128.86(18) . 1_554 ?
 O3 K1 O5 56.02(18) . . ?
 O3 K1 H5 117.0(14) 7 . ?
 O3 K1 H5 68.8(10) . . ?
 O3 K1 O7 141.8(15) . . ?
 O5 K1 Te2 149.44(8) . 1_554 ?
 O5 K1 Te2 149.26(9) 1_554 . ?
 O5 K1 Te2 33.99(7) . . ?
 O5 K1 Te2 33.81(7) 1_554 1_554 ?
 O5 K1 O5 174.98(13) 1_554 . ?
 O5 K1 H5 158.9(5) 1_554 . ?
 O5 K1 H5 16.6(4) . . ?
 O6 K1 Te2 104.4(5) . . ?
 O6 K1 Te2 102.9(5) . 1_554 ?
 O6 K1 O2 137.1(4) . . ?
 O6 K1 O3 134.4(4) . 7 ?
 O6 K1 O3 82.5(3) . . ?
 O6 K1 O5 91.8(5) . . ?
 O6 K1 O5 90.2(5) . 1_554 ?
 O6 K1 H5 105.0(12) . . ?
 O6 K1 O7 90.4(5) . . ?
 O7 K1 Te2 119.1(15) . 1_554 ?
 O7 K1 Te2 117.8(15) . . ?
 O7 K1 O3 115.0(10) . 7 ?
 O7 K1 O5 88.4(16) . 1_554 ?
 O7 K1 O5 86.9(16) . . ?
 O7 K1 H5 77(2) . . ?
 Te1' K2 Te1' 106.29(12) . 5_656 ?
 Te1' K2 Fe1 106.3 . 5_656 ?
 Te1' K2 Fe1 0.000(15) 5_656 5_656 ?
 Te2 K2 Te1' 156.19(19) . 5_656 ?
 Te2 K2 Te1' 53.29(2) 4_546 5_656 ?
 Te2 K2 Te1' 53.29(2) . . ?
 Te2 K2 Te1' 156.19(19) 4_546 . ?
 Te2 K2 Te2 141.91(5) 4_546 . ?
 Te2 K2 Fe1 156.19(19) . 5_656 ?
 Te2 K2 Fe1 53.29(2) 4_546 5_656 ?
 O4 K2 Te1' 102.68(11) 4_546 . ?
 O4 K2 Te1' 27.69(9) 4_546 5_656 ?
 O4 K2 Te1' 102.68(11) 7_556 5_656 ?
 O4 K2 Te1' 27.69(9) 7_556 . ?
 O4 K2 Te2 152.64(8) 7_556 4_546 ?
 O4 K2 Te2 152.64(8) 4_546 . ?
 O4 K2 Te2 65.35(6) 7_556 . ?
 O4 K2 Te2 65.35(6) 4_546 4_546 ?
 O4 K2 Fe1 27.69(9) 4_546 5_656 ?
 O4 K2 Fe1 102.68(11) 7_556 5_656 ?
 O4 K2 O4 87.33(13) 7_556 4_546 ?
 O4 K2 O5 93.18(9) 4_546 6 ?
 O4 K2 O5 176.6(3) 7_556 6 ?
 O4 K2 O5 93.18(9) 7_556 . ?
 O4 K2 O5 176.6(3) 4_546 . ?
 O4 K2 O6 88.97(18) 4_546 1_556 ?
 O4 K2 O6 88.97(18) 7_556 1_556 ?
 O4 K2 O6 92.40(19) 7_556 . ?
 O4 K2 O6 92.40(19) 4_546 . ?
 O5 K2 Te1' 79.15(10) 6 5_656 ?
 O5 K2 Te1' 154.7(2) 6 . ?
 O5 K2 Te1' 79.15(10) . . ?
 O5 K2 Te1' 154.7(2) . 5_656 ?
 O5 K2 Te2 27.90(7) . . ?
 O5 K2 Te2 27.90(7) 6 4_546 ?
 O5 K2 Te2 114.01(8) . 4_546 ?
 O5 K2 Te2 114.01(8) 6 . ?
 O5 K2 Fe1 79.15(10) 6 5_656 ?
 O5 K2 Fe1 154.7(2) . 5_656 ?
 O5 K2 O5 86.12(14) 6 . ?
 O5 K2 O6 87.6(2) 6 1_556 ?
 O5 K2 O6 87.6(2) . 1_556 ?
 O5 K2 O6 91.0(2) 6 . ?
 O5 K2 O6 91.0(2) . . ?
 O6 K2 Te1' 69.07(11) . . ?
 O6 K2 Te1' 111.90(11) 1_556 5_656 ?
 O6 K2 Te1' 111.90(11) 1_556 . ?
 O6 K2 Te1' 69.07(11) . 5_656 ?
 O6 K2 Te2 89.17(12) 1_556 4_546 ?
 O6 K2 Te2 89.17(12) 1_556 . ?
 O6 K2 Te2 90.21(11) . 4_546 ?
 O6 K2 Te2 90.21(11) . . ?
 O6 K2 Fe1 69.07(11) . 5_656 ?
 O6 K2 Fe1 111.90(11) 1_556 5_656 ?
 O6 K2 O6 178.1(2) . 1_556 ?
 Te1 O1 Te1' 97.41(14) . 7 ?
 Te1 O1 Fe1 97.41(14) . 7 ?
 Te1 O1 K1 106.83(15) . . ?
 Te1' O1 K1 104.59(15) 7 . ?
 Fe1 O1 Te1' 0.0 7 7 ?
 Fe1 O1 K1 104.59(15) 7 . ?
 Te1 O2 K1 99.5(2) . . ?
 Te1 O2 K1 131.8(4) . 7 ?
 Te2 O2 Te1 129.9(5) . . ?
 Te2 O2 K1 97.55(14) . 7 ?
 Te2 O2 K1 92.21(16) . . ?
 K1 O2 K1 84.9(3) 7 . ?
 Te1' O3 K1 98.2(2) . 7 ?
 Te1' O3 K1 128.9(3) . . ?
 Te2 O3 Te1' 132.6(3) . . ?
 Te2 O3 K1 97.86(15) . . ?
 Te2 O3 K1 93.39(18) . 7 ?
 K1 O3 K1 84.05(18) . 7 ?
 Te1 O4 Te1' 98.59(13) . 7_556 ?
 Te1 O4 Fe1 98.59(13) . 7_556 ?
 Te1 O4 K2 116.05(19) . 7_556 ?
 Te1' O4 K2 112.2(2) 7_556 7_556 ?
 Fe1 O4 Te1' 0.0 7_556 7_556 ?
 Fe1 O4 K2 112.2(2) 7_556 7_556 ?
 Te2 O5 K1 86.9(3) . . ?
 Te2 O5 K1 89.6(3) . 1_556 ?
 Te2 O5 K2 110.10(13) . . ?
 Te2 O5 H5 102(6) . . ?
 K1 O5 K1 174.98(13) 1_556 . ?
 K1 O5 H5 110(5) 1_556 . ?
 K1 O5 H5 74(5) . . ?
 K2 O5 K1 87.2(2) . . ?
 K2 O5 K1 90.5(2) . 1_556 ?
 K2 O5 H5 142(6) . . ?
 K1 O6 K1 92.49(16) 6 . ?
 K1 O6 K2 89.8(5) . . ?
 K1 O6 K2 91.5(5) . 1_554 ?
 K1 O6 K2 89.8(5) 6 . ?
 K1 O6 K2 91.5(5) 6 1_554 ?
 K1 O6 H6 86(6) 6 . ?
 K1 O6 H6 178(6) . . ?
 K2 O6 K2 178.1(2) . 1_554 ?
 K2 O6 H6 89(7) 1_554 . ?
 K2 O6 H6 90(7) . . ?
 K1 O7 K1 86.8(10) . 6 ?

loop_
  _geom_torsion_atom_site_label_1
  _geom_torsion_atom_site_label_2
  _geom_torsion_atom_site_label_3
  _geom_torsion_atom_site_label_4
  _geom_torsion
  _geom_torsion_site_symmetry_1
  _geom_torsion_site_symmetry_2
  _geom_torsion_site_symmetry_3
  _geom_torsion_site_symmetry_4
  _geom_torsion_publ_flag
 K1 Te2 O3 Te1' 8.8(5) 7_556 . . . ?
 K1 Te2 O3 Te1' -75.7(4) 1_556 . . . ?
 K1 Te2 O3 Te1' -171.2(5) . . . . ?
 K1 Te2 O3 Te1' 104.3(4) 7 . . . ?
 K1 Te2 O3 K1 180.0 7_556 . . . ?
 K1 Te2 O3 K1 180.000(1) 1_556 . . 7 ?
 K1 Te2 O3 K1 84.45(19) . . . 7 ?
 K1 Te2 O3 K1 -84.45(19) 7 . . . ?
 K1 Te2 O3 K1 -95.55(19) 7_556 . . 7 ?
 K1 Te2 O3 K1 95.55(19) 1_556 . . . ?
 K2 Te2 O3 Te1' -90.7(4) . . . . ?
 K2 Te2 O3 Te1' 89.3(4) 7_556 . . . ?
 K2 Te2 O3 K1 164.93(19) . . . 7 ?
 K2 Te2 O3 K1 80.48(16) . . . . ?
 K2 Te2 O3 K1 -15.07(19) 7_556 . . 7 ?
 K2 Te2 O3 K1 -99.52(16) 7_556 . . . ?
 O2 Te2 O3 Te1' 144.7(4) . . . . ?
 O2 Te2 O3 Te1' -35.3(4) 7_556 . . . ?
 O2 Te2 O3 K1 40.36(19) . . . 7 ?
 O2 Te2 O3 K1 135.9(2) 7_556 . . . ?
 O2 Te2 O3 K1 -44.1(2) . . . . ?
 O2 Te2 O3 K1 -139.64(19) 7_556 . . 7 ?
 O5 Te2 O3 Te1' -122.8(5) . . . . ?
 O5 Te2 O3 Te1' 57.2(5) 7_556 . . . ?
 O5 Te2 O3 K1 48.4(2) . . . . ?
 O5 Te2 O3 K1 -47.1(2) 7_556 . . 7 ?
 O5 Te2 O3 K1 -131.6(2) 7_556 . . . ?
 O5 Te2 O3 K1 132.9(2) . . . 7 ?

_shelx_res_file
;
TITL
CELL 0.71073 12.766 14.947 5.9706 90 90.047 90
ZERR 4 0.0006 0.0006 0.0002 0 0.003 0
LATT 2
SYMM -X,+Y,-Z
SFAC Fe H K O Te
UNIT 4 19.46 12 45.73 8
DFIX 0.87 O5 H5 O6 H6
EADP Te1 Fe1'
EADP Fe1 Te1'
EXYZ Te1 Fe1'
EXYZ Fe1 Te1'

L.S. 10
PLAN  5
SIZE 0.18 0.08 0.01
TEMP 163
CONF
LIST 4
BOND $H
HTAB 2.2
MORE -1
fmap 2
acta 74
TWIN -1 0 0 0 1 0 0 0 1 2
OMIT 1 19 0
OMIT 5 21 0
OMIT 3 20 1
OMIT -17 12 1
OMIT 3 23 0

WGHT    0.068700
BASF   0.47049
FVAR       0.19255   0.79638
TE1   5    0.000000    0.285859    0.500000    20.50000    0.00881    0.02130 =
         0.01332    0.00000   -0.00340    0.00000
TE1'  5    0.500000    0.213977    0.500000   -20.50000    0.01062    0.01982 =
         0.01387    0.00000   -0.00614    0.00000
TE2   5    0.250000    0.250000    0.750000    10.50000    0.00865    0.02181 =
         0.01485   -0.00005   -0.00426    0.00073
FE1   1    0.500000    0.213977    0.500000    20.50000    0.01062    0.01982 =
         0.01387    0.00000   -0.00614    0.00000
FE1'  1    0.000000    0.285859    0.500000   -20.50000    0.00881    0.02130 =
         0.01332    0.00000   -0.00340    0.00000
K1    3    0.199519    0.131716    0.251970    11.00000    0.02309    0.03139 =
         0.02716   -0.00272   -0.00431    0.00480
K2    3    0.351008    0.000000    0.744171    10.50000    0.02551    0.03541 =
         0.04576    0.00000   -0.00402    0.00000
O1    4    0.004384    0.198372    0.259490    11.00000    0.01288    0.02397 =
         0.02411   -0.00114   -0.00589    0.00034
O2    4    0.155673    0.287758    0.512305    11.00000    0.01035    0.03142 =
         0.02088    0.00318   -0.00568    0.00089
O3    4    0.342605    0.213349    0.523414    11.00000    0.00954    0.03479 =
         0.01489   -0.00259   -0.00239    0.00073
O4    4   -0.008524    0.371491    0.741593    11.00000    0.01709    0.02199 =
         0.02110    0.00113   -0.00560    0.00005
O5    4    0.189910    0.128668    0.757669    11.00000    0.01606    0.02354 =
         0.03213   -0.00495    0.00169   -0.00101
H5    2    0.126550    0.137864    0.712207    11.00000   -1.50000
O6    4    0.347141    0.000000    0.245610    10.50000    0.01886    0.02995 =
         0.06063    0.00000    0.00188    0.00000
H6    2    0.392489   -0.043356    0.245341    11.00000   -1.50000
O7    4    0.036358    0.000000    0.258189     0.21651    0.09172    0.06389 =
         0.46397    0.00000    0.00409    0.00000
HKLF 4 1 1 0 1 0 -1 0 0 0 -1


END

WGHT      0.0686      0.0000

EQIV $1 x+1/2, y-1/2, z-1/2
HTAB O6 O4_$1

Q1    1   0.0000  0.2344  0.5000  10.50000  0.05    3.77
Q2    1   0.0000  0.3336  0.5000  10.50000  0.05    3.77
Q3    1   0.2446  0.3014  0.7694  11.00000  0.05    3.44
Q4    1   0.5000  0.1739  0.5000  10.50000  0.05    3.19
Q5    1   0.2389  0.2763  0.8208  11.00000  0.05    3.06
;
_shelx_res_checksum                43818
_shelx_hkl_file
;
   3   1   5    0.09    3.77
   4  -2   6  434.49   10.56
   4   0   4 1604.09   14.46
   6  -4   2  192.90    5.19
   6  -4   4  278.03    7.65
  -1   5   5   16.61    3.50
   1   1   7    4.51    5.84
   4   0   3  879.80    9.53
   5  -5   6  203.79    9.05
   5  -3   5    6.62    4.96
   6  -6   5   91.68    6.88
  -1   5   4   12.94    2.88
   0   2   7  164.71    7.83
   0   4   3  840.99    7.77
   0   4   5  198.46    5.85
   3  -3   7    6.93    6.34
   6  -4   3  242.37    6.33
  -1   3   7   29.81    5.59
   3  -1   6   23.96    5.79
   3   1   3   12.77    3.05
   3   1   4  348.35    6.97
   1   3   3   30.82    2.81
   2   2   3  915.87    9.00
   2   2   4  104.84    4.72
  -2   2   8   25.37    6.57
   1   3   4   76.96    4.15
   4  -2   5  217.31    7.41
   5  -7   6  172.98    8.85
   2  -2   7   78.03    7.08
   2   0   6   70.39    6.09
   4  -4   6  800.62   13.77
   5  -3   2  572.63    7.45
   6  -6   4  102.58    6.04
   5  -5   5    6.12    5.28
   5  -3   3   90.55    4.64
   1   1   6    4.00    4.69
   6  -6   2  147.47    4.91
   1  -1   7    4.32    5.53
   3  -1   5    2.46    4.34
   6  -6   3  170.18    5.78
  -2   4   6    8.63    3.99
  -1   3   6  401.05    8.57
   0   2   6 1285.22   14.45
   3  -3   6   85.97    6.94
   4  -6   6  181.29    8.72
   4  -2   4 1701.79   15.04
   0   0   7  229.35    8.74
   4  -2   2 4861.30   19.34
   2  -4   7   74.89    7.22
   4  -4   5  157.34    7.01
   4  -2   3  611.36    8.44
   5  -7   5    7.45    5.07
  -1   1   7    5.65    5.42
  -2   0   8  117.51    8.16
  -2   2   7  233.77    8.20
   3  -1   4  362.26    7.31
   4  -8   6   14.06    6.71
  -3   1   8   -1.53    6.18
  -3   3   7    5.35    5.04
   1  -3   7   25.92    6.81
  -2   4   5  393.28    7.22
   0   2   5  300.15    7.04
   2  -6   7   58.91    7.54
   3  -5   6  284.89    9.23
   3  -1   2  564.06    6.34
   5  -5   3   62.20    4.41
  -1   3   5   29.32    3.56
   1  -1   6    3.96    4.92
   2   0   4 1016.00   11.13
   3  -3   5   19.97    4.87
   3  -1   3   16.17    2.86
   5  -5   2 1552.91   11.96
   4  -6   5  109.95    6.73
   4  -4   4 1570.27   15.26
   5  -7   4  285.97    7.99
   0  -2   7  169.27    8.16
   0   0   6  877.18   12.61
   1   1   4   -0.05    2.97
   2  -4   6   38.16    6.24
   2   0   3  448.36    6.76
   3  -7   6  196.85    8.99
  -2  -2   8   24.11    7.22
  -2   4   4    9.78    2.71
   0   2   4 2947.83   16.93
   1  -5   7   15.57    6.44
   2  -2   5  293.04    7.99
  -1  -1   7    7.25    5.39
  -1   1   6   93.29    5.47
  -1   3   4  931.36    9.32
   4  -8   5  241.28    8.65
   4  -4   3  265.20    6.37
   5  -7   3   40.96    4.35
  -3  -1   8    1.54    6.57
  -2   2   6    2.02    4.28
   1   1   3   73.36    3.13
   3  -9   6  133.18    8.59
   3  -3   4  464.41    8.63
  -2   0   7  163.64    7.89
  -1   3   3   37.88    2.56
   0   2   3  785.61    7.75
   3  -5   5   48.83    5.22
   4  -4   2 3015.12   15.71
  -4   0   8  673.60   13.76
  -3   1   7   10.29    5.47
   1  -7   7   13.60    7.36
   1  -3   6  140.75    7.03
  -5   1   8   26.51    6.65
  -4   2   7  174.81    7.45
   2  -6   6   64.47    6.60
   0  -2   6 1249.98   15.73
   0   0   5  139.75    5.90
   2  -2   4  100.29    5.31
  -1  -3   7   31.78    6.23
   2  -4   5  119.03    6.40
   3  -7   5   35.85    5.30
   3  -3   3  101.88    4.29
  -3  -3   8   31.48    7.40
  -1   1   5   43.19    4.56
   0  -6   7   93.38    8.41
   2  -8   6  108.33    7.64
   1  -5   6  426.28   10.73
   3  -5   4  506.29    9.39
   4  -6   3  330.30    7.06
  -3   3   5   16.29    3.71
  -2  -2   7  225.92    9.16
  -2   2   5  363.94    7.28
  -1  -1   6  101.59    6.00
   1  -1   4    0.75    3.63
   2 -10   6  238.79   10.19
   3  -9   5   20.79    6.09
   3  -3   2 1655.68   11.43
  -4  -2   8  510.78   13.11
  -2   0   6   -0.75    4.71
   0  -8   7  107.46    8.51
   2  -2   3  907.14    9.83
  -5  -1   8   25.63    7.16
  -3  -1   7    6.95    5.42
  -1  -5   7   23.33    6.61
   0  -4   6  826.62   13.75
   2  -6   5  172.63    7.50
   4  -6   2 1417.93   11.64
  -6   0   8    3.97    6.63
   0   0   4 2984.46   18.05
   1  -7   6  743.50   13.87
  -4   0   7  113.01    6.90
   2  -4   4    2.17    4.14
   3  -7   4  182.32    6.92
   4  -8   3  347.57    7.78
  -5   1   7    5.25    5.44
   0  -2   5  253.93    7.66
   3  -5   3   53.90    4.39
  -4  -4   8  221.82   10.75
  -2  -4   7  160.83    8.57
  -1  -7   7   26.19    7.75
  -1   1   4  102.48    4.28
   1  -9   6  137.57    8.84
   2  -2   2  264.65    4.60
  -2   2   4   74.39    4.09
  -1  -3   6  411.03    9.91
   2  -8   5  238.23    8.31
  -3   3   4  222.89    5.07
   0  -6   6  378.58   10.85
   1 -11   6   29.90    7.80
   1  -5   5   28.36    5.38
  -5  -3   8  146.70    9.52
  -3  -3   7   10.55    6.53
  -1  -9   7    8.26    7.96
  -1  -1   5   43.44    4.50
  -2  -2   6    2.16    5.12
   1  -3   4   75.31    5.10
   2 -10   5  172.16    8.17
  -6  -2   8   14.05    7.35
  -2  -6   7  163.25    9.11
   0   0   3  461.75    6.45
  -4  -2   7  164.17    8.50
  -2   0   5  231.83    6.73
   0  -8   6    4.42    6.62
   3  -5   2  958.64    9.59
  -7  -1   8   17.16    7.24
  -3  -1   6    5.04    5.10
  -1  -5   6  286.04    9.59
   1  -7   5   36.23    5.88
   2  -4   3  506.53    8.20
   3  -7   3   50.30    4.79
  -3   1   5   34.46    4.56
  -1   1   3   36.95    2.80
  -5  -5   8   39.86    7.98
  -5  -1   7    1.28    5.41
  -4   2   5  358.68    7.55
  -3  -5   7   24.95    7.11
  -2  -8   7   65.56    8.07
   0 -10   6    0.86    7.02
   0  -2   4 2692.73   18.62
  -6   0   7   61.60    6.67
   0 -12   6    3.78    7.70
  -2 -10   7   72.21    8.91
   1  -9   5   16.10    5.99
   2  -8   4  213.42    7.69
  -6  -4   8   -1.75    7.00
  -2  -4   6    5.71    5.10
  -1  -7   6  223.66    9.22
  -1  -3   5   33.57    5.10
  -4  -4   7  171.64    9.27
   1 -11   5   25.03    6.87
   1  -5   4  772.17   11.15
  -7  -3   8   51.08    8.33
  -3  -7   7   45.54    7.61
   1  -3   3   31.48    3.57
  -8  -2   8  606.71   14.42
  -5  -3   7    7.52    6.63
  -3  -3   6   11.92    5.55
  -1  -9   6  281.07   10.34
   2  -6   3  580.27    9.35
   3  -7   2  656.70    8.66
  -6  -6   8   29.79    8.13
  -3  -9   7    5.68    7.98
  -2  -2   5  378.96    8.53
  -4  -6   7  145.38    9.51
  -2  -6   6   94.49    7.10
  -2   0   4    1.12    3.06
  -1 -11   6  135.44    9.05
  -6  -2   7   83.11    7.57
  -3 -11   7   10.64    7.90
   0  -8   5  150.98    7.38
   0  -4   4  593.95    9.99
   1  -7   4  903.69   12.91
  -7  -5   8  185.94   11.01
  -4  -2   6 1024.92   14.38
  -7  -1   7    1.49    5.95
  -3  -1   5   28.46    4.39
  -3   1   4  112.05    4.61
   0  -2   3  810.29    9.02
  -4  -8   7   62.59    8.58
  -2  -8   6  233.94   10.04
   0 -10   5  252.32    9.05
   2  -8   3  168.19    6.25
  -8  -4   8  205.29   10.97
  -5  -5   7   18.79    6.87
  -5   3   4  210.32    5.15
  -4   2   4 3342.61   17.77
  -3  -5   6  591.61   12.27
   0 -12   5  155.66    9.11
  -7  -7   8  164.92   11.42
  -4   0   5  351.89    7.92
   1  -9   4  293.36    8.37
  -9  -3   8   63.73    9.19
  -4 -10   7   72.31    8.93
  -2 -10   6  433.37   12.43
  -2  -4   5  387.92    9.42
   1  -5   3   72.55    4.30
  -6  -4   7  237.50   10.20
  -5   1   5    4.87    4.22
  -4 -12   7   72.36   10.17
  -2 -12   6  256.29   11.58
  -6   2   5  364.52    7.79
  -5  -7   7   39.31    8.43
  -4  -4   6  480.57   11.40
  -1  -1   3   32.80    3.18
   0  -6   4  602.71   10.62
  -8  -6   8   77.11    9.86
  -3  -7   6  454.00   11.71
   2  -6   2  397.65    6.89
  -7  -3   7    6.11    6.71
  -1  -9   5   29.02    6.56
  -5  -9   7    8.46    8.16
  -9  -5   8  160.96   10.98
  -5  -3   6  364.87   10.13
  -3  -9   6  129.23    9.27
  -3  -3   5   18.00    4.66
  -2  -2   4   75.02    5.07
  -1 -11   5   24.80    6.88
  -8  -2   7   84.44    7.92
  -6  -6   7  131.54    9.06
  -5 -11   7    2.79    8.97
   0  -8   4  105.40    6.50
 -10  -4   8    3.26    8.42
  -4  -6   6  233.72    9.71
  -3 -13   6   11.44    8.64
  -3 -11   6    0.62    7.80
  -2   0   3  331.12    5.62
   1  -7   3  167.41    5.97
  -9  -1   7    5.74    6.07
  -1  -5   4    6.41    4.71
   0  -4   3  806.80    9.75
  -9  -7   8  143.26   11.77
  -7  -5   7   27.62    7.97
  -6  -8   7   66.77    9.08
  -4  -2   5  380.78    9.08
   0 -10   4   19.81    5.74
  -3  -1   4  111.49    5.31
   2  -8   2  552.65    8.59
  -6 -10   7   53.25    9.96
  -4  -8   6  157.06    9.37
  -2  -8   5  116.11    7.22
 -10  -6   8   31.60    9.42
  -6 -12   7  127.26   11.71
  -5  -5   6  399.72   11.28
   1  -9   3   24.39    4.86
  -8  -4   7  203.30    9.88
  -8   0   6 1536.17   17.50
  -5  -1   5    0.59    4.63
  -2 -10   5  141.30    8.73
  -7  -7   7   24.49    8.09
  -4 -14   6   26.33    9.69
  -4 -10   6   10.62    7.34
  -2 -12   5  147.57    9.59
   1  -5   2 2741.40   16.43
 -11  -5   8   39.49    9.77
  -9  -3   7    7.46    7.43
  -4 -12   6   12.40    7.95
  -4   0   4 9699.06   33.23
  -2  -4   4    8.07    4.60
  -1  -7   4  142.84    6.64
  -6  -4   6   54.26    7.05
  -6   0   5  348.66    8.53
  -1  -3   3   36.84    3.38
 -10  -2   7  168.09    9.78
   0  -6   3  592.49    9.39
  -8  -6   7  105.94    9.91
  -7 -11   7   -3.81    9.88
  -7   1   5   32.06    5.02
  -5   1   4  106.69    4.85
  -4  -4   5  729.66   12.38
 -11  -7   8   55.73   10.26
  -1  -9   4  296.01    8.93
  -6   2   4   80.38    4.36
  -5 -15   6   16.70   10.50
  -5  -9   6  230.27   10.75
 -12  -6   8   97.70   11.65
  -9  -5   7   24.00    8.64
  -8  -8   7   74.12   10.21
  -5 -13   6   -1.22    9.28
  -5 -11   6   96.14   10.17
  -3  -9   5   29.17    6.45
  -6  -6   6   15.80    6.46
  -3 -13   5    1.19    7.98
  -3 -11   5   13.67    7.35
  -3  -3   4  230.58    6.91
 -13  -5   8  142.35   12.58
  -8 -10   7   65.83   11.11
  -5  -3   5   17.36    5.20
  -2  -6   4  127.37    6.51
   0  -8   3  189.41    6.72
 -10  -4   7  174.97   10.77
  -8 -12   7  131.58   12.83
  -4  -6   5  282.88    9.29
  -2  -2   3  391.30    6.89
   1  -7   2 1354.85   12.78
  -9  -7   7   37.48    9.77
  -6  -8   6  735.75   15.82
  -1  -5   3   52.59    4.63
   0 -10   3  221.18    8.07
 -11  -3   7    5.81    7.48
  -7  -5   6  447.62   12.11
  -6 -14   6  307.27   14.72
  -6  -2   5  351.74    9.61
  -2  -8   4  983.81   14.86
  -9  -9   7    7.95   10.05
  -6 -12   6  342.86   14.38
  -6 -10   6  509.56   14.83
  -4  -2   4 3448.34   22.27
 -10  -6   7  142.36   11.28
  -9 -11   7    4.25   10.27
   1  -9   2  346.38    7.92
  -5  -5   5   14.26    5.59
  -4 -14   5   94.80   10.50
  -4 -10   5   80.39    8.70
  -3  -5   4  915.67   13.51
  -2 -10   4  981.12   15.95
  -8  -4   6  487.47   12.48
  -7  -7   6  529.08   13.92
  -7  -1   5   35.30    5.73
  -4 -12   5  216.41   10.76
  -3  -1   3    4.75    3.03
 -11  -5   7   20.38    9.85
 -10  -8   7   56.67   10.77
  -7 -15   6   11.38   11.18
  -7  -9   6  232.71   12.13
  -5  -1   4  107.66    5.84
 -12  -4   7  144.54   11.19
 -10 -10   7   63.27   11.90
  -9  -3   6    7.34    6.92
  -8   0   5  254.93    8.02
  -7 -13   6   -0.92   10.17
  -7 -11   6  108.51   10.58
  -6  -4   5  714.82   13.63
 -11  -7   7   34.74   10.64
  -8  -6   6  252.60   10.68
  -5 -15   5    0.35   10.29
  -3  -7   4  664.70   12.35
  -2  -4   3 1272.80   12.99
  -5  -9   5   13.37    7.49
  -4  -4   4 1111.94   14.54
  -1  -9   3   28.98    6.01
 -11  -9   7    0.80   10.83
  -6   0   4    2.73    4.11
  -5 -13   5   -2.51    8.84
  -5 -11   5   11.80    8.00
  -1 -11   3    4.96    5.80
   0  -6   2  758.45    9.44
 -12  -6   7  130.01   11.96
 -11 -11   7    2.49   11.68
  -8 -14   6   25.26   11.64
  -8  -8   6  172.12   10.53
  -3 -13   4   31.23    7.86
  -3  -9   4  621.20   13.24
  -9  -5   6  589.97   14.34
  -8 -12   6   12.87   10.55
  -8 -10   6    8.25    9.61
  -7  -3   5   16.58    6.06
 -13  -5   7   13.97   10.12
  -7   1   4   87.26    5.24
  -6 -16   5   39.59   11.51
  -6  -6   5  263.00    9.74
 -12  -8   7   43.24   10.70
 -12 -10   7   58.39   12.94
 -10  -4   6    0.73    7.52
  -9 -15   6   -0.66   11.19
  -9  -7   6  469.27   14.01
  -8  -2   5  344.97   10.28
  -6 -14   5   74.49   11.24
  -5  -3   4  215.97    7.72
  -4  -6   4  255.23    8.60
  -2  -6   3  480.97    9.26
   0  -8   2  775.03   10.83
 -13  -7   7    1.76   10.95
  -6 -12   5  213.44   12.19
  -3  -3   3   19.11    3.55
 -11  -3   6  354.50   12.56
  -9 -13   6    9.85   10.43
  -9 -11   6    5.29   10.40
  -9  -9   6  144.30   11.05
  -7  -5   5   38.63    7.08
  -6 -10   5   72.30    8.41
   0 -10   2   51.31    5.51
 -14  -6   7   70.44   11.97
 -13  -9   7   10.80   10.97
  -9  -1   5   43.63    6.42
  -4 -14   4  189.09   11.22
  -4  -8   4  627.98   13.27
 -10  -6   6   85.49    9.11
  -2  -8   3  250.52    8.58
  -7 -15   5   12.72   10.69
  -4 -10   4   21.41    7.09
 -14  -8   7   81.80   12.32
 -20  -2   1  141.27   10.50
 -12  -4   0 1959.92   17.85
 -19  -3   2   29.36    7.71
 -18  -2   0   27.41    7.75
 -10  -4   0  827.82   10.92
 -23  -1   4   21.23    9.47
 -21  -1   1    1.73    7.92
 -19  -3   4   26.40    6.89
 -17  -1  -1   13.22    7.31
 -16  -4   3  153.40    7.70
 -19  -3   3   13.83    6.77
 -19  -1   0   36.82    8.37
 -17  -3   1   14.48    6.56
 -14  -4   1  166.05    6.94
 -11  -3  -1   31.51    4.26
  -8  -2  -2  946.12   10.75
 -20  -2   2  697.83   15.75
 -20   0   0 1349.23   21.33
 -18   0  -1  146.39    9.76
 -14  -4   3  117.52    5.85
 -12  -4   3  286.29    6.82
  -9  -3  -1   15.52    3.71
 -21   1   0    7.77    9.00
 -20  -2   4  757.07   15.62
 -14  -4   2   41.60    4.88
 -12  -4   1  204.99    6.59
 -10  -4   1  406.18    7.46
 -10  -4   2  217.35    5.49
 -21  -1   2    6.92    8.06
 -20  -2   3  178.15    9.90
 -12  -4   2 2687.07   19.15
 -22   0   2   -1.56    8.13
 -18  -2   1  142.76    8.40
 -17  -3   2  278.57    9.40
 -16  -2   0 1060.26   15.79
 -13  -3   0  440.37    9.34
 -21  -1   3   11.40    7.87
 -21  -1   4   13.58    7.84
 -15  -3   1   33.77    5.53
 -19  -1   1   17.00    7.15
 -12  -2  -1  391.05    8.54
 -22   0   3  123.42    9.80
 -22   0   4   11.44    8.11
 -18  -2   2   15.64    6.38
 -18  -2   4   20.49    6.14
 -17  -1   0    9.44    6.29
 -11  -3   0  232.56    6.47
 -23   1   4   20.31    8.77
 -21   1   1    0.68    7.85
 -20   0   1  169.94    9.55
 -16   0  -1  109.23    7.61
 -15  -3   2  260.11    8.03
 -15  -3   3   31.64    5.06
  -9  -3   0  289.57    6.11
 -18  -2   3  328.52    9.88
 -18   0   0    3.83    6.57
 -19  -1   2   12.29    6.66
 -19   1   0   34.14    7.68
 -17   1  -1   13.79    6.55
 -14  -2   0   17.95    4.30
 -13  -3   3   15.70    4.01
 -11  -3   3   93.04    4.25
 -10  -2  -1  368.62    7.13
 -20   2   0  660.71   15.25
 -19  -1   4   -2.08    6.10
 -18   2  -1  130.48    9.05
 -16  -2   4 1497.08   16.13
 -13  -3   2  298.62    7.35
 -13  -1  -1    8.91    4.44
 -20   0   2 1214.30   18.27
 -19  -1   3    9.47    6.37
 -11  -3   1   14.79    3.38
 -22   2   2   25.80    8.37
 -21   1   2   11.17    7.56
 -17  -1   1   16.87    5.83
 -16  -2   2 1571.12   17.07
 -11  -3   2  185.82    5.42
 -20   0   3  154.87    8.55
 -20   0   4  936.58   15.73
 -16  -2   3  318.30    8.39
 -15  -1   0   -0.20    4.28
 -12  -2   0 2384.18   17.47
 -18   0   1  113.85    7.66
 -14  -2   1  360.71    8.25
 -14   0  -1  301.91    8.36
 -22   2   3  102.14    9.11
 -21   1   3   10.23    6.60
 -21   1   4   12.34    7.05
 -22   2   4   23.54    7.67
 -21   3   1    8.81    7.59
 -20   2   1  143.49    9.08
 -19   1   1   17.41    6.18
 -17  -1   4  187.30    7.58
 -16   0   0 1276.00   15.77
 -11  -1  -1    8.42    3.25
 -14  -2   2   73.43    4.75
 -10  -2   0  120.07    4.35
 -18   0   2    6.68    5.66
 -17   1   0   12.00    5.36
 -15  -1   1   12.23    4.45
 -18   2   0   36.21    6.27
 -17   3  -1    9.34    6.18
 -16   2  -1  178.18    7.62
 -13  -1   0  362.50    7.64
 -19   1   2   15.04    6.01
 -18   0   3  328.74    9.35
 -18   0   4  176.64    7.42
 -15  -1   4    1.54    3.97
 -12  -2   3  335.00    6.42
  -9  -1  -1    5.14    2.95
 -22   4   2    4.21    7.66
 -20   2   2  777.20   14.43
 -12  -2   2 1001.77   10.80
 -12   0  -1  351.05    7.63
 -19   1   3   16.77    6.00
 -19   1   4   -0.91    5.71
 -15  -1   2   16.42    3.94
 -10  -2   1  443.45    6.80
 -15  -1   3    1.59    3.59
 -14   0   0  296.36    7.38
 -22   4   3  166.86    9.37
 -21   3   3    9.86    6.82
 -20   2   3  205.37    8.62
 -20   2   4  838.42   14.34
 -17   1   1   15.18    5.39
 -11  -1   0    1.09    3.06
 -22   4   4    4.75    7.11
 -21   3   4  171.81    8.97
 -21   5   1   17.77    6.92
 -18   2   1  169.40    7.94
 -16   0   4 1757.09   16.33
 -13  -1   1   12.19    3.34
 -13   1  -1    8.42    3.64
 -20   4   1  212.83    9.25
 -20   6   0  100.44    8.75
 -19   3   1   11.63    5.82
 -16   0   2 1172.03   13.79
 -15   1   0   -1.70    3.91
 -16   0   3  371.65    8.39
 -16   2   0 1134.45   14.54
 -14   2  -1  338.34    8.29
 -13  -1   3   -0.96    3.17
 -19   5   0  234.09    9.67
 -18   4   0    7.81    6.04
 -17   3   0  232.74    8.40
 -13  -1   2  165.02    5.20
 -16   4  -1  229.85    8.31
 -14   0   1  391.40    7.93
 -21   5   2  271.36   10.47
 -18   2   2   19.13    5.15
 -11  -1   1    5.74    2.96
 -20   4   2  382.64   10.68
 -19   3   2   25.90    5.71
 -11  -1   3    7.42    2.67
 -22   6   3   74.01    7.94
 -18   2   4   24.42    5.30
 -15   1   1   13.92    4.20
 -11   1  -1    6.57    3.15
 -21   5   3   20.41    6.52
 -19   3   3   15.22    5.61
 -14   0   2  179.48    5.57
 -14   0   3  772.15    9.97
 -11  -1   2  108.75    3.90
 -22   6   4   32.96    6.85
 -21   5   4   60.23    7.15
 -20   4   3  230.09    8.67
 -20   4   4  234.93    8.91
 -20   6   1   97.53    8.00
 -19   3   4   27.98    5.42
 -13   1   0  353.97    7.15
 -19   5   1    9.77    6.12
 -18   4   1  233.02    8.52
 -17   3   1   13.18    5.06
 -19   7   0  200.31    9.25
 -15   1   2   12.90    3.96
 -15   1   4   -0.96    3.69
 -14   2   0   23.19    4.17
 -12   0   1 1289.81   11.60
 -12   2  -1  413.79    7.70
 -18   6   0   44.92    6.52
 -10   0   0  275.86    5.28
 -21   7   2  283.82   10.33
 -17   5   0   51.73    5.99
 -15   1   3    6.74    3.37
 -13   3  -1   35.36    4.23
 -20   6   2  178.26    8.54
 -16   2   2 1531.89   15.07
 -16   4   0  293.95    8.06
 -16   6  -1  141.31    7.22
 -19   5   2  366.26   10.02
 -18   4   2    4.84    5.19
 -17   3   2  292.25    8.14
 -16   2   4 1508.97   14.64
 -15   5  -1   14.26    4.52
 -13   1   1    7.72    3.27
 -12   0   2 1043.47   10.13
 -12   0   3  781.00    8.66
  -9   1  -1    5.00    2.66
 -21   7   3   38.46    6.77
 -20   8   1   70.58    7.46
 -16   2   3  324.51    7.49
 -20   6   3  141.28    7.90
 -11   1   0    0.50    2.76
 -21   7   4   93.70    7.28
 -19   5   3   19.82    5.38
 -19   7   1   26.54    6.17
 -19   9   0  198.21    9.34
 -18   4   3  116.28    6.36
 -14   2   1  368.62    7.42
 -20   6   4  183.78    7.98
 -19   5   4  207.19    7.94
 -18   4   4    2.36    4.35
 -13   1   2  147.23    4.84
 -18   6   1  150.86    7.26
 -18   8   0  324.02    9.97
 -15   3   1   45.59    4.50
 -13   1   3    3.97    2.97
 -10   2  -1  424.34    6.62
 -17   5   1   20.86    4.79
 -12   2   0 2312.61   15.44
 -20   8   2  107.53    7.49
 -17   7   0  125.32    7.05
 -21   9   3    4.28    6.72
 -16   6   0  307.10    8.42
 -14   2   2   69.52    4.03
 -14   2   4   55.98    3.97
 -13   3   0  409.77    7.56
 -11   3  -1   28.67    3.35
 -15   7  -1   22.03    5.02
 -14   2   3  265.43    6.22
 -14   4   0    1.60    3.71
 -20   8   3   61.35    6.70
 -19   9   1   12.87    6.30
 -18   6   2   95.74    6.56
 -15   3   2  270.77    6.59
 -12   4  -1  181.85    5.63
 -17   5   2  181.62    6.78
 -15   3   4  154.01    5.61
 -13   5  -1   45.07    4.35
 -20   8   4   53.28    6.20
 -19   7   3   20.57    5.73
 -18  10   0  326.86   10.26
 -15   3   3   36.08    3.73
 -20  10   2    4.32    6.22
 -19   7   4  236.23    8.41
 -18   6   3  142.75    6.95
 -18   8   1   79.29    6.37
 -17   5   3   37.93    4.99
 -16   4   3  149.20    5.91
 -16   4   4 1203.37   13.20
 -12   2   1  469.71    7.04
 -11   1   2  104.75    3.62
 -11   1   3    7.86    2.61
 -18   6   4  112.63    6.42
 -17   7   1   26.53    5.09
 -17   9   0   95.11    6.87
 -13   3   1   24.22    3.50
 -19   9   2  139.45    7.92
 -19  11   1   12.57    6.52
 -16   6   1  204.75    7.14
 -14   4   1  172.47    5.65
 -10   2   0  133.96    3.91
 -20  10   3   68.93    7.26
 -16   8   0   88.53    6.17
 -15   5   1   48.15    4.30
 -12   2   2 1024.69    9.85
 -20  10   4    6.40    6.14
 -18  12   0  308.34   10.07
 -15   9  -1   15.42    5.20
 -12   2   3  331.01    5.93
 -19   9   3   13.23    5.84
 -15   7   0  357.23    8.57
 -11   3   0  248.25    5.28
  -9   3  -1   11.97    2.63
 -18  10   1   98.60    6.94
 -17   7   2  132.98    6.71
 -14   6   0  195.00    6.32
 -14   8  -1  138.95    6.33
 -13   3   2  308.98    6.25
 -12   4   0 1914.31   14.28
 -18   8   3  108.79    6.79
 -17  11   0  132.11    7.77
 -14   4   2   38.18    3.84
 -13   5   0  467.89    7.93
 -19  11   2    9.03    6.35
 -17   9   1   12.75    5.44
 -15   5   2  790.68   10.59
 -13   3   3   17.49    2.90
 -13   7  -1   43.54    4.31
 -10   4  -1  185.19    4.80
 -18   8   4  134.33    6.73
 -17   7   3   34.87    5.13
 -14   4   4  325.94    6.78
 -12   6  -1  219.00    5.89
 -11   5  -1   19.95    3.30
 -20  12   4   13.40    6.67
 -17   7   4  104.52    6.08
 -15   5   3   27.59    4.05
 -15   5   4  233.81    6.49
 -14   4   3  116.16    4.58
 -18  10   2  286.70    9.27
 -18  12   1  115.20    7.89
 -16   8   1  139.18    6.74
 -16  10   0   14.13    5.02
 -19  11   3    6.99    5.52
 -17  13   0    3.43    6.08
 -19  11   4   21.21    6.20
 -19  13   2   11.63    6.72
 -11   3   1   18.20    2.67
 -17   9   2  182.87    7.71
 -15   9   0  124.24    6.16
 -14   6   1  240.38    6.55
 -14  10  -1  143.60    6.70
 -12   4   1  215.24    5.37
 -18  10   3  111.67    6.81
 -17  11   1    5.55    5.62
 -13   5   1   29.32    3.40
 -18  10   4  390.05   10.10
 -18  14   1   77.45    7.43
 -16   8   2   34.40    5.06
 -19  13   3    1.01    5.81
 -18  12   2  168.94    8.45
 -17   9   3   20.07    5.21
 -16  12   0   25.24    5.92
 -11   3   2  217.59    4.87
  -9   3   0  304.84    5.15
 -19  13   4   12.89    6.50
 -17   9   4  388.36    9.49
 -16  10   1  166.26    7.39
 -13   7   0  137.29    5.49
 -16   8   3  180.27    6.87
 -14   6   2   83.18    4.75
 -12   4   2 2732.46   16.15
 -12   6   0  481.73    8.05
 -12   8  -1  237.38    6.50
 -11   3   3  111.08    3.88
 -10   4   0  831.16    8.64
 -18  12   3   42.88    6.53
 -17  13   1    1.18    5.70
 -16   8   4   21.97    4.63
 -13   5   2  633.01    8.68
 -11   5   0  376.52    6.48
 -18  14   2  292.48   10.38
 -16  14   0   -1.22    5.90
 -15   7   3   37.28    4.41
 -15   7   4  365.23    8.05
 -15   9   1   23.01    4.91
 -15  11   0   29.29    5.13
 -13   5   4  139.60    4.90
 -12   4   3  280.53    5.79
 -11   7  -1   28.66    3.79
 -18  12   4  385.74   10.47
 -14   6   3  134.39    5.21
 -14   6   4   93.36    4.75
 -13   5   3   33.22    3.59
 -10   6  -1  163.35    4.86
  -9   5  -1   29.66    3.00
 -17  11   3   23.07    5.70
 -17  15   1    1.66    6.58
 -16  10   2   12.35    4.78
 -16  12   1   62.73    6.37
 -14   8   1  222.65    6.66
 -14  10   0  589.99   10.70
 -13  11  -1   26.42    4.95
 -18  14   3   66.67    7.32
 -17  11   4  172.55    7.57
 -16  16   0    1.27    6.54
 -18  14   4  422.32   11.43
 -17  13   2    0.52    5.37
 -15  13   0   23.77    5.89
 -13   7   1   26.00    3.59
 -16  10   3  182.25    7.31
 -15   9   2  169.99    6.59
 -13   9   0  665.42   10.47
 -12   6   1  182.76    5.35
 -16  10   4    9.64    4.85
 -15  11   1   30.35    5.40
 -11   5   1   32.40    3.05
 -10   4   1  417.85    6.14
 -17  13   3    1.17    5.52
 -17  15   2   27.90    6.80
 -16  14   1   75.31    7.08
 -14   8   2  226.77    6.72
 -16  12   2    6.81    5.10
 -15  15   0    6.19    5.71
 -14  12   0  573.10   11.09
 -13  13  -1    1.59    5.06
 -12   8   0   22.88    3.80
 -13   7   2  340.51    7.23
 -11   9  -1   21.34    3.83
 -16  16   1   67.26    7.25
 -14   8   3  396.50    8.17
 -14   8   4  146.77    5.69
 -11   7   0  633.59    8.89
 -17  15   3    6.38    6.32
 -16  12   3   73.58    6.18
 -15  17   0   19.34    6.81
 -12   6   2  416.86    7.12
 -11   5   2  732.86    8.53
 -10   4   2  210.80    4.52
 -17  15   4   36.93    6.78
 -16  12   4    7.28    5.19
 -16  14   2    5.09    5.92
 -15  11   2   58.27    5.44
 -15  13   1    0.79    4.94
 -13   7   3   33.85    3.84
 -13   7   4  319.31    6.90
 -12   6   4  401.08    7.04
 -10   4   3  307.99    5.31
 -10   6   0  131.95    4.28
 -10   8  -1  486.35    7.86
 -14  14   0  636.71   12.17
 -13   9   1   25.89    4.23
 -13  11   0  230.17    7.21
 -12   6   3  180.57    5.23
 -12  12  -1   98.48    6.10
 -11   5   3   71.60    3.66
  -9   5   0  179.73    4.32
 -16  16   2   21.05    6.68
 -15  11   3    9.71    4.87
 -15  15   1    2.96    5.94
  -9   7  -1   26.06    3.12
 -16  14   3   67.99    6.42
 -15  11   4  106.32    6.18
 -14  12   1  101.34    6.37
 -12   8   1  493.68    8.42
  -8   6  -1  243.73    5.03
 -16  14   4   21.50    6.02
 -15  13   2    5.97    5.49
 -14  16   0  235.11    8.79
 -12  10   0   21.87    3.85
 -15  17   1    4.40    6.23
 -13  13   0   25.15    5.26
 -12  14  -1   73.93    6.09
 -11  11  -1    6.46    3.75
 -16  16   3   58.93    7.21
 -13   9   2  433.55    8.31
 -11   7   1   29.73    3.22
 -16  16   4   18.96    6.28
 -15  13   3    1.58    5.16
 -11   9   0  207.17    6.03
 -15  13   4   13.92    5.29
 -14  14   1   86.51    6.33
 -10   6   1  258.93    5.40
 -14  12   2  853.43   12.70
 -13   9   3   15.86    3.56
 -13   9   4  165.31    5.81
 -13  15   0   74.61    6.56
 -12   8   2   61.35    3.97
 -10  10  -1  198.24    5.98
 -15  17   2  106.87    8.17
 -15  15   3    1.40    5.83
 -14  16   1   72.24    7.00
 -12   8   3  429.13    7.72
 -12   8   4   23.06    3.74
 -11   7   2  399.14    6.99
 -11  13  -1    3.71    4.11
 -10   8   0  273.15    5.96
 -15  15   4   -0.33    5.41
 -14  12   3   87.45    5.71
 -14  12   4  940.87   13.12
 -13  17   0   21.54    6.26
 -12  10   1  214.34    6.30
 -15  17   3    7.57    6.44
 -14  14   2  654.48   12.25
 -14  18   1   72.60    7.53
 -13  13   1    3.71    4.84
 -13  19   0   51.78    7.37
  -9   9  -1   23.69    3.43
 -11   7   3   44.26    3.34
  -9   7   0  507.66    7.19
 -15  17   4   34.86    6.33
 -12  14   0   25.86    5.25
 -11  15  -1    0.62    4.96
 -10   6   3  315.85    5.84
 -14  14   3   64.09    6.18
 -14  16   2  412.42   10.84
 -11   9   1   24.33    3.45
 -10  12  -1   77.32    5.09
  -8   6   0  701.99    7.74
 -14  14   4  444.11   10.32
 -13  15   1    1.87    4.97
 -12  10   2   -1.62    3.59
  -8   8  -1  569.69    7.53
 -14  18   2  170.91    9.02
 -13  13   2    4.28    4.80
 -12  16   0   19.07    5.68
 -14  16   3  148.17    7.87
 -13  17   1    7.55    6.07
 -10   8   1  560.86    8.12
 -14  16   4  176.76    8.33
 -13  19   1    6.64    6.36
 -12  10   3  214.49    6.34
 -12  10   4    9.24    3.80
 -12  18   0   -2.31    5.90
 -12  20   0   32.97    7.22
 -10  10   0  374.54    7.33
  -7   7  -1   65.74    3.40
 -14  18   3   85.07    7.78
 -13  13   3    1.56    4.70
 -11   9   2  362.77    7.26
 -10  14  -1   55.02    5.31
  -9  11  -1    9.41    3.78
 -14  18   4   59.06    7.32
 -13  13   4    4.14    4.71
 -13  15   2   40.71    6.04
 -12  14   1   54.24    5.73
 -11   9   4  778.54    9.90
 -11  11   1   13.07    3.91
  -9   7   1   64.39    3.42
 -13  17   2   37.58    6.67
 -11   9   3   22.81    3.30
 -11  15   0    1.25    4.89
 -10  16  -1  144.39    7.28
 -13  15   3    3.67    5.34
 -13  15   4    0.40    5.23
 -10  12   0 1571.39   14.98
 -10  18  -1   89.55    7.03
  -8  10  -1  251.84    5.94
 -13  17   3    1.12    5.90
 -12  18   1   87.86    7.39
 -12  20   1   32.78    7.19
 -11  17   0   64.11    6.08
 -11  19   0   67.69    7.11
 -10   8   3  344.80    6.50
  -9  13  -1    1.07    4.05
 -13  17   4   28.96    5.85
 -13  19   3    6.06    6.12
 -13  19   4   49.00    7.34
 -12  14   2    3.79    4.49
 -11  11   2   60.19    4.62
 -10  10   1  255.46    6.42
  -9   7   2 2865.77   15.96
  -8   8   0   20.69    3.04
 -12  16   2   21.77    5.81
 -12  14   4   11.85    4.93
 -11  11   3   43.30    4.47
 -11  11   4  323.63    7.52
  -9   7   3   46.92    3.14
  -9  15  -1    1.10    4.49
 -12  18   2   14.83    5.85
 -12  20   2   58.90    7.28
 -11  15   1    2.43    4.54
  -9  11   0  210.04    6.06
  -7   9  -1   29.70    3.19
 -12  16   3  133.86    7.36
 -12  16   4    9.80    5.55
 -11  21   1    5.84    6.92
 -10  16   0  256.27    8.30
  -9   9   1   31.97    3.48
  -9  17  -1    3.42    5.13
  -9  19  -1    4.05    5.81
  -8  12  -1  175.39    5.74
 -12  18   3   73.91    7.29
 -12  20   3   36.25    7.16
 -12  20   4   36.55    7.42
 -11  13   2   29.23    4.38
 -11  17   1    7.21    5.17
 -11  19   1    7.16    6.03
 -10  10   2  544.38    8.45
 -10  12   1  189.54    6.31
 -12  18   4   -0.59    5.46
 -10  18   0   71.62    6.33
 -10  20   0  144.12    8.05
 -10  10   3  245.96    6.22
 -10  10   4  996.95   10.97
 -11  15   2   31.04    5.04
  -9  13   0    5.00    3.87
  -6   8  -1  521.34    6.79
 -11  17   2   49.77    6.39
 -11  21   2   39.26    7.54
  -8   8   1  513.34    7.31
  -8  10   0   23.07    3.33
  -8  14  -1   81.13    5.20
 -11  15   4   73.84    6.03
 -11  19   2   88.57    7.17
 -10  12   2 1218.14   13.21
  -9   9   2  300.54    6.10
 -11  21   3    4.43    7.12
  -9  11   1   58.09    4.32
  -8  16  -1  152.24    6.75
  -7  11  -1   59.22    3.95
 -11  17   3    7.74    5.69
 -11  17   4   21.68    5.81
 -11  19   3   16.04    6.58
 -11  19   4   50.70    7.08
 -10  16   1  152.96    6.91
 -10  18   1   70.65    6.78
 -10  20   1   47.60    7.07
  -9   9   3   28.01    3.34
  -9  21   0  108.22    7.90
  -8  18  -1   67.15    6.22
  -8  20  -1   45.78    6.46
 -10  12   3  104.80    5.22
 -10  12   4 1113.53   12.63
  -9  17   0   39.96    5.75
  -9  19   0   56.20    6.71
  -8   8   2   -0.54    2.39
  -8  12   0   -2.41    3.46
  -7   9   0 1570.15   12.30
 -10  16   2  449.86   10.22
 -10  20   2  159.77    8.56
  -9  13   1    5.43    3.90
  -7  13  -1    7.29    3.85
 -10  18   2  217.63    8.51
  -9  11   2  117.41    4.73
  -8   8   3  173.59    4.73
 -10  16   4  286.94    8.69
 -10  20   3   35.19    6.78
 -10  20   4   77.76    7.49
  -9  11   4   62.82    4.41
  -9  21   1   11.88    6.30
  -8  10   1  339.33    6.52
  -8  22   0   76.03    7.60
  -7  21  -1   -0.51    5.70
  -6  10  -1  340.02    6.23
 -10  16   3  135.73    6.70
 -10  18   3   87.74    7.15
 -10  18   4  199.50    8.53
  -9  11   3   42.91    3.93
  -9  19   1   14.72    6.09
  -8  14   0   20.98    3.88
  -7  15  -1    2.86    4.18
  -9  17   1    3.44    4.76
  -8  20   0   63.02    7.01
  -7  17  -1    3.49    5.03
  -7  19  -1   16.56    5.67
  -9  13   2    2.14    3.81
  -8  18   0    0.00    5.17
  -9  21   2  138.84    8.81
  -7  11   0  537.22    8.09
  -9  13   3    3.42    3.88
  -9  13   4   43.65    4.62
  -9  21   4   95.58    8.27
  -8  10   2   14.17    3.21
  -8  12   1  156.03    5.52
  -7  23   0  135.83    8.75
  -9  17   2  185.60    7.80
  -9  19   2  204.23    8.47
  -9  21   3    3.12    6.69
  -8  22   1   31.19    7.18
  -6  12  -1  152.65    5.13
  -6  22  -1    0.11    5.99
  -9  19   4  145.82    8.15
  -8  10   3  272.01    6.01
  -5   9  -1   31.51    2.98
  -9  17   3    5.08    5.38
  -9  17   4   52.03    6.06
  -8  14   1  158.57    6.14
  -8  20   1   45.32    6.83
  -7  21   0   94.06    7.61
  -8  18   1  109.66    6.95
  -8  22   2   93.42    8.44
  -6  14  -1  149.31    5.76
  -6  20  -1   -0.27    5.22
  -8  12   2   15.92    3.68
  -7  19   0   77.18    6.59
  -6  18  -1  101.74    6.41
  -8  22   3   44.24    7.61
  -7  15   0  136.35    5.70
  -7  17   0   31.38    5.26
  -7  23   1    5.61    7.04
  -8  12   3  149.31    5.51
  -8  20   2   24.40    6.54
  -7   9   2  913.70    9.28
  -6  10   0 1869.48   13.54
  -5  23  -1    0.16    6.33
  -8  14   2   16.79    3.80
  -8  18   2   -1.68    5.44
  -8  20   3   42.62    6.81
  -8  20   4    7.92    5.77
  -7  11   1   51.47    3.60
  -8  14   4   15.29    4.44
  -8  18   4   19.16    5.79
  -7   9   3   28.91    2.91
  -7  21   1    5.66    6.32
  -7  23   2   86.06    8.54
  -6  22   0   37.78    6.80
  -5  11  -1   50.21    3.58
  -8  14   3  183.85    6.11
  -8  16   4   -2.07    4.71
  -8  18   3   76.97    6.58
  -5  21  -1   -0.46    5.44
  -7  13   1    8.04    3.60
  -7  19   1   14.55    5.54
  -7  17   1    9.04    4.95
  -7  21   2   88.34    7.80
  -7  21   4   85.95    7.85
  -6  20   0  106.33    6.86
  -7  11   2  470.42    7.46
  -7  15   1   12.50    3.90
  -7  21   3    8.66    6.52
  -5  13  -1    5.50    3.30
  -5  19  -1    9.25    4.61
  -7  11   3   20.65    3.34
  -6  14   0 1531.13   14.38
  -6  22   1   56.53    7.39
  -5  15  -1    8.78    3.81
  -5  23   0   41.81    6.53
  -7  19   2   50.77    6.07
  -7  19   4    8.66    5.82
  -6  16   0  381.63    8.35
  -4  22  -1   -0.01    5.65
  -7  13   2    5.02    3.20
 -14   6   4   98.11    4.69
 -14  14   2  613.00   11.22
 -11   9   1   22.65    3.17
 -10   4   2  196.63    4.40
 -17  13   5   -1.31    5.59
 -16  12   4    2.68    5.11
 -14  16   2  390.61    9.76
 -14  18   2  152.77    8.00
 -12  14   1   57.21    5.18
 -10  14   0  582.00    9.53
 -13   5   4  132.66    4.77
 -13   7   3   33.46    3.52
 -12   8   2   60.90    3.82
  -8   8   0   21.44    2.87
 -17  15   5   -1.27    6.22
 -16  10   5   93.67    6.25
 -16  14   4   11.72    5.75
 -15  15   3    1.99    5.53
 -12  16   1  133.07    6.71
 -12  18   1   80.30    6.49
 -15  17   3    5.63    5.50
 -11  11   1    9.77    3.62
 -10   8   1  584.67    7.80
  -9  11   0  201.07    5.44
 -16  16   4   11.65    5.79
 -13  13   2    9.67    4.64
 -17  13   6    0.46    5.92
 -15  11   4  117.85    6.46
 -12   4   4 1692.35   12.64
 -16  12   5   35.30    5.96
 -14   8   4  150.40    5.59
 -14  12   3   83.65    5.89
 -13  15   2   43.21    5.64
 -13  19   2   67.36    6.97
 -15   9   5   16.38    4.71
 -13   9   3   11.96    3.81
 -13  17   2   27.12    5.89
 -12  10   2    1.66    3.18
 -11  13   1    2.45    3.84
  -9   7   1   65.88    3.52
  -9  13   0    5.96    3.46
 -16  14   5   27.51    6.35
 -15  13   4   19.96    5.61
 -14  14   3   61.79    5.76
 -14  18   3   74.99    7.31
 -11   5   3   78.73    3.80
 -11  15   1    3.00    4.48
 -11  17   1    1.21    4.91
 -10  10   1  267.65    6.37
  -8  10   0   18.64    2.80
 -16  12   6   19.17    5.95
 -16  16   5   73.65    7.13
 -15  15   4   -3.01    5.43
 -15  17   4   32.67    6.89
 -14  16   3  136.06    7.39
 -13   7   4  315.20    7.08
 -15  11   5    7.26    5.11
 -14   8   5  262.03    7.32
 -12  20   2   55.89    7.04
 -16  14   6    0.95    6.15
 -12   8   3  441.67    7.83
 -12  14   2    4.96    4.58
 -10   4   3  287.05    5.23
 -12  16   2   24.43    5.27
 -12  18   2   17.07    5.84
 -10  12   1  173.98    5.59
  -9   5   2 1659.36   11.45
  -8  12   0   -0.36    2.80
 -15  13   5    3.18    5.61
 -14  12   4  984.62   13.70
 -12   6   4  397.77    7.41
  -9   9   1   30.86    3.35
  -7   9   0 1635.25   11.74
 -15  15   5    1.30    5.86
 -15  17   5    0.45    6.58
 -13  19   3    4.36    6.30
 -10  14   1   79.07    5.29
 -10  18   1   68.27    6.14
  -8  14   0   17.74    3.84
 -14  14   4  466.66   10.69
 -14  18   4   59.49    7.29
 -13   9   4  175.19    6.00
 -13  15   3    4.42    4.90
 -13  17   3    2.40    5.33
 -11  11   2   65.41    4.67
 -10  16   1  137.78    6.54
 -14  10   5  129.91    6.48
 -14  16   4  200.93    8.55
 -12  10   3  210.54    6.50
 -11   7   3   44.72    3.72
 -11  21   2   33.14    6.92
 -10   8   2  238.96    5.76
 -15  13   6   15.36    6.18
 -15  15   6    5.17    6.33
 -11   5   4  508.33    7.52
 -11  19   2   79.74    7.04
 -14  12   5   80.84    6.50
  -9  11   1   58.14    3.85
  -7  11   0  526.43    7.55
 -12  20   3   35.63    6.53
 -11  15   2   24.00    4.77
 -11  17   2   34.03    5.43
  -8   8   1  550.73    7.25
 -14  14   5   47.88    6.57
 -14  16   5   78.08    7.60
 -14  18   5   36.11    7.09
 -13  19   4   40.45    7.18
 -12   8   4   19.49    3.52
 -12  18   3   60.75    6.96
 -10  22   2   27.25    6.72
 -13   9   5   18.61    4.23
 -13  13   4    5.25    4.74
 -13  17   4   25.15    6.61
 -12  14   3   77.36    5.79
 -12  16   3  125.55    7.31
 -10   4   4    6.43    2.58
 -10   6   3  340.57    6.19
 -10  10   2  525.34    8.64
  -9  13   1    5.03    3.34
  -7  13   0   69.22    4.22
 -14  12   6  478.00   11.08
 -13  15   4    2.30    5.23
 -11   9   3   25.26    3.55
  -9   7   2 3032.88   16.69
  -9  15   1    2.16    4.25
  -9  17   1    4.71    4.37
 -10  20   2  143.07    8.16
 -14  14   6  376.41   10.97
 -14  16   6  209.56    9.90
 -13  11   5   25.56    4.84
 -12  10   4    8.67    3.75
 -10  12   2 1242.49   13.28
 -10  18   2  205.83    8.35
  -8  10   1  333.39    6.38
 -12  20   4   37.31    7.16
 -11   7   4  185.42    5.44
 -11  11   3   49.30    4.65
 -10  16   2  413.47    9.76
  -6  10   0 1944.50   12.93
 -13  13   5    2.24    5.02
 -13  15   5    2.73    6.02
 -13  17   5   -0.89    6.54
 -12   8   5  243.32    6.61
 -11  19   3    9.44    5.84
  -9   5   3   68.05    3.28
 -12  18   4   -0.41    5.85
 -11  17   3    7.40    5.71
  -9   9   2  295.65    6.42
  -9  21   2  113.37    7.98
 -12  14   4   17.41    5.55
 -12  16   4   15.40    6.11
 -11  15   3    5.19    5.18
 -10   8   3  382.01    7.04
  -8  12   1  164.15    5.24
  -8  18   1   98.79    6.04
 -13  13   6    3.73    5.86
 -13  17   6   60.69    8.12
  -8  14   1  146.39    5.83
  -6  12   0 1862.23   13.77
 -13  15   6    9.37    6.57
 -11   9   4  792.99   10.84
  -6  14   0 1499.87   13.53
 -10  20   3   31.86    6.69
  -9  11   2  105.78    4.98
  -9  19   2  169.28    7.84
 -12  18   5   58.25    7.96
 -10  10   3  250.92    6.68
  -8  22   2   76.94    7.85
  -7   9   1   29.19    2.99
 -12  12   5   78.28    5.97
 -12  16   5   87.69    7.69
 -11  19   4   53.62    7.05
  -9  13   2    6.25    3.94
  -9  17   2  174.03    7.52
 -12  14   5   89.41    6.70
 -11  11   4  340.42    8.04
 -10  18   3   88.45    7.25
 -12  18   6    4.17    7.14
 -10  12   3   96.17    5.48
 -10  16   3  135.77    7.29
  -9   7   3   56.10    3.55
  -8   8   2    2.47    2.92
 -12  12   6    5.77    5.53
 -11  15   4   72.82    6.29
  -9  21   3    6.53    6.76
  -8  20   2   19.28    6.17
  -7  11   1   50.09    3.83
 -12  14   6   10.30    5.91
 -12  16   6   39.17    6.84
 -11   9   5   18.73    4.30
 -11  19   5   10.77    7.33
 -10   8   4  214.03    6.05
  -9   5   4  737.46    8.55
 -10  20   4   78.63    8.20
  -7  13   1    4.77    3.52
  -7  15   1   11.25    4.12
  -5  11   0   92.79    4.05
  -8  18   2    0.63    5.25
 -11  17   5    5.36    6.11
  -9   9   3   24.21    3.67
  -9  19   3   11.88    5.79
  -8  10   2   16.83    3.16
  -5  13   0   88.13    4.39
 -11  13   5    2.16    5.32
 -11  15   5   -0.49    5.91
 -10  10   4 1034.20   12.48
 -10  18   4  215.63    9.48
  -8  22   3   44.25    7.22
  -7  21   2   77.61    7.33
 -10  20   5   34.27    8.21
  -9  17   3    9.25    5.71
  -9  21   4   94.23    8.72
  -8   6   3  643.04    7.93
  -8  12   2   20.00    3.88
 -11  17   6   40.38    7.14
 -10  12   4 1154.08   14.14
 -10  16   4  329.98    9.78
  -9  11   3   39.06    4.53
  -8  14   2   17.09    3.92
 -11  13   6    3.42    5.75
 -11  15   6   38.94    7.08
 -10   8   5  154.31    5.86
 -10  14   4 1010.64   14.26
 -10  18   5   53.52    7.77
  -9   7   4  989.20   10.70
  -8  20   3   48.39    7.24
  -7  19   2   50.81    6.43
  -9  19   4  147.45    8.93
  -6  10   1  504.47    7.23
  -6  16   1   83.09    5.53
  -6  22   2   24.72    6.74
 -10  10   5  236.56    6.99
 -10  16   5   69.41    6.94
 -10  18   6  207.12   10.48
  -8  18   3   69.67    6.94
  -6  12   1  260.87    5.99
  -6  14   1  305.52    7.02
 -10  14   5  173.04    8.08
  -8   8   3  183.69    5.14
  -7   9   2  970.76   10.14
  -7  17   2   84.08    5.98
  -7  21   3    6.33    6.72
 -10  16   6  316.19   11.06
 -10  16   7   41.56    8.08
  -9   9   4  317.24    6.99
  -9  19   5    4.07    7.27
  -4  14   0    7.47    3.30
  -9  15   4   12.23    5.49
  -8  16   3   69.76    5.96
  -8  20   4    5.04    7.08
  -7  11   2  481.86    8.11
  -7  15   2  111.19    5.87
  -6  20   2   66.51    6.84
  -4  12   0  161.14    4.77
 -10  12   6  271.81    8.89
 -10  14   6  384.42   10.61
  -9  11   4   70.96    4.82
  -9  13   4   45.29    5.22
  -8  10   3  295.31    6.81
  -7  13   2    2.03    3.75
  -8   6   4  680.02    8.52
  -8  12   3  153.58    6.06
  -8  14   3  191.06    6.82
  -6  22   3   47.97    7.73
  -5  17   1    1.68    4.42
  -9  17   5   -1.70    5.94
  -7  19   3   12.45    6.26
  -9  17   7    1.44    7.72
  -8  18   4   28.51    6.76
  -8  20   5   49.13    8.38
  -7  21   4   98.06    8.66
  -6  18   2  454.56   10.55
  -5  21   2   39.95    6.78
  -9   9   5   37.77    4.21
  -9  15   5   15.02    6.17
  -9  17   6   32.09    7.01
  -5  15   1   25.68    4.21
  -5  23   3    0.75    7.37
  -9  11   5   20.91    4.98
  -9  15   6   -0.59    6.27
  -8   8   4  134.99    5.08
  -8  16   4    0.56    5.65
  -7   7   3  171.81    4.89
  -7  17   3    2.64    5.01
  -6  16   2  628.84   10.95
  -6  22   4    0.09    7.60
  -5  11   1   42.63    3.69
  -5  13   1    6.10    3.40
  -9  13   6   30.88    6.10
  -8  18   5   41.86    7.07
  -6  20   3   53.95    6.80
  -4  22   2   31.39    6.88
  -8  18   6    1.30    7.50
  -7  19   4    8.01    6.20
  -5  19   2  266.89    9.06
  -8  10   4   34.37    3.98
  -8  12   4   80.92    5.48
  -6  14   2  932.38   11.89
  -8  16   5   56.86    7.13
  -7   9   3   25.62    3.38
  -6  10   2 1213.99   11.54
  -6  12   2  533.01    8.70
  -3  13   0    3.74    3.10
  -8  16   7   48.69    8.23
  -7  11   3   20.74    3.59
  -7  19   5    6.83    6.99
  -6  18   3   63.81    6.76
  -5  21   3    9.22    6.25
  -8   8   5  116.25    5.34
  -8  14   5  154.82    7.78
  -8  16   6   -0.71    6.14
  -7  19   6   65.70    8.98
  -6  20   4   59.40    7.95
  -4  16   1  100.34    5.67
  -4  20   2    2.09    5.75
  -8  10   5  159.07    6.30
  -8  12   5  176.34    6.85
  -8  14   6   20.81    6.29
  -4  22   3   38.54    7.65
  -8  12   6   17.16    5.57
  -7  17   5   -0.06    6.50
  -7  17   7    5.98    7.94
  -6  20   5   71.04    8.83
  -5  21   4   96.47    9.00
  -4  14   1  291.09    6.96
  -7   7   4  162.95    5.08
  -7  17   6   63.42    8.19
  -5  19   3   11.29    6.18
  -3  23   3    2.98    7.05
  -7  13   4   -2.09    4.46
  -6  18   4  252.47    9.61
  -5  15   2   -0.02    3.79
  -3  21   2  123.55    7.97
  -7   9   4  345.59    7.33
  -6  14   3  232.72    7.38
  -4  10   1  328.71    6.08
  -4  12   1  360.84    6.69
  -4  18   2    1.98    5.16
  -4  22   4   15.58    8.08
  -7  11   4  582.65    9.66
  -7  15   5    9.05    5.53
  -3  17   1    4.06    4.29
  -7  15   6   10.62    6.56
  -6   8   3  189.30    5.19
  -6  12   3  255.26    6.99
  -6  18   5   27.07    6.89
  -6  18   6  268.38   11.49
  -5  13   2  106.52    4.90
  -4  20   3   96.49    7.88
  -2  14   0  806.57    9.98
  -2  22   2   -2.07    6.36
  -6  10   3  237.44    6.21
  -6  16   4  590.50   12.33
  -5   9   2  379.29    6.57
  -5  11   2   38.68    3.86
  -5  17   3    6.06    5.49
  -5  19   4  129.64    8.72
  -7  13   6    4.76    5.68
  -7   9   5   38.67    4.47
  -7  11   5    9.10    4.17
  -6  16   7   37.22    8.26
  -5  19   5    0.28    7.48
  -4  16   2   -3.11    4.27
  -3  15   1   18.62    4.05
  -3  19   2  115.32    7.21
  -3  21   3    6.24    6.54
  -2  12   0 1420.05   11.54
  -6  14   4  585.78   11.25
  -6  16   5   57.53    7.19
  -4  20   4   10.80    7.27
  -2  18   1   44.59    5.38
  -5  15   3   11.86    4.79
  -2  22   3   47.93    7.90
  -6   6   4  110.63    4.21
  -5  17   7    0.13    8.26
  -4  18   3   37.12    5.91
  -4  20   5   66.22    8.75
  -6  12   4  772.12   11.62
  -3  13   1    9.72    3.35
  -3  21   4  103.77    9.12
  -2  20   2   94.62    7.30
  -1  23   3    9.13    7.22
  -6  14   5  126.38    7.11
  -6  14   6  359.45   10.64
  -5  17   5    4.08    6.78
  -5  17   6   67.21    8.31
  -4  14   2   69.50    4.65
  -6   8   4  978.22   10.67
  -5  13   3    6.76    3.74
  -2  22   4    3.69    7.89
  -6  12   5  243.20    7.97
  -4  18   4    5.67    6.21
  -3  11   1   19.13    3.18
  -3  19   3   10.02    5.76
  -2  16   1  103.93    5.55
  -1  21   2  115.58    7.98
  -6  12   6  350.78    9.74
  -4  12   2   23.35    3.76
  -4  18   6   -0.46    7.64
  -6  10   5   81.65    5.39
  -4  18   5   17.99    7.58
   0  22   2   28.34    6.95
  -6   8   5  113.73    5.14
  -5  15   5   -4.33    5.88
  -5  15   6    9.16    6.62
  -3  19   4  151.09    9.13
  -2  20   3   80.49    7.31
  -5  13   4   59.14    5.44
  -4  10   2   68.41    3.69
  -4  16   7   33.93    8.72
  -3  19   6  133.33   10.47
  -1  13   0  143.14    4.66
  -3  15   2   22.02    4.09
  -3  19   5    5.11    7.00
  -1  21   3    8.16    6.92
  -4  14   3  229.02    7.11
  -4  16   4   17.00    5.55
  -3  17   3    4.13    5.03
  -2  14   1  262.04    6.57
  -2  20   4   58.87    8.23
  -1  17   1    3.89    4.21
   0  22   3   58.09    8.15
  -5  13   6    3.73    5.75
  -4  16   5   60.65    7.45
  -4  16   6   -0.12    6.41
  -2  20   5   45.51    8.24
  -1  19   2   99.72    7.05
  -1  21   4   93.72    8.68
  -5   7   4  682.21    8.78
  -5   9   4  680.32    9.45
  -5  11   5   15.96    4.93
  -4  12   3  528.01    9.15
  -3  13   2    2.40    3.23
  -3  17   6   36.78    7.38
  -2  16   2 1620.28   16.85
  -2  18   3   46.15    6.14
   0  18   1   41.61    5.56
   0  20   2    1.97    5.92
  -4  14   4  239.86    7.81
  -4  14   6   28.09    6.67
  -3  17   5    4.61    6.37
  -2  12   1  607.20    8.29
  -5   9   5   15.16    4.11
  -4  14   5  101.82    7.27
  -3  15   3    1.60    4.20
  -2  18   6  221.83   11.24
  -1  19   3    5.70    6.32
   0  14   0  455.90    7.62
   1  21   2   38.91    6.87
  -4  10   3  184.44    5.71
  -2  18   4  258.08    9.93
  -2  18   5   54.36    8.19
  -1  15   1    4.27    3.42
  -3  11   2  453.00    7.50
  -2  16   7   32.47    9.20
   0  20   3   51.26    7.48
  -4  12   4  227.79    7.24
  -4  12   6   14.47    5.65
  -3  15   6   -0.92    6.59
  -1  17   2  158.75    6.88
  -1  19   4    3.99    7.07
  -1  19   5    9.61    7.59
  -4   8   3  286.89    5.74
  -3  15   5    7.37    6.19
  -2  14   2  755.17   10.86
   0  20   4    9.94    7.55
   0  20   5   35.74    8.50
   1  21   3   10.05    6.50
   2  22   3   49.91    7.80
  -4  12   5  232.15    7.66
  -3  13   3    0.61    4.04
   1  21   4   99.05    9.22
  -2  16   6  333.29   11.83
   0  16   1  106.74    5.60
   0  18   2   -1.80    5.27
  -4  10   4   10.59    3.49
  -2  16   4  606.18   12.75
  -1  13   1    1.76    3.31
   0  12   0  520.41    7.27
  -4  10   5   74.22    5.33
  -3  13   6   28.51    6.40
  -2  16   5   61.85    7.13
  -1  17   3    4.13    5.63
  -1  17   6   51.27    8.07
  -4   8   4  691.14    9.26
   0  18   6    5.14    8.72
  -2  12   2 1013.97   11.34
  -1  15   2   20.53    4.09
  -1  17   5    0.18    6.87
   0  18   3   68.07    7.10
   1  17   1    5.73    4.53
   2  20   2   66.36    7.10
   3  21   2   78.88    7.71
   4  22   2   70.22    8.04
  -4   8   5  112.84    5.33
  -2  14   3  236.03    7.25
  -2  14   6  396.54   11.65
   0  18   5   64.85    8.50
   0  18   4   27.11    6.95
   1  19   3    8.93    6.23
   1  19   5    9.39    8.01
   1  19   4  159.72    9.70
   2  20   3   43.13    7.56
  -3   9   3   32.38    3.66
  -2  14   4  585.27   11.29
  -1  11   1   22.13    2.88
  -1  15   6   35.74    7.81
   0  14   1  258.94    6.56
   0  16   2    1.13    4.48
   2  20   4   86.03    8.97
  -3  11   5   15.22    4.33
  -1  15   3    8.53    4.85
   0  16   6   49.60    8.64
   1  13   0  133.60    4.60
   1  17   6   75.40    9.74
  -2  12   3  530.43    9.26
  -2  12   6  267.38    9.14
  -1  13   2    4.03    3.62
  -1  15   5   14.98    6.01
  -3   9   4  660.07    9.40
  -3   9   5   37.65    4.55
  -2  12   5  172.69    7.39
   0  16   5   58.25    7.19
   1  15   1   21.13    4.15
   6  22   2   -0.54    6.85
  -2  12   4  793.84   11.76
  -1  13   6    3.79    6.52
   0  16   4   -0.66    5.54
   1  17   5    0.04    7.08
   2  18   5   62.27    8.76
   3  19   2   52.54    6.62
   4  20   2   16.18    6.38
   5  21   2  115.97    8.38
   1  17   3    9.89    5.43
   5  21   3    5.07    7.14
  -3   7   4  600.70    8.35
  -1  13   3    4.54    4.19
   0  12   1  613.47    8.29
   0  14   2   68.52    5.00
   0  14   6   14.34    7.33
   2  14   0  871.40   10.17
   2  16   1  105.72    5.70
   2  18   3   79.59    7.46
   2  18   4  216.24    9.88
   3  19   3   11.56    6.70
   3  19   4   47.52    8.07
   4  20   3   31.62    7.09
   4  20   4   38.06    7.36
  -2  10   3  197.05    5.64
   1  15   6    6.03    7.76
  -1  11   2  436.40    7.54
  -1  13   4    3.14    4.76
   2  16   6  242.34   11.70
  -2  10   5  149.67    6.34
  -1  11   6  179.14    8.33
   3  17   1    2.25    4.55
  -2  10   4  929.73   11.55
   0  14   3  220.66    7.52
   0  14   5  160.19    8.04
   1  15   2    1.19    3.79
   1  15   5    0.48    6.56
   0  12   6   -0.69    6.23
   1  13   1    6.34    3.26
   2  16   2  595.48   11.08
   2  16   5  101.34    8.39
   3  17   5    2.93    7.25
   7  21   2    0.72    6.31
  -2   8   3  273.49    5.65
  -1  11   3   10.87    3.76
  -1  11   5   23.09    5.07
   1  15   4    8.84    5.94
   6  20   2  136.95    8.29
  -2   8   5  107.97    5.20
   0  12   2   19.38    3.69
   1  13   6    5.39    6.95
   4  18   2    0.77    5.50
   5  19   2  166.77    8.16
   5  19   4   38.64    6.84
   6  20   3   35.11    7.04
  -2   8   4  900.05   10.57
   2  14   6  398.18   12.60
   2  16   3   71.91    6.28
   2  16   4  295.79    9.99
   3  15   6    7.31    7.78
   3  17   4   17.01    6.85
   4  18   4    0.39    6.07
   5  19   3   13.13    6.70
   2  12   0 1237.96   10.82
   2  14   1  291.64    6.97
   3  17   3    7.10    5.48
   4  18   3   88.69    7.23
   0  12   3  253.20    7.13
  -1   9   5   35.06    4.60
   0  12   4   83.33    5.36
   1  13   2  100.90    4.88
   1  13   5    2.35    5.35
   3  15   1   23.88    4.38
   5  17   5    4.06    7.73
  -2   6   4  100.48    4.18
   1  11   6   38.15    6.68
   2  14   5   88.50    7.87
   3  15   5   -4.04    6.96
   4  16   5   82.72    8.61
   8  20   2    0.29    5.67
   3  13   0    4.52    2.90
   4  16   1   80.16    5.30
   6  18   1   88.70    6.39
   6  18   4   49.15    7.38
  -1   9   4  303.25    6.83
   1  11   1   18.51    2.81
   1  13   3    3.08    3.88
   2  12   6  483.36   12.43
   2  14   2  877.10   11.74
   3  13   6   11.49    7.07
   4  14   6   -0.42    7.14
   7  19   3    4.19    5.89
   0  10   2   65.30    3.67
   0  10   5  206.14    7.29
   2  14   4  938.71   14.55
   5  17   4   22.03    6.73
   2  14   3  188.50    7.05
   3  15   2   96.73    5.49
   3  15   4   61.98    6.46
   4  16   4   19.95    5.95
   6  18   2  192.53    8.33
   6  18   3   51.69    6.35
  -1   7   5   31.78    4.14
   4  14   0    7.38    3.36
   4  16   3  113.91    7.29
   5  17   2  157.49    7.17
   5  17   3    4.57    5.84
   0  10   4   29.13    4.24
   6  16   5   61.05    7.83
   0  10   3  228.58    5.94
   2  12   1  339.27    6.48
   5  15   5    2.28    6.86
  -1   7   4  140.19    4.82
   1  11   2   26.58    3.63
   2  12   5  100.62    6.89
   3  13   5    7.40    6.21
   4  14   5   50.03    7.30
 -19  -1   0   21.26   10.07
 -12  -4   1  209.86    7.76
 -10  -4   1  389.87    8.20
 -23   1   5    8.11   11.16
 -21  -1   2    8.73    9.87
 -21  -1   4    9.35    8.99
 -17  -3   2  308.26   11.48
 -21  -1   3   16.61    9.70
 -20   0   0 1289.33   22.42
 -18  -2   4   20.55    7.71
 -11  -3  -1   22.52    4.82
 -22   0   2    3.42    9.08
 -22   0   4    6.05    9.98
 -21   1   0    6.39   10.30
 -18  -2   1  144.87   10.04
 -15  -3   3   38.21    6.22
 -11  -3   3  104.99    5.46
  -9  -3  -1   13.88    4.00
 -23   1   4   20.77   10.81
 -22   0   3  148.27   12.06
 -15  -3   1   33.20    6.45
 -14  -2  -1  312.16   10.01
 -13  -3   3   19.41    4.85
 -19  -1   1   22.41    8.42
 -18  -2   3  317.02   11.24
 -16  -2   4 1427.61   18.24
 -15  -3   2  253.05    9.04
 -13  -3   0  370.09    9.35
 -19  -1   4   -4.27    7.57
 -14  -2   4   53.83    5.57
 -20   0   1  207.81   11.23
 -21   1   1    1.49    8.68
 -19  -1   2    9.57    7.80
 -19  -1   3   14.22    7.46
 -17  -1   0   12.72    7.15
 -13  -3   1   27.74    4.80
 -11  -3   0  250.55    7.01
 -20   0   4  978.21   18.02
 -16  -2   3  334.17    9.97
 -12  -2  -1  332.44    8.48
 -11  -3   2  197.84    6.02
  -9  -3   0  269.80    6.26
 -20   0   2 1303.30   20.55
 -18   0   0    3.32    7.38
 -16  -2   2 1606.03   18.90
 -14  -2   0   21.80    5.42
 -11  -3   1   17.80    3.88
 -23   3   5   12.80   10.04
 -21   1   2   13.32    8.58
 -21   1   4   14.57    8.22
 -20   0   3  155.18    9.68
 -19   1   0   31.54    8.30
 -22   2   2   23.05    9.30
 -21   1   3    4.11    8.27
 -20   2   0  663.45   16.32
 -17  -1   1   11.91    6.48
 -14  -2   3  248.30    7.79
 -22   2   3  124.89   10.70
 -22   2   4   26.02    8.48
 -10  -2  -1  353.05    7.45
 -18   0   4  195.57    9.09
 -15  -1   4    2.59    4.43
 -14  -2   1  392.16    9.09
 -14  -2   2   77.37    5.73
 -13  -1  -1    8.80    4.78
 -12  -2   3  315.62    7.12
 -18   0   1  106.76    8.00
 -15  -1   0    3.11    4.68
 -13  -1   4    2.75    3.90
 -19   1   1   16.93    7.44
 -21   3   1   10.35    8.42
 -20   2   1  160.99   10.12
 -18   0   3  348.35   10.71
 -19   1   4    2.44    6.17
 -15  -1   3    1.03    4.75
 -14   0  -1  278.04    8.54
 -12  -2   1  518.80    8.94
 -12  -2   2  961.01   11.50
 -22   4   5  129.03   10.70
 -19   1   2   10.49    6.60
 -16   0   4 1744.97   18.00
 -15  -1   1   13.52    4.68
 -10  -2   0  145.23    4.96
 -10  -2   2   49.10    3.61
 -22   4   2    1.24    8.59
 -20   2   2  795.57   15.88
 -20   2   4  807.75   15.59
 -19   1   3   10.56    6.42
 -17   1   0   12.92    6.41
 -15  -1   2   13.48    4.50
 -11  -1  -1    7.83    3.81
 -22   4   4    1.37    8.23
 -21   3   2  175.73   10.01
 -21   3   4  174.07   10.28
 -20   2   3  203.79    9.78
 -20   4   0  346.08   12.53
 -19   3   0  105.67    8.89
 -18   2   0   36.79    7.24
 -13  -1   0  349.26    7.93
 -10  -2   1  443.89    7.28
 -22   4   3  149.88   10.45
 -21   3   3    6.37    7.70
 -13  -1   3    0.30    3.70
 -16   0   3  381.18    9.42
 -14   0   4  180.21    6.42
 -17   1   1   17.79    6.03
 -16   0   2 1157.51   14.89
 -13  -1   1   12.68    4.16
 -11  -1   3    6.15    3.35
 -14   0   0  312.85    8.13
 -13  -1   2  153.12    5.62
 -12   0  -1  363.76    7.94
  -9  -1  -1    3.72    2.98
 -21   5   1    7.84    8.18
 -18   2   1  153.73    8.55
 -18   2   4   15.38    6.20
 -11  -1   0   -0.38    3.38
 -20   4   1  189.90    9.72
 -19   3   1    7.00    6.38
 -19   3   4   25.23    6.91
 -15   1   0    0.89    4.88
 -14   0   3  755.47   10.92
 -21   5   2  273.67   11.42
 -18   2   3  325.30    9.69
 -15   1   4   -1.08    4.24
 -14   0   1  396.68    8.60
 -13   1  -1    5.96    4.23
 -11  -1   1    1.16    3.35
 -11  -1   2  104.75    4.32
 -22   6   3   83.90    9.51
 -22   6   4   25.79    7.92
 -21   5   4   47.01    8.25
 -20   4   2  383.47   11.58
 -20   4   4  247.29    9.94
 -19   3   2   27.37    6.44
 -19   3   3   16.41    6.55
 -16   2   0 1095.92   15.08
 -14   0   2  181.90    6.50
 -21   5   3   17.22    7.06
 -20   4   3  227.62   10.03
 -19   5   0  209.77    9.74
 -18   4   0    5.55    6.13
 -17   3   0  216.94    8.91
 -15   1   1   12.96    4.62
 -14   2  -1  339.02    8.69
 -12   0   0 2608.14   17.96
 -16   2   4 1540.54   16.36
 -15   1   3    2.48    4.32
 -13   1   4    1.62    3.53
 -12   0   3  813.30    9.86
 -15   1   2   14.02    4.60
 -20   6   1   88.42    8.86
 -19   5   1    9.66    6.84
 -18   4   1  236.10    9.23
 -17   3   1   13.35    5.78
 -16   2   3  332.55    8.67
 -13   1   0  320.25    7.59
 -12   0   1 1316.08   12.60
 -12   0   2 1054.14   11.25
 -21   7   2  293.46   11.83
 -16   2   2 1548.60   16.47
 -21   7   4   89.14    8.62
 -20   6   2  163.07    9.45
 -18   4   4   -0.94    5.71
 -17   3   2  297.82    9.06
 -11   1  -1    5.53    3.07
 -21   7   3   45.28    7.62
 -19   5   2  378.40   11.14
 -19   5   4  219.64    9.03
 -19   7   0  180.95    9.84
 -14   2   0   23.72    4.52
 -14   2   4   59.12    4.85
 -13   1   3    3.10    3.56
 -10   0   0  276.43    5.84
 -20   6   3  140.06    8.51
 -19   5   3   18.87    6.54
 -18   4   3  116.61    7.06
 -18   6   0   33.56    7.13
 -13   1   1   11.61    3.82
 -17   5   0   45.58    6.60
 -16   4   0  263.10    8.71
 -13   1   2  152.93    5.56
 -12   2  -1  336.92    7.50
 -20   8   1   67.55    8.59
 -10   0   1 1033.25    9.97
 -15   3   4  168.79    6.65
 -14   2   1  365.44    8.09
 -13   3  -1   26.90    4.55
 -19   7   1   28.45    7.36
 -14   2   3  260.27    6.81
 -21   9   4   77.05    8.84
 -15   3   1   37.17    4.99
 -15   5  -1   16.62    5.47
 -14   2   2   76.51    5.04
 -14   4  -1   90.38    5.66
 -11   1   0   -1.91    2.81
 -11   1   3    7.53    3.15
 -21   9   3    6.14    7.00
 -20   8   2  116.13    9.01
 -19   9   0  200.07   10.47
 -18   6   1  147.76    8.03
 -17   5   1   16.08    5.83
 -16   4   4 1257.43   15.04
  -9   1  -1    2.95    2.85
 -20   8   3   66.20    8.02
 -20   8   4   68.13    8.08
 -15   3   3   35.48    4.84
 -19   7   2  219.92    9.38
 -19   7   4  257.08    9.63
 -18   6   4  107.78    7.57
 -18   8   0  300.35   10.72
 -15   3   2  271.29    7.34
 -12   2   0 2291.47   16.61
 -11   1   1    2.63    3.15
 -19   7   3   24.54    6.74
 -17   5   2  188.29    7.89
 -16   4   3  164.09    6.66
 -11   1   2  110.03    4.20
 -18   6   3  156.22    7.72
 -17   5   3   46.49    5.64
 -17   7   0  126.00    7.92
 -13   3   4  192.94    5.86
 -13   3   0  418.58    8.09
 -12   2   3  353.93    6.87
 -10   2  -1  423.68    7.13
 -20  10   2    0.86    7.43
 -19   9   1   10.51    6.72
 -16   6   0  307.06    9.01
 -14   4   0   -0.81    4.13
 -12   2   1  490.37    7.89
 -20  10   3   68.60    8.02
 -20  10   4   10.33    6.82
 -18   8   1   79.40    7.68
 -14   4   4  341.11    7.81
 -12   2   2 1062.13   11.01
 -11   3  -1   27.68    3.85
 -19   9   2  145.40    9.10
 -19   9   4   96.98    8.15
 -18  10   0  339.75   11.59
 -15   7  -1   20.27    5.70
 -13   3   1   22.85    3.97
 -13   3   3   18.96    3.78
 -19   9   3    7.88    6.69
 -17   7   1   28.68    5.81
 -15   5   4  263.49    7.73
 -13   5  -1   41.61    4.83
 -12   4  -1  169.07    5.91
 -18   8   2  191.87    8.89
 -18   8   4  142.86    8.24
 -17   7   4  112.64    7.16
 -16   6   1  200.29    7.62
 -15   5   1   41.74    5.22
 -14   4   1  168.64    6.00
 -19  11   1   11.36    6.94
 -18   8   3  114.69    7.71
 -17   9   0   88.51    7.82
 -14   4   3  116.47    5.49
 -20  12   4   14.86    7.85
 -17   7   2  141.55    7.31
 -17   7   3   29.08    5.89
 -15   5   3   30.86    4.73
 -10   2   0  137.19    4.33
 -20  12   3   61.38    8.17
 -16   8   0   80.20    6.95
 -15   5   2  778.63   11.52
 -19  11   2    5.99    6.98
 -18  10   1  101.42    7.87
 -18  12   0  318.52   11.75
 -19  11   4   18.10    7.32
 -15   7   0  337.51    9.27
 -11   3   0  254.55    5.83
 -19  11   3    2.30    6.30
 -17   9   1   11.73    6.33
 -15   9  -1   17.74    5.98
 -14   6   0  185.86    6.89
 -12   4   0 1871.51   15.27
 -10   2   1  458.39    6.73
 -10   2   2   52.65    3.29
 -18  10   2  292.50   10.30
 -18  10   4  396.84   11.32
 -13   5   0  487.17    8.79
 -11   3   3  103.38    4.32
 -18  10   3  114.54    7.95
 -17  11   0  125.54    8.14
 -13   5   4  168.99    5.75
 -18  12   1  111.15    8.83
 -17   9   4  415.80   10.82
 -16   8   1  137.97    7.18
 -14   8  -1  138.20    7.06
 -11   3   1   17.44    3.31
  -9   3  -1   11.30    3.02
 -19  13   4    9.89    7.16
 -17   9   2  192.19    8.27
 -17   9   3   20.00    6.03
 -16   8   4   20.89    5.51
 -15   7   4  380.37    9.06
 -14   6   4  106.57    5.67
 -13   7  -1   48.53    5.20
 -11   3   2  212.43    5.43
 -19  13   3   -0.90    6.56
 -16  10   0   16.70    6.27
 -14   6   1  221.81    7.01
 -12   4   1  217.17    5.89
 -10   4  -1  168.67    5.08
 -16   8   2   32.80    5.34
 -16   8   3  186.07    7.63
 -13   5   1   26.20    3.80
 -12   6  -1  224.09    6.48
 -11   5  -1   21.92    3.76
 -18  12   2  172.18    9.31
 -18  12   4  421.76   11.87
 -17  11   1    8.74    6.48
 -17  13   0    4.45    7.05
 -15   7   3   39.82    5.05
 -15  11  -1    8.21    6.10
 -14   6   3  130.36    5.80
 -13   5   3   39.65    3.87
 -12   4   2 2751.72   17.48
 -18  12   3   44.53    7.07
 -15   9   0  112.13    7.00
 -14   6   2   78.92    4.87
 -13   5   2  605.70    9.23
 -17  11   2  109.85    7.58
 -17  11   4  162.64    8.36
 -16  10   1  155.13    7.82
 -18  14   2  272.96   11.12
 -17  11   3   24.43    6.21
 -16  12   0   23.99    6.76
 -14  10  -1  161.25    7.62
  -9   3   0  305.10    5.54
 -18  14   4  413.77   12.29
 -17  13   1   -0.55    6.42
 -16  10   4   11.07    5.78
 -13   7   0  134.53    5.98
 -18  14   3   53.79    7.28
 -16  10   2   12.29    5.67
 -15   9   1   18.73    5.38
 -15  13  -1    4.87    6.51
 -12   6   0  450.36    8.29
 -10   4   0  831.03    9.20
 -16  10   3  174.81    7.81
 -11   5   0  364.28    6.82
 -17  13   2   -1.26    6.38
 -17  13   4   10.83    6.42
 -15  11   0   27.93    6.04
 -14   8   1  236.84    7.44
 -14   8   4  161.38    6.43
 -13   7   4  303.24    7.38
 -16  14   0    1.62    6.13
 -15   9   2  158.36    6.89
  -4   2   9   48.06    5.82
  -3   3   8   32.08    4.99
   0   2   8  474.56   10.17
   4   2   6  463.24    8.82
   7   1   4    3.30    3.30
   2   2   7   81.58    5.50
   3   3   5   18.19    3.47
   5   1   6   35.30    4.90
   7   1   3    3.23    2.71
  -6   2   9   57.50    5.86
  -6   4   7  241.50    6.04
   0   4   4  622.33    7.31
   0   4   5  190.95    4.97
   1   1   8    0.63    5.26
   6   0   6   53.92    5.35
  -5   3   8  148.75    6.17
  -2   4   6    6.83    2.98
[truncated: 454,593 more chars]
