# Supplementary material for: Order–disorder (OD) polytypism of K3FeTe2O8(OH)2(H2O)1+x
Source: Acta Crystallogr B Struct Sci Cryst Eng Mater. 2023 Nov 7;79(Pt 6):510–8. doi: 10.1107/S2052520623009162 (PMC10833354; doi:10.1107/S2052520623009162)
Supplement: Supplementary file 2 [file b-79-00510-300Ksup2.hkl]

data_300K                                                                       
_shelx_title ' '                                                                
_shelx_refln_list_code          4                                               
_shelx_F_calc_maximum      557.91                                               
_exptl_crystal_F_000      1156.00                                               
_reflns_d_resolution_high  0.6024                                               
                                                                                
loop_                                                                           
 _space_group_symop_operation_xyz                                               
 'x, y, z'                                                                      
 '-x, y, -z'                                                                    
 'x+1/2, y+1/2, z+1/2'                                                          
 '-x+1/2, y+1/2, -z+1/2'                                                        
 '-x, -y, -z'                                                                   
 'x, -y, z'                                                                     
 '-x+1/2, -y+1/2, -z+1/2'                                                       
 'x+1/2, -y+1/2, z+1/2'                                                         
                                                                                
_cell_length_a    12.8036                                                       
_cell_length_b    14.9042                                                       
_cell_length_c     5.9782                                                       
_cell_angle_alpha  90.000                                                       
_cell_angle_beta   90.002                                                       
_cell_angle_gamma  90.000                                                       
                                                                                
_shelx_F_squared_multiplier     1.000                                           
                                                                                
loop_                                                                           
 _refln_index_h                                                                 
 _refln_index_k                                                                 
 _refln_index_l                                                                 
 _refln_F_squared_calc                                                          
 _refln_F_squared_meas                                                          
 _refln_F_squared_sigma                                                         
 _refln_observed_status                                                         
   4   0   0     197291.09     203623.78      7575.50 o                         
   6   0   0      96990.73     107677.03      1570.91 o                         
   8   0   0     107529.16     115665.53      1466.29 o                         
  10   0   0       6784.91       7460.62       137.12 o                         
  12   0   0      66162.90      70443.37      1068.52 o                         
  14   0   0      12556.48      13314.59       539.41 o                         
  16   0   0      32677.50      35046.86      1102.59 o                         
  18   0   0        221.27        241.19       206.73 o                         
  20   0   0      46737.18      48513.22      1505.67 o                         
   3   1   0       2560.32       2435.07       103.06 o                         
   5   1   0       1993.71       2251.17        83.81 o                         
   7   1   0      36651.09      39697.48       395.64 o                         
   9   1   0          2.89         12.19        23.68 o                         
  11   1   0         11.03        -21.35        21.35 o                         
  13   1   0       9735.50       9782.82       185.37 o                         
  15   1   0          1.40        -10.67       113.92 o                         
  17   1   0        415.83        253.34       135.88 o                         
  19   1   0        566.98        489.03       214.57 o                         
   0   2   0     255738.44     227512.59      7487.39 o                         
   2   2   0       5284.93       5142.08       182.89 o                         
   4   2   0     197434.88     195413.73      3835.34 o                         
   6   2   0      10381.15      11647.97       168.31 o                         
   8   2   0     101041.95     108187.19      1040.68 o                         
  10   2   0       4444.33       4852.88        83.20 o                         
  12   2   0      72760.42      75848.25       897.06 o                         
  14   2   0        809.67        718.55        90.01 o                         
  16   2   0      33518.25      34921.88       878.04 o                         
  18   2   0       1623.93       1804.25       193.05 o                         
  20   2   0      22323.09      22575.91       613.43 o                         
   1   3   0      13956.64      13245.14       117.36 o                         
   3   3   0      85370.95      85790.80      1553.34 o                         
   5   3   0       2469.81       2374.99        92.87 o                         
   7   3   0      25775.80      26946.21       336.00 o                         
   9   3   0       4770.09       5008.94        98.07 o                         
  11   3   0       8262.55       8703.50       130.40 o                         
  13   3   0       9812.69      10223.76       191.95 o                         
  15   3   0        403.75        406.61       121.72 o                         
  17   3   0       8316.90       8466.93       329.88 o                         
  19   3   0       2531.88       2680.17       231.49 o                         
   0   4   0      99436.88      92829.12      1124.35 o                         
   2   4   0       4578.32       4047.24        89.36 o                         
   4   4   0      22936.69      21693.90       433.23 o                         
   6   4   0        437.57        575.70        64.07 o                         
   8   4   0     104659.62     111380.02      1423.27 o                         
  10   4   0      25312.13      25637.34       379.39 o                         
  12   4   0      62668.20      63783.17       850.30 o                         
  14   4   0          0.02        -11.31        67.81 o                         
  16   4   0      11265.68      12477.76       534.57 o                         
  18   4   0         85.00         79.75       129.44 o                         
  20   4   0      13812.52      14121.12       465.53 o                         
   1   5   0      62896.59      59238.15       483.17 o                         
   3   5   0       7732.44       8924.20       109.21 o                         
   5   5   0      43876.89      44579.60       889.50 o                         
   7   5   0      30433.32      31548.11       640.06 o                         
   9   5   0       6668.60       7121.34       180.14 o                         
  11   5   0       8549.00       8772.23       160.17 o                         
  13   5   0      14703.76      14577.44       243.20 o                         
  15   5   0      10862.31      10203.81       236.14 o                         
  17   5   0        862.89        963.29       155.20 o                         
  19   5   0       8991.77       8386.35       357.53 o                         
   0   6   0      10860.59      10727.03       234.72 o                         
   2   6   0       8660.04       8613.02       120.52 o                         
   4   6   0      44578.30      44419.75       438.87 o                         
   6   6   0      14833.99      14885.13       327.16 o                         
   8   6   0      23668.16      24891.59       437.09 o                         
  10   6   0       2798.96       2755.29       156.18 o                         
  12   6   0      19835.24      19893.48       304.24 o                         
  14   6   0       6169.27       6230.03       139.82 o                         
  16   6   0      12394.52      12275.70       439.43 o                         
  18   6   0       1047.60       1500.98       189.10 o                         
  20   6   0       4821.71       4289.25       385.40 o                         
   1   7   0      45192.63      42563.25       466.09 o                         
   3   7   0       5545.57       4910.41       126.41 o                         
   5   7   0      63476.13      62206.31       734.27 o                         
   7   7   0       5901.93       5824.81        88.54 o                         
   9   7   0      18000.13      17903.87       422.75 o                         
  11   7   0      19654.71      20096.13       460.64 o                         
  13   7   0       5948.20       5903.64       181.66 o                         
  15   7   0      12271.96      12293.89       220.73 o                         
  17   7   0       4501.09       4314.62       171.94 o                         
  19   7   0       9919.13       9687.78       375.22 o                         
   0   8   0      85495.53      84992.01      1271.70 o                         
   2   8   0      63195.63      61882.15       664.57 o                         
   4   8   0      11545.60      11683.06       420.29 o                         
   6   8   0       7721.73       7560.87       145.02 o                         
   8   8   0       2177.78       1991.03       208.35 o                         
  10   8   0       7329.20       7248.54       254.91 o                         
  12   8   0        902.23        765.56       109.11 o                         
  14   8   0       3950.99       3712.67       307.96 o                         
  16   8   0       3465.66       3410.49       217.81 o                         
  18   8   0      11428.69      11508.18       396.24 o                         
   1   9   0      51266.54      51002.48       642.18 o                         
   3   9   0      17406.10      16687.21       239.07 o                         
   5   9   0      17923.95      17312.44       233.17 o                         
   7   9   0      66341.34      66628.30      1206.07 o                         
   9   9   0       9316.94       9250.13       200.07 o                         
  11   9   0       8665.27       8606.97       353.39 o                         
  13   9   0      30902.14      30556.38       667.46 o                         
  15   9   0       5825.22       5856.65       199.21 o                         
  17   9   0       5097.21       4630.13       264.79 o                         
  19   9   0       9649.31       8386.98       536.00 o                         
   0  10   0       1504.35       1523.55       188.45 o                         
   2  10   0      52824.37      51936.60       574.20 o                         
   4  10   0       5535.96       5979.41       157.69 o                         
   6  10   0      61024.11      57526.75       772.49 o                         
   8  10   0         53.17         79.11        33.23 o                         
  10  10   0      10861.73      10103.55       315.96 o                         
  12  10   0        109.30         90.80       107.45 o                         
  14  10   0      21763.82      21241.14       421.97 o                         
  16  10   0       1185.75        938.01       108.67 o                         
  18  10   0      11323.15      10702.29       383.40 o                         
   1  11   0      16928.43      16849.38       385.97 o                         
   3  11   0      51200.29      50546.69       694.64 o                         
   5  11   0       6816.54       6838.12       283.55 o                         
   7  11   0      26626.93      25905.80       479.23 o                         
   9  11   0       8737.99       8537.65       211.74 o                         
  11  11   0      11236.83      11594.74       587.62 o                         
  13  11   0      12204.72      11903.74       361.98 o                         
  15  11   0       1795.02       1678.66       129.85 o                         
  17  11   0       9671.78       9730.55       360.59 o                         
   0  12   0      13459.87      12931.54       621.35 o                         
   2  12   0      38772.78      37953.66       542.18 o                         
   4  12   0       5163.57       4786.66       148.74 o                         
   6  12   0      62853.35      62608.78       987.95 o                         
   8  12   0        274.34        359.43        49.13 o                         
  10  12   0      60299.16      61052.66      1762.47 o                         
  12  12   0         21.56       -117.60       153.48 o                         
  14  12   0      24708.32      24688.27       608.90 o                         
  16  12   0        495.39        443.58       104.08 o                         
   1  13   0       9857.59       9727.07       302.97 o                         
   3  13   0         23.28         25.30        58.03 o                         
   5  13   0       7414.85       7561.22       349.90 o                         
   7  13   0       5972.60       6051.22       270.01 o                         
   9  13   0       1544.70       1752.48       294.32 o                         
  11  13   0       1911.86       1874.53       166.71 o                         
  13  13   0       2554.71       2214.55       185.81 o                         
  15  13   0       3073.72       3018.97       338.73 o                         
   0  14   0      17480.23      16582.38       423.26 o                         
   2  14   0      35332.04      35638.32       639.85 o                         
   4  14   0        148.02        127.73        66.72 o                         
   6  14   0      63185.14      62384.75      1320.35 o                         
   8  14   0       1147.38       1407.84       160.07 o                         
  10  14   0      23493.45      23046.35       581.31 o                         
  12  14   0        836.00        914.42       148.91 o                         
  14  14   0      31569.55      31455.67       728.67 o                         
  16  14   0         13.83         87.51       136.90 o                         
   1  15   0          8.51        -24.57        74.22 o                         
   3  15   0        205.63        196.28        69.41 o                         
   5  15   0       2190.93       2224.14       274.13 o                         
   7  15   0       4074.98       3744.32       283.65 o                         
   9  15   0        632.37        844.24       189.51 o                         
  11  15   0        412.95        499.89       145.73 o                         
  13  15   0       1642.88       1678.14       186.70 o                         
  15  15   0        594.65        356.83       144.46 o                         
   0  16   0       1707.68       1775.96       222.43 o                         
   2  16   0      41290.52      41171.27       706.41 o                         
   4  16   0         35.87         17.01        79.71 o                         
   6  16   0      20251.93      20477.24       401.46 o                         
   8  16   0       1268.66       1273.96       171.14 o                         
  10  16   0      12265.91      12955.34       686.67 o                         
  12  16   0       1692.15       1460.77       178.77 o                         
  14  16   0      11759.02      11993.39       404.21 o                         
   1  17   0       1241.37        783.94       126.26 o                         
   3  17   0       1263.06       1108.08       157.81 o                         
   5  17   0       2694.73       2766.00       148.83 o                         
   7  17   0        212.12        229.85       142.52 o                         
   9  17   0       1073.26        764.82       156.05 o                         
  11  17   0       2073.46       2197.55       200.67 o                         
  13  17   0        206.78         22.23       135.99 o                         
   0  18   0         12.26         37.59       153.48 o                         
   2  18   0      18289.15      18646.55       397.55 o                         
   4  18   0       1518.84       1318.80       116.62 o                         
   6  18   0      19545.46      20545.04       864.47 o                         
   8  18   0        185.10        355.51       137.32 o                         
  10  18   0       4701.69       4648.58       405.62 o                         
  12  18   0        294.42        113.89       141.54 o                         
   1  19   0       8042.72       8330.34       470.16 o                         
   3  19   0         16.66         21.20        89.38 o                         
   5  19   0       8999.45       8874.00       547.93 o                         
   7  19   0       2792.10       2977.02       214.75 o                         
   9  19   0       2397.65       2091.51       300.75 o                         
  11  19   0       1991.70       2157.04       209.57 o                         
   2  20   0       5650.63       5871.94       341.57 o                         
   4  20   0          1.32          6.30       100.24 o                         
   6  20   0       8519.36       8418.08       330.15 o                         
   8  20   0       1834.48       1725.20       178.77 o                         
  10  20   0      12940.38      12878.31       420.79 o                         
   1  21   0       5779.90       6239.48       265.90 o                         
   3  21   0       7591.35       7955.54       246.91 o                         
   5  21   0       5694.68       5676.60       273.49 o                         
   7  21   0       5129.00       5191.06       279.96 o                         
   9  21   0       5072.29       5373.78       290.60 o                         
   0  22   0         80.42        119.03       162.88 o                         
   2  22   0       1581.56       1655.65       284.91 o                         
   4  22   0       1726.95       2029.96       404.11 o                         
   6  22   0       4256.70       4804.48       275.83 o                         
   8  22   0       1712.93       1948.18       303.87 o                         
   1  23   0       7044.64       7913.03       404.12 o                         
   3  23   0       6385.59       6881.09       429.32 o                         
   5  23   0       2825.04       2830.04       433.91 o                         
   0  24   0       9537.33       9336.64       485.84 o                         
   2  24   0       1485.25       1445.32       320.93 o                         
 -19   0   1       6319.68       6827.87       473.20 o                         
 -17   0   1       4988.67       4859.50       404.23 o                         
 -15   0   1      10477.58      10671.46       498.51 o                         
 -13   0   1      13128.12      13930.98       536.34 o                         
 -11   0   1      33967.33      36208.84       579.27 o                         
  -9   0   1      28654.74      30217.28       418.32 o                         
  -7   0   1      31424.59      32724.42       440.89 o                         
  -5   0   1       7294.14       7659.83        98.26 o                         
  -3   0   1      21790.19      22834.41       270.64 o                         
  -1   0   1      26934.99      26477.98       307.17 o                         
   1   0   1      24486.60      23688.22       249.12 o                         
   3   0   1      23943.02      24839.09       454.40 o                         
   5   0   1       6444.47       6651.84       146.50 o                         
   7   0   1      33552.81      35166.52       536.22 o                         
   9   0   1      26808.30      28229.75       447.32 o                         
  11   0   1      35720.14      36823.52       704.62 o                         
  13   0   1      12158.17      12653.50       898.51 o                         
  15   0   1      11318.11      11694.15       501.68 o                         
  17   0   1       4543.31       5144.45       379.14 o                         
  19   0   1       6832.40       6414.47       441.88 o                         
 -20   1   1         34.89       -151.70       151.70 o                         
 -18   1   1        791.88        649.98       166.12 o                         
 -16   1   1        527.61        662.21       146.18 o                         
 -14   1   1        206.45        115.89       104.10 o                         
 -12   1   1        428.94        441.56        42.96 o                         
 -10   1   1        257.02        264.05        24.68 o                         
  -8   1   1         91.34        109.50        19.22 o                         
  -6   1   1       1108.35       1075.61        34.13 o                         
  -4   1   1       2354.78       2286.86        33.81 o                         
  -2   1   1       3957.83       3929.94        43.64 o                         
   0   1   1        111.44        116.03        12.68 o                         
   2   1   1       3749.07       3740.05        42.08 o                         
   4   1   1       2512.74       2414.86       112.65 o                         
   6   1   1       1034.96        846.82        54.44 o                         
   8   1   1        100.09        120.55        23.43 o                         
  10   1   1        226.99        330.89        25.75 o                         
  12   1   1        466.21        477.42        50.38 o                         
  14   1   1        228.11        295.68       106.04 o                         
  16   1   1        494.38        560.73       131.44 o                         
  18   1   1        830.40        885.65       158.08 o                         
  20   1   1         31.11       -133.98       133.98 o                         
 -19   2   1       4414.03       4145.83       330.56 o                         
 -17   2   1       5431.25       5554.15       292.39 o                         
 -15   2   1      11047.99      11712.41       970.25 o                         
 -13   2   1      11706.58      11929.29       216.28 o                         
 -11   2   1      12080.24      12550.80       156.52 o                         
  -9   2   1      13835.84      14301.07       155.50 o                         
  -7   2   1      20440.21      21211.88       195.37 o                         
  -5   2   1      36819.26      37371.77       295.48 o                         
  -3   2   1      28116.58      28906.03       228.35 o                         
  -1   2   1      31762.88      30895.07       221.56 o                         
   1   2   1      29434.67      29241.09       267.05 o                         
   3   2   1      30159.63      30443.86       318.75 o                         
   5   2   1      34728.96      35770.90       421.32 o                         
   7   2   1      22036.12      23344.25       321.37 o                         
   9   2   1      12759.61      13519.80       217.43 o                         
  11   2   1      12952.07      13921.92       275.59 o                         
  13   2   1      10864.21      11173.78       236.09 o                         
  15   2   1      11834.54      12840.95       371.26 o                         
  17   2   1       5022.45       5765.38       274.51 o                         
  19   2   1       4792.99       4851.46       286.92 o                         
 -20   3   1        425.27        535.04       163.72 o                         
 -18   3   1        321.40        125.79       131.44 o                         
 -16   3   1        372.28        357.40       151.92 o                         
 -14   3   1        753.28        665.96        78.22 o                         
 -12   3   1        618.38        686.32        50.98 o                         
 -10   3   1        402.70        469.78        29.26 o                         
  -8   3   1       4091.19       4256.90        70.34 o                         
  -6   3   1       2934.49       2818.05        44.39 o                         
  -4   3   1       2606.78       2564.19        39.96 o                         
  -2   3   1        923.67        878.90        22.15 o                         
   0   3   1       1038.10        990.45        23.80 o                         
   2   3   1       1017.53       1026.90        29.94 o                         
   4   3   1       2904.83       2897.99        50.16 o                         
   6   3   1       2622.12       2619.91        70.74 o                         
   8   3   1       4478.20       4540.99        89.99 o                         
  10   3   1        380.07        506.22        48.84 o                         
  12   3   1        544.96        471.45        91.79 o                         
  14   3   1        858.03        926.50        64.35 o                         
  16   3   1        330.58        426.85       128.42 o                         
  18   3   1        365.95        313.04       357.08 o                         
  20   3   1        373.87        259.81       157.21 o                         
 -19   4   1       6130.40       6060.86       316.51 o                         
 -17   4   1       6636.76       7321.44       323.18 o                         
 -15   4   1       2290.04       2158.95       181.49 o                         
 -13   4   1       4716.58       5076.09       139.27 o                         
 -11   4   1       6038.34       6040.74       130.56 o                         
  -9   4   1      13334.92      13568.91       176.74 o                         
  -7   4   1      12696.36      13065.21       148.96 o                         
  -5   4   1      18120.23      18200.30       159.28 o                         
  -3   4   1      41954.92      41356.26       388.68 o                         
  -1   4   1      68895.30      66793.42       517.20 o                         
   1   4   1      66903.15      64404.48       518.28 o                         
   3   4   1      43712.37      42211.86       484.25 o                         
   5   4   1      17190.27      17802.31       256.92 o                         
   7   4   1      13414.24      14013.64       668.45 o                         
   9   4   1      12588.22      12680.97       175.71 o                         
  11   4   1       6490.24       6584.58       123.85 o                         
  13   4   1       4369.43       4685.77       112.18 o                         
  15   4   1       2523.98       2529.03       122.86 o                         
  17   4   1       6280.84       6504.17       285.45 o                         
  19   4   1       6456.51       6296.28       305.20 o                         
 -20   5   1        425.56        394.67       234.92 o                         
 -18   5   1        484.82        475.74       167.58 o                         
 -16   5   1        527.37        499.76       137.11 o                         
 -14   5   1       1430.51       1505.00       123.80 o                         
 -12   5   1        774.05        845.92        90.88 o                         
 -10   5   1        905.58        862.47        44.88 o                         
  -8   5   1       5067.29       4928.76       109.83 o                         
  -6   5   1       1727.36       1804.94        48.02 o                         
  -4   5   1       2010.89       2014.36        47.51 o                         
  -2   5   1       2723.51       2744.06        48.64 o                         
   0   5   1       1316.43       1255.66        50.91 o                         
   2   5   1       2392.25       2299.77        91.23 o                         
   4   5   1       1773.66       1735.31        46.06 o                         
   6   5   1       1965.09       2011.06        55.79 o                         
   8   5   1       4543.29       4590.52       107.84 o                         
  10   5   1        864.34        700.35        90.31 o                         
  12   5   1        850.05        801.79       100.10 o                         
  14   5   1       1255.91       1374.28        94.44 o                         
  16   5   1        508.20        399.58       119.66 o                         
  18   5   1        441.26        226.84       128.67 o                         
  20   5   1        426.01        296.17       103.94 o                         
 -19   6   1       2996.59       3078.78       327.39 o                         
 -17   6   1       5199.47       5273.58       284.20 o                         
 -15   6   1       6724.35       6873.72       190.45 o                         
 -13   6   1       8542.74       8338.48       235.93 o                         
 -11   6   1       5804.32       5737.41       131.97 o                         
  -9   6   1       9559.02       9599.68       122.90 o                         
  -7   6   1      13068.22      13417.17       173.87 o                         
  -5   6   1      31854.32      31926.31       308.30 o                         
  -3   6   1      24406.43      24263.90       255.22 o                         
  -1   6   1      22947.54      21650.29       272.58 o                         
   1   6   1      22423.44      21739.33       244.82 o                         
   3   6   1      24909.64      24166.88       269.50 o                         
   5   6   1      31288.29      31438.67       375.58 o                         
   7   6   1      13438.08      13708.46       204.42 o                         
   9   6   1       9270.80       9644.12       274.96 o                         
  11   6   1       5994.00       6088.14       244.47 o                         
  13   6   1       8319.10       8059.21       266.46 o                         
  15   6   1       6921.45       6672.45       242.42 o                         
  17   6   1       5063.70       5137.56       407.20 o                         
  19   6   1       3094.85       3105.66       157.47 o                         
 -18   7   1       1511.04       1645.66       197.10 o                         
 -16   7   1        873.99        698.32       151.71 o                         
 -14   7   1       1507.52       1582.99       159.07 o                         
 -12   7   1       1346.02       1425.57        78.15 o                         
 -10   7   1       1008.81       1036.16        67.96 o                         
  -8   7   1       2225.46       2378.18       113.80 o                         
  -6   7   1       2018.11       2020.34        64.42 o                         
  -4   7   1       3643.89       3708.54        91.58 o                         
  -2   7   1       3089.28       3103.95        80.24 o                         
   0   7   1       1829.64       1922.92        65.05 o                         
   2   7   1       3518.72       3558.31        78.38 o                         
   4   7   1       3215.50       3147.50        84.97 o                         
   6   7   1       2286.50       2301.14        56.21 o                         
   8   7   1       1969.24       1907.71        57.91 o                         
  10   7   1       1093.77       1027.50       156.63 o                         
  12   7   1       1191.51       1120.09       150.36 o                         
  14   7   1       1332.02       1409.24        83.27 o                         
  16   7   1        986.96        993.72        58.53 o                         
  18   7   1       1336.46       1130.34        82.90 o                         
 -19   8   1       3660.09       4013.18       379.10 o                         
 -17   8   1       4324.38       4270.22       268.86 o                         
 -15   8   1       6451.74       6164.59       154.56 o                         
 -13   8   1       9750.96       9933.04       203.80 o                         
 -11   8   1      18769.13      18843.08       302.70 o                         
  -9   8   1      19235.77      19678.67       309.65 o                         
  -7   8   1      17431.73      17912.56       226.04 o                         
  -5   8   1       6641.41       6524.78       120.41 o                         
  -3   8   1       9175.67       9060.57       169.07 o                         
  -1   8   1      11271.97      10978.90       190.62 o                         
   1   8   1      11423.71      10957.06       163.02 o                         
   3   8   1       9151.69       8886.59       142.12 o                         
   5   8   1       6714.91       6679.50       122.36 o                         
   7   8   1      17236.51      17291.58       245.80 o                         
   9   8   1      19326.53      19432.81       402.73 o                         
  11   8   1      18708.69      18124.91       637.07 o                         
  13   8   1       9855.00       9646.20       296.82 o                         
  15   8   1       6390.64       5990.05       300.24 o                         
  17   8   1       4340.98       4254.56       235.09 o                         
  19   8   1       3619.39       3101.44       350.91 o                         
 -18   9   1        771.09        887.85       169.35 o                         
 -16   9   1        830.83        685.81       106.79 o                         
 -14   9   1        758.86        801.62       132.83 o                         
 -12   9   1        926.00       1017.46        69.49 o                         
 -10   9   1       1023.71       1052.83        70.79 o                         
  -8   9   1       1275.74       1181.86        70.67 o                         
  -6   9   1       1239.01       1244.63        62.87 o                         
  -4   9   1       2017.19       1983.68        82.55 o                         
  -2   9   1       3217.91       3375.22       158.31 o                         
   0   9   1       1377.01       1444.48        88.59 o                         
   2   9   1       2825.57       2801.47       132.98 o                         
   4   9   1       2272.24       2225.61       105.46 o                         
   6   9   1       1214.09       1261.41        62.85 o                         
   8   9   1       1211.35       1289.33        84.60 o                         
  10   9   1        999.51        971.83        81.79 o                         
  12   9   1       1026.43       1015.08       192.65 o                         
  14   9   1        806.32        843.99        97.67 o                         
  16   9   1        742.09        721.98       129.22 o                         
  18   9   1        877.54        554.44       241.20 o                         
 -19  10   1       2443.73       2471.46       379.07 o                         
 -17  10   1       4544.31       4832.74       328.84 o                         
 -15  10   1       7811.82       7802.35       197.75 o                         
 -13  10   1       8927.19       8911.17       192.18 o                         
 -11  10   1       7504.45       7815.68       175.61 o                         
  -9  10   1       8380.02       8217.77       225.01 o                         
  -7  10   1      11532.08      11310.48       224.72 o                         
  -5  10   1      17028.82      16684.73       273.87 o                         
  -3  10   1      12034.13      11858.08       214.14 o                         
  -1  10   1       7179.13       7079.33       151.50 o                         
   1  10   1       7602.58       7667.51       128.41 o                         
   3  10   1      11511.16      11165.04       234.63 o                         
   5  10   1      17650.16      17420.71       267.24 o                         
   7  10   1      11054.53      10892.55       259.75 o                         
   9  10   1       8762.12       8652.07       190.67 o                         
  11  10   1       7188.09       7215.32       202.42 o                         
  13  10   1       9281.18       9277.08       297.68 o                         
  15  10   1       7512.29       7039.44       262.41 o                         
  17  10   1       4732.40       4831.05       419.87 o                         
 -18  11   1        642.19        510.58       225.53 o                         
 -16  11   1        392.84        355.98       253.71 o                         
 -14  11   1       1021.60        954.75       252.17 o                         
 -12  11   1        491.98        640.91       105.12 o                         
 -10  11   1        557.84        557.14        96.60 o                         
  -8  11   1       2791.21       3204.12       256.45 o                         
  -6  11   1       2097.88       2108.91       139.94 o                         
  -4  11   1       1720.26       1752.91       107.93 o                         
  -2  11   1        891.26        920.01        85.29 o                         
   0  11   1        942.97        894.43        59.22 o                         
   2  11   1        923.55        830.48        61.04 o                         
   4  11   1       1957.27       1925.48        85.49 o                         
   6  11   1       1849.15       1677.22        76.43 o                         
   8  11   1       3116.82       3094.03        82.44 o                         
  10  11   1        560.08        459.94        76.43 o                         
  12  11   1        463.32        427.24        67.55 o                         
  14  11   1       1161.47        976.32       110.70 o                         
  16  11   1        366.39        306.91       121.67 o                         
 -17  12   1       4631.56       4425.50       270.86 o                         
 -15  12   1       2057.85       1853.78       383.60 o                         
 -13  12   1       3239.33       3157.26       170.31 o                         
 -11  12   1       3201.44       3030.63       197.64 o                         
  -9  12   1       6671.41       6513.54       219.18 o                         
  -7  12   1       6791.90       6946.04       273.50 o                         
  -5  12   1       9205.83       9375.72       207.57 o                         
  -3  12   1      14735.39      14666.93       348.81 o                         
  -1  12   1      21831.07      21121.78       333.56 o                         
   1  12   1      23012.08      22770.14       313.81 o                         
   3  12   1      13911.55      13795.17       240.02 o                         
   5  12   1       9861.27       9817.67       186.29 o                         
   7  12   1       6228.25       6318.71       136.02 o                         
   9  12   1       7182.22       7027.94       168.29 o                         
  11  12   1       2921.12       2757.44       145.08 o                         
  13  12   1       3555.23       3509.01       139.59 o                         
  15  12   1       1848.33       1583.84       170.83 o                         
  17  12   1       4912.78       4590.12       404.21 o                         
 -16  13   1        110.94        178.08       133.16 o                         
 -14  13   1        134.40         82.74       131.51 o                         
 -12  13   1        298.60        207.44       101.56 o                         
 -10  13   1        188.99        158.44       100.08 o                         
  -8  13   1        495.38        549.50       100.60 o                         
  -6  13   1        441.23        426.65       109.60 o                         
  -4  13   1        266.14        308.02        62.44 o                         
  -2  13   1        413.75        401.33        72.06 o                         
   0  13   1        169.44        101.38        46.72 o                         
   2  13   1        364.62        374.43        66.49 o                         
   4  13   1        260.94        218.81        58.65 o                         
   6  13   1        499.32        505.01        59.59 o                         
   8  13   1        437.69        589.04        72.93 o                         
  10  13   1        190.44        161.83       106.50 o                         
  12  13   1        338.74        300.34        77.73 o                         
  14  13   1        120.34        240.33       127.86 o                         
  16  13   1        110.68        -64.95       173.84 o                         
 -17  14   1       3187.46       2903.95       335.23 o                         
 -15  14   1       3831.27       3532.94       236.86 o                         
 -13  14   1       3790.24       3154.49       201.69 o                         
 -11  14   1       2690.35       2953.43       174.35 o                         
  -9  14   1       3687.51       4123.68       194.01 o                         
  -7  14   1       6893.27       6978.99       226.78 o                         
  -5  14   1      12322.68      13068.34       306.46 o                         
  -3  14   1      12248.95      11920.27       212.17 o                         
  -1  14   1       9248.46       9533.04       205.69 o                         
   1  14   1       9987.52       9880.81       208.23 o                         
   3  14   1      11412.31      11225.13       219.13 o                         
   5  14   1      13133.97      12848.59       234.91 o                         
   7  14   1       6331.82       6051.60       143.81 o                         
   9  14   1       4080.71       3866.05       311.77 o                         
  11  14   1       2412.21       2171.52       150.38 o                         
  13  14   1       4149.94       3662.50       335.26 o                         
  15  14   1       3505.41       3901.15       245.35 o                         
 -16  15   1        258.22        -25.06       191.07 o                         
 -14  15   1         89.12       -130.66       130.66 o                         
 -12  15   1        112.70         37.30       108.61 o                         
 -10  15   1        111.88        167.92       104.56 o                         
  -8  15   1        183.57         72.20       135.07 o                         
  -6  15   1        362.97        197.62        95.81 o                         
  -4  15   1       1073.81        948.09       115.30 o                         
  -2  15   1        787.87        893.07        89.70 o                         
   0  15   1          0.06        -60.79        60.79 o                         
   2  15   1        796.86        825.51        80.01 o                         
   4  15   1       1065.95        965.52        82.14 o                         
   6  15   1        364.20        554.09        78.57 o                         
   8  15   1        180.75        131.41        68.49 o                         
  10  15   1        114.88        114.07        91.46 o                         
  12  15   1        111.51         97.10       191.07 o                         
  14  15   1         88.58         20.96       128.42 o                         
  16  15   1        263.05        466.71       194.20 o                         
 -15  16   1       4176.17       3831.60       354.05 o                         
 -13  16   1       3874.03       4529.04       350.76 o                         
 -11  16   1       8386.24       8402.21       276.01 o                         
  -9  16   1       7023.11       6878.04       369.93 o                         
  -7  16   1       7472.04       7623.95       241.12 o                         
  -5  16   1       3474.50       3556.92       173.81 o                         
  -3  16   1       4446.75       4355.05       163.08 o                         
  -1  16   1       4487.55       4424.96       155.77 o                         
   1  16   1       4925.12       4964.06       158.98 o                         
   3  16   1       4051.36       4304.56       148.91 o                         
   5  16   1       3829.99       3626.85       131.43 o                         
   7  16   1       6942.94       6576.77       200.92 o                         
   9  16   1       7522.78       7079.61       265.75 o                         
  11  16   1       7907.34       7512.20       441.93 o                         
  13  16   1       4205.22       4059.53       250.22 o                         
  15  16   1       3859.03       3771.98       328.98 o                         
 -14  17   1        105.03       -103.65       141.48 o                         
 -12  17   1         87.26        116.26       117.51 o                         
 -10  17   1         54.09        125.45       110.22 o                         
  -8  17   1        124.51         12.58       102.47 o                         
  -6  17   1        140.71        231.86        98.34 o                         
  -4  17   1        117.25         99.09        87.54 o                         
  -2  17   1        183.00        137.41       107.60 o                         
   0  17   1        129.00        237.47        88.12 o                         
   2  17   1        208.02         99.07        74.15 o                         
   4  17   1        103.05        155.46        71.43 o                         
   6  17   1        126.09        161.44        91.78 o                         
   8  17   1        140.54        174.83       128.42 o                         
  10  17   1         50.25         25.06       191.07 o                         
  12  17   1         78.01        228.65       197.33 o                         
  14  17   1         94.63         21.93       181.67 o                         
 -13  18   1       3602.21       3382.65       243.42 o                         
 -11  18   1       4668.82       5030.26       234.12 o                         
  -9  18   1       3163.13       3248.84       192.06 o                         
  -7  18   1       5206.74       5200.75       227.15 o                         
  -5  18   1       4566.82       4971.33       212.92 o                         
  -3  18   1       4007.15       4055.30       210.00 o                         
  -1  18   1       1989.76       2052.84       155.10 o                         
   1  18   1       2194.79       2353.36       171.53 o                         
   3  18   1       3701.29       3830.17       152.40 o                         
   5  18   1       4891.67       4946.53       159.93 o                         
   7  18   1       4896.63       5040.07       248.02 o                         
   9  18   1       3419.08       3724.94       347.77 o                         
  11  18   1       4382.94       4615.04       382.26 o                         
  13  18   1       3835.39       2875.90       300.78 o                         
 -12  19   1        212.50        424.78       162.69 o                         
 -10  19   1        193.76         49.22       114.72 o                         
  -8  19   1        982.92       1179.29       133.70 o                         
  -6  19   1        709.87        668.84       121.64 o                         
  -4  19   1        481.49        492.86       111.87 o                         
  -2  19   1        274.74        187.01       108.75 o                         
   0  19   1        274.12        283.00        98.04 o                         
   2  19   1        272.32        316.81        95.39 o                         
   4  19   1        422.98        562.47       111.22 o                         
   6  19   1        802.24        811.55       141.82 o                         
   8  19   1        875.98       1080.69       244.33 o                         
  10  19   1        201.80        153.48       206.73 o                         
  12  19   1        232.52         46.98       222.39 o                         
 -11  20   1       1718.94       1998.31       307.00 o                         
  -9  20   1       2258.45       2713.87       234.36 o                         
  -7  20   1       2255.32       2359.94       170.15 o                         
  -5  20   1       2501.02       2929.65       179.92 o                         
  -3  20   1       4011.83       4265.88       206.93 o                         
  -1  20   1       5707.22       5591.91       266.45 o                         
   1  20   1       5932.89       6071.16       391.72 o                         
   3  20   1       3823.19       4010.81       181.78 o                         
   5  20   1       2643.54       2515.83       194.00 o                         
   7  20   1       2127.99       2483.96       310.14 o                         
   9  20   1       2390.30       2931.99       335.21 o                         
 -10  21   1        286.89        -43.85       300.70 o                         
  -8  21   1        376.77        373.86       129.28 o                         
  -6  21   1        385.19        463.68       125.06 o                         
  -4  21   1        362.01        350.32       227.51 o                         
  -2  21   1        413.90        506.27       144.46 o                         
   0  21   1        427.48        397.86       131.66 o                         
   2  21   1        444.76        677.13       231.79 o                         
   4  21   1        351.84        219.21       126.19 o                         
   6  21   1        376.99        250.59       203.60 o                         
   8  21   1        397.74        491.77       231.79 o                         
  -7  22   1       1767.94       1951.09       176.53 o                         
  -5  22   1       3220.05       3583.43       200.62 o                         
  -3  22   1       3405.49       3427.23       239.02 o                         
  -1  22   1       3116.80       3204.24       280.40 o                         
   1  22   1       3149.14       3487.22       377.53 o                         
   3  22   1       3342.92       3355.17       269.44 o                         
   5  22   1       3260.15       3853.29       357.16 o                         
   7  22   1       1748.06       2239.52       297.60 o                         
  -6  23   1        389.44        498.04       209.87 o                         
  -4  23   1        632.30        814.98       167.01 o                         
  -2  23   1        536.13        651.73       236.49 o                         
   0  23   1        361.88        498.13       147.51 o                         
   2  23   1        476.77        457.32       169.15 o                         
  -1  24   1       1550.15       1384.09       234.79 o                         
   1  24   1       1499.89       1436.92       169.86 o                         
 -18   0   2      36286.02      37167.19      1225.11 o                         
 -16   0   2         51.50        228.65       191.07 o                         
 -14   0   2      27274.71      27443.56       904.41 o                         
 -12   0   2       6946.10       6957.18       207.56 o                         
 -10   0   2      28090.12      29602.66       486.34 o                         
  -8   0   2       4456.04       4409.76        94.55 o                         
  -6   0   2      73765.14      75411.36       868.69 o                         
  -4   0   2       1956.43       2420.19        64.04 o                         
  -2   0   2     181245.56     181049.53      2032.60 o                         
   0   0   2      31466.77      32882.92       391.85 o                         
   2   0   2     180966.56     181353.84      1852.03 o                         
   4   0   2       1850.86       2624.24        82.02 o                         
   6   0   2      73836.69      76853.12      3069.20 o                         
   8   0   2       4519.63       4528.71       203.73 o                         
  10   0   2      28312.23      29453.89       842.34 o                         
  12   0   2       7016.21       7390.68       332.26 o                         
  14   0   2      27444.14      29271.91       624.73 o                         
  16   0   2         46.63        143.39        96.10 o                         
  18   0   2      36540.00      37092.54      1162.30 o                         
 -19   1   2        539.00        613.94       177.19 o                         
 -17   1   2        271.53        562.37       245.89 o                         
 -15   1   2       1818.46       1733.53       171.67 o                         
 -13   1   2        470.87        491.19        69.72 o                         
 -11   1   2       3274.82       3491.85        87.44 o                         
  -9   1   2       3078.16       3069.65        63.41 o                         
  -7   1   2       3740.34       3794.80        61.56 o                         
  -5   1   2      16394.10      17040.80       165.93 o                         
  -3   1   2         94.54         49.87        20.53 o                         
  -1   1   2       2102.31       2033.12        42.08 o                         
   1   1   2       2156.86       2144.20        44.21 o                         
   3   1   2         97.15         87.16        16.22 o                         
   5   1   2      16395.60      16792.08       188.38 o                         
   7   1   2       3734.90       3939.27       101.33 o                         
   9   1   2       3086.65       3140.61        99.53 o                         
  11   1   2       3324.42       3394.45       182.86 o                         
  13   1   2        472.74        467.83        75.54 o                         
  15   1   2       1831.17       1874.36       118.02 o                         
  17   1   2        279.93        383.06        78.67 o                         
  19   1   2        537.20        361.79       155.05 o                         
 -18   2   2      21835.24      22515.09       605.65 o                         
 -16   2   2        458.90        378.91       139.49 o                         
 -14   2   2      47579.84      48802.90       799.63 o                         
 -12   2   2       1845.42       1869.45        72.22 o                         
 -10   2   2      27826.06      28609.85       320.86 o                         
  -8   2   2       1751.20       1727.37        55.18 o                         
  -6   2   2     150478.47     157393.08      1325.47 o                         
  -4   2   2       6368.79       6811.97        81.52 o                         
  -2   2   2      98903.94      96615.98       775.95 o                         
   0   2   2      34468.16      34459.34       289.42 o                         
   2   2   2      98632.06      96684.15       816.49 o                         
   4   2   2       6316.38       6843.33       107.48 o                         
   6   2   2     150851.81     157783.02      1816.32 o                         
   8   2   2       1768.76       1757.37        74.55 o                         
  10   2   2      27961.31      29413.15       511.95 o                         
  12   2   2       1887.36       2004.95       104.55 o                         
  14   2   2      47711.43      50270.27       807.13 o                         
  16   2   2        444.34        535.60        90.82 o                         
  18   2   2      21950.44      23450.61       468.36 o                         
  20   2   2       1220.73       1083.85       260.00 o                         
 -19   3   2       6275.57       6197.45       332.03 o                         
 -17   3   2        252.66        132.18       155.05 o                         
 -15   3   2       9453.62       9761.44       346.91 o                         
 -13   3   2       8453.57       8402.14       223.41 o                         
 -11   3   2       5890.27       6346.74       120.17 o                         
  -9   3   2       7487.03       7657.89        96.63 o                         
  -7   3   2      16846.35      17383.13       185.27 o                         
  -5   3   2      46354.92      48031.96       431.15 o                         
  -3   3   2       3884.90       4152.00        58.23 o                         
  -1   3   2      60477.78      60515.46       520.67 o                         
   1   3   2      60591.86      60673.96       554.02 o                         
   3   3   2       3903.68       4176.46        61.08 o                         
   5   3   2      46474.71      48327.78       584.03 o                         
   7   3   2      16897.72      17438.62       222.57 o                         
   9   3   2       7467.38       7694.93       164.71 o                         
  11   3   2       5944.14       6069.78       284.25 o                         
  13   3   2       8462.23       8697.38       203.61 o                         
  15   3   2       9475.00       9915.52       231.74 o                         
  17   3   2        259.49        424.41       136.25 o                         
  19   3   2       6292.03       5701.06       252.21 o                         
 -18   4   2      15253.25      15950.98       492.04 o                         
 -16   4   2         59.95         -2.72       127.34 o                         
 -14   4   2      30179.29      29800.39       533.73 o                         
 -12   4   2        949.13       1000.43        69.67 o                         
 -10   4   2      90854.17      95144.75      1102.95 o                         
  -8   4   2       4281.12       4362.60        91.71 o                         
  -6   4   2      95602.64      99820.11       967.40 o                         
  -4   4   2       5702.90       5575.57        77.36 o                         
  -2   4   2      47632.78      46873.60       389.25 o                         
   0   4   2      22008.96      22672.24       256.15 o                         
   2   4   2      47809.85      47876.88       513.90 o                         
   4   4   2       5675.61       5397.52       108.00 o                         
   6   4   2      95682.72     100546.14      1099.14 o                         
   8   4   2       4326.72       4473.82        81.12 o                         
  10   4   2      90983.00      92320.43      1289.96 o                         
  12   4   2        943.82        875.01        72.11 o                         
  14   4   2      30079.42      30962.81       523.06 o                         
  16   4   2         64.78         83.15        71.61 o                         
  18   4   2      15264.40      15509.66       846.72 o                         
  20   4   2        226.55        -38.66       133.95 o                         
 -19   5   2       8313.19       8384.49       373.39 o                         
 -17   5   2      13726.50      14253.18       456.74 o                         
 -15   5   2       4838.88       4948.71       266.09 o                         
 -13   5   2      22788.71      22845.37       516.21 o                         
 -11   5   2      20925.30      21507.54       335.36 o                         
  -9   5   2      20009.88      20460.40       303.35 o                         
  -7   5   2      50583.83      50496.25       475.19 o                         
  -5   5   2      28507.87      28698.41       266.55 o                         
  -3   5   2      89578.19      89733.19       765.50 o                         
  -1   5   2      53689.51      53942.50       497.32 o                         
   1   5   2      53428.24      53270.27       488.75 o                         
   3   5   2      89644.33      89718.55      1061.68 o                         
   5   5   2      28546.86      28763.53       313.59 o                         
   7   5   2      50434.16      51958.62       548.67 o                         
   9   5   2      20071.88      20104.36       291.95 o                         
  11   5   2      20933.19      21198.99       311.95 o                         
  13   5   2      22787.20      22851.61       340.81 o                         
  15   5   2       4843.01       4732.96       162.12 o                         
  17   5   2      13762.24      13228.22       355.99 o                         
  19   5   2       8323.50       8164.05       297.75 o                         
 -18   6   2       7897.61       8131.76       466.83 o                         
 -16   6   2       3086.05       3059.15       374.40 o                         
 -14   6   2      22424.50      22788.69       438.73 o                         
 -12   6   2       2054.76       2115.99        97.98 o                         
 -10   6   2      15796.21      16242.43       299.28 o                         
  -8   6   2       1897.99       1670.01        63.16 o                         
  -6   6   2      58103.38      58632.41       592.74 o                         
  -4   6   2       9254.22       9396.33       123.17 o                         
  -2   6   2      37049.98      35628.03       365.60 o                         
   0   6   2       2434.59       2405.53        51.27 o                         
   2   6   2      36996.23      36368.46       457.81 o                         
   4   6   2       9248.96       9324.37       133.51 o                         
   6   6   2      58111.25      58828.20       763.24 o                         
   8   6   2       1905.42       2140.16       139.48 o                         
  10   6   2      15799.87      15992.96       244.50 o                         
  12   6   2       2048.28       1956.06        73.34 o                         
  14   6   2      22430.70      22362.35       503.28 o                         
  16   6   2       3088.96       2869.31       155.10 o                         
  18   6   2       7897.58       7468.64       251.02 o                         
 -19   7   2      10661.50      10293.57       573.66 o                         
 -17   7   2       9472.85       9547.49       379.02 o                         
 -15   7   2       6161.93       6459.07       418.27 o                         
 -13   7   2      43088.79      43379.52       885.04 o                         
 -11   7   2      13565.89      13676.96       245.35 o                         
  -9   7   2      12240.11      12707.74       205.26 o                         
  -7   7   2     103322.34     104290.27      1100.68 o                         
  -5   7   2      21759.66      21965.52       266.22 o                         
  -3   7   2      41228.70      41447.01       423.66 o                         
  -1   7   2      76319.70      76218.37       807.54 o                         
   1   7   2      76030.30      76156.08       741.96 o                         
   3   7   2      41246.45      40593.28       482.47 o                         
   5   7   2      21834.54      21713.00       272.88 o                         
   7   7   2     103208.42     104458.74      1329.78 o                         
   9   7   2      12241.08      12200.16       197.45 o                         
  11   7   2      13556.41      13176.73       210.71 o                         
  13   7   2      43146.79      43057.87       694.20 o                         
  15   7   2       6156.00       5696.51       198.34 o                         
  17   7   2       9489.85       8866.60       260.44 o                         
  19   7   2      10695.42       9970.88       280.24 o                         
 -18   8   2       6441.60       6968.72       347.88 o                         
 -16   8   2       5082.92       5218.35       250.03 o                         
 -14   8   2       1146.78       1302.25       137.89 o                         
 -12   8   2       4179.13       4126.88       213.48 o                         
 -10   8   2       3496.85       3601.13       253.72 o                         
  -8   8   2       6358.30       6437.59       136.46 o                         
  -6   8   2       1179.08       1198.37        89.64 o                         
  -4   8   2      16267.55      15860.14       248.05 o                         
  -2   8   2      38200.07      37498.67       421.54 o                         
   0   8   2      98555.22      96593.49      1017.37 o                         
   2   8   2      38103.72      37191.52       428.62 o                         
   4   8   2      16189.72      15554.04       208.91 o                         
   6   8   2       1162.22       1133.67       119.26 o                         
   8   8   2       6328.34       6406.05       125.78 o                         
  10   8   2       3496.26       3527.13        94.98 o                         
  12   8   2       4201.24       4353.70       136.54 o                         
  14   8   2       1153.58       1100.29        93.00 o                         
  16   8   2       5095.43       5157.47       181.61 o                         
  18   8   2       6453.47       5434.31       175.64 o                         
 -17   9   2       5933.59       6131.65       407.38 o                         
 -15   9   2       8879.92       8321.44       304.22 o                         
 -13   9   2       6976.27       7155.00       272.14 o                         
 -11   9   2      17469.16      17499.60       300.31 o                         
  -9   9   2      14984.29      15099.71       267.08 o                         
  -7   9   2      10478.96      10083.53       153.56 o                         
  -5   9   2      37990.95      37749.05       434.41 o                         
  -3   9   2      14387.33      14031.86       189.60 o                         
  -1   9   2      31061.64      30564.88       355.16 o                         
   1   9   2      31105.01      30479.00       351.27 o                         
   3   9   2      14377.93      14025.52       227.93 o                         
   5   9   2      38091.32      37169.05       508.57 o                         
   7   9   2      10516.20      10281.99       172.10 o                         
   9   9   2      15024.68      14826.31       272.85 o                         
  11   9   2      17608.85      17128.48       261.24 o                         
  13   9   2       6990.28       6258.86       351.03 o                         
  15   9   2       8926.51       8085.35       229.36 o                         
  17   9   2       6009.46       5878.19       444.99 o                         
 -18  10   2        204.15        -28.19       206.73 o                         
 -16  10   2      10484.36      10585.86       344.95 o                         
 -14  10   2        927.77       1032.89       145.20 o                         
 -12  10   2      14794.95      15296.73       341.89 o                         
 -10  10   2         28.71        -55.78        55.78 o                         
  -8  10   2      17487.73      17783.33       271.97 o                         
  -6  10   2       1759.04       1529.35       126.92 o                         
  -4  10   2      39271.21      39548.00       501.91 o                         
  -2  10   2       3770.55       3510.10        89.75 o                         
   0  10   2      36937.93      36744.64       420.88 o                         
   2  10   2       3770.50       3566.69       100.52 o                         
   4  10   2      39330.95      38648.55       534.74 o                         
   6  10   2       1754.24       1678.34        97.58 o                         
   8  10   2      17509.66      17349.12       261.72 o                         
  10  10   2         26.21         79.84        51.35 o                         
  12  10   2      14814.47      14265.08       342.37 o                         
  14  10   2        923.42        749.08        78.76 o                         
  16  10   2      10535.50       9554.08       523.52 o                         
  18  10   2        198.92        -15.66       225.52 o                         
 -17  11   2        200.17        203.71       211.43 o                         
 -15  11   2       6528.76       5934.58       281.55 o                         
 -13  11   2       4622.69       4759.56       208.83 o                         
 -11  11   2       3105.54       3179.36       168.21 o                         
  -9  11   2       4300.23       4447.96       181.68 o                         
  -7  11   2       5701.02       5599.90       166.91 o                         
  -5  11   2      20143.15      19857.79       288.78 o                         
  -3  11   2        691.09        578.58        59.89 o                         
  -1  11   2      18955.62      18833.56       246.62 o                         
   1  11   2      19000.04      18556.08       240.06 o                         
   3  11   2        688.53        622.24        78.35 o                         
   5  11   2      20237.19      20118.54       309.10 o                         
   7  11   2       5733.66       5877.90       154.26 o                         
   9  11   2       4313.10       4279.57       215.81 o                         
  11  11   2       3160.02       3048.95       149.38 o                         
  13  11   2       4653.57       4512.57       505.90 o                         
  15  11   2       6574.42       6120.74       416.81 o                         
  17  11   2        210.26        585.74       247.45 o                         
 -16  12   2       7547.95       7952.90       560.84 o                         
 -14  12   2        120.83        121.41       124.77 o                         
 -12  12   2      34057.22      33973.50       624.15 o                         
 -10  12   2       7455.93       7432.68       236.16 o                         
  -8  12   2      45875.45      45862.89       774.55 o                         
  -6  12   2        440.58        459.14        78.87 o                         
  -4  12   2      15255.44      14796.98       361.56 o                         
  -2  12   2        761.23        734.30        66.22 o                         
   0  12   2      35026.75      34749.29       561.71 o                         
   2  12   2        750.56        770.49        65.05 o                         
   4  12   2      15366.55      15196.48       259.39 o                         
   6  12   2        444.21        439.28        63.30 o                         
   8  12   2      45993.28      44970.46       726.89 o                         
  10  12   2       7407.68       7053.72       174.26 o                         
  12  12   2      34169.27      33264.92       692.79 o                         
  14  12   2        129.76         97.10        67.67 o                         
  16  12   2       7580.02       6836.72       659.72 o                         
 -17  13   2       1715.28       2258.31       375.92 o                         
 -15  13   2         97.23         17.99       135.40 o                         
 -13  13   2       1207.13       1211.08       150.34 o                         
 -11  13   2       1185.78       1254.92       164.29 o                         
  -9  13   2       1625.95       1500.10       129.43 o                         
  -7  13   2       1124.25       1098.01       103.66 o                         
  -5  13   2        451.19        377.47        77.05 o                         
  -3  13   2       6847.00       6826.30       155.70 o                         
  -1  13   2        538.38        598.62        64.59 o                         
   1  13   2        530.30        486.03        73.14 o                         
   3  13   2       6867.46       6522.62       211.95 o                         
   5  13   2        455.31        378.16        62.13 o                         
   7  13   2       1120.21       1145.09        71.68 o                         
   9  13   2       1648.80       1663.29       104.89 o                         
  11  13   2       1190.32       1047.88       192.65 o                         
  13  13   2       1213.78        978.85       105.59 o                         
  15  13   2         99.92        241.18       212.99 o                         
 -16  14   2      15313.78      16223.25       658.53 o                         
 -14  14   2         36.15         38.80       183.24 o                         
 -12  14   2      30160.05      31442.42       623.65 o                         
 -10  14   2        140.63        112.52       105.96 o                         
  -8  14   2      32131.16      32212.33       592.30 o                         
  -6  14   2        763.74        816.25        92.18 o                         
  -4  14   2      36471.55      37528.61       567.67 o                         
  -2  14   2       2334.41       2269.46       100.65 o                         
   0  14   2      31258.95      30695.80       468.24 o                         
   2  14   2       2332.80       2175.45       109.39 o                         
   4  14   2      36530.34      36892.25       641.56 o                         
   6  14   2        770.49        755.37        71.87 o                         
   8  14   2      32170.77      31378.91       544.21 o                         
  10  14   2        146.39        173.50       121.37 o                         
  12  14   2      30233.40      30820.27       671.80 o                         
  14  14   2         37.28         73.43        73.09 o                         
  16  14   2      15385.48      14937.64       602.08 o                         
 -15  15   2        493.07        376.55       153.86 o                         
 -13  15   2        948.23       1212.35       155.45 o                         
 -11  15   2        447.28        285.63       111.93 o                         
  -9  15   2        450.82        407.00       114.06 o                         
  -7  15   2       2646.16       2551.31       301.61 o                         
  -5  15   2       2341.45       2230.91       210.68 o                         
  -3  15   2        338.00        369.66        79.33 o                         
  -1  15   2         17.13        -57.59        62.52 o                         
   1  15   2         18.35         61.12        84.76 o                         
   3  15   2        339.13        302.66        73.39 o                         
   5  15   2       2339.40       2261.16       143.80 o                         
   7  15   2       2640.20       2589.83       234.63 o                         
   9  15   2        450.22        457.05        80.46 o                         
  11  15   2        453.42        384.05       105.28 o                         
  13  15   2        953.80        796.92       109.27 o                         
  15  15   2        496.00        664.06       253.72 o                         
 -14  16   2       2708.26       2745.49       229.24 o                         
 -12  16   2      18954.24      20154.52       482.39 o                         
 -10  16   2       1473.24       1476.18       174.35 o                         
  -8  16   2      22793.66      23632.24       484.65 o                         
  -6  16   2       7638.76       7761.69       215.66 o                         
  -4  16   2      30108.10      30186.59       483.72 o                         
  -2  16   2          6.93         63.64        71.16 o                         
   0  16   2      80775.75      82198.48      1116.02 o                         
   2  16   2          6.97        -68.76        68.76 o                         
   4  16   2      30077.59      29363.94       696.73 o                         
   6  16   2       7672.20       7488.66       180.63 o                         
   8  16   2      22744.93      21443.92       416.03 o                         
  10  16   2       1476.93       1333.36       144.87 o                         
  12  16   2      18993.90      18355.52       462.78 o                         
  14  16   2       2696.80       2621.90       335.22 o                         
 -13  17   2       3794.34       4251.65       272.47 o                         
 -11  17   2        442.96        388.82       138.70 o                         
  -9  17   2        717.21        843.97       170.87 o                         
  -7  17   2       5759.58       5706.40       268.96 o                         
  -5  17   2       1197.06       1261.64       172.72 o                         
  -3  17   2        960.98       1342.44       128.41 o                         
  -1  17   2       3808.59       3873.48       183.00 o                         
   1  17   2       3788.99       3916.15       365.61 o                         
   3  17   2        964.43       1095.98        98.62 o                         
   5  17   2       1201.04       1079.58        91.16 o                         
   7  17   2       5751.60       5450.32       287.02 o                         
   9  17   2        720.34        664.38        92.45 o                         
  11  17   2        441.10        471.23       123.73 o                         
  13  17   2       3802.76       3597.89       198.24 o                         
 -12  18   2      12172.65      12862.36       357.32 o                         
 -10  18   2       1598.82       2133.62       258.57 o                         
  -8  18   2      14440.91      15398.57       534.32 o                         
  -6  18   2        513.89        590.00       116.95 o                         
  -4  18   2      27425.31      28075.07       471.49 o                         
  -2  18   2        105.29        178.38        82.89 o                         
   0  18   2      28165.95      29328.59       558.93 o                         
   2  18   2        104.71         47.81       104.64 o                         
   4  18   2      27444.17      27711.54       451.55 o                         
   6  18   2        512.19        383.30        98.94 o                         
   8  18   2      14425.00      13967.55       321.96 o                         
  10  18   2       1606.91       1727.78       166.90 o                         
  12  18   2      12166.26      11293.00       352.03 o                         
 -11  19   2       3495.64       3450.04       208.15 o                         
  -9  19   2       2376.84       2495.92       178.06 o                         
  -7  19   2       7627.62       8029.43       273.32 o                         
  -5  19   2       1448.76       1620.08       193.18 o                         
  -3  19   2      10892.05      11370.32       265.32 o                         
  -1  19   2       3375.10       3287.71       244.02 o                         
   1  19   2       3361.59       3109.37       172.35 o                         
   3  19   2      10909.84      11289.34       300.42 o                         
   5  19   2       1450.22       1349.95       129.72 o                         
   7  19   2       7619.14       7870.62       241.42 o                         
   9  19   2       2387.18       2487.55       308.58 o                         
  11  19   2       3497.97       3489.00       256.91 o                         
 -10  20   2       2412.76       2501.40       226.97 o                         
  -8  20   2      12387.97      13342.16       354.44 o                         
  -6  20   2        105.90         96.36       112.24 o                         
  -4  20   2       4874.61       4861.87       217.81 o                         
  -2  20   2          3.94        147.43        86.29 o                         
   0  20   2       7270.03       7974.28       265.27 o                         
   2  20   2          3.58        -70.39       125.16 o                         
   4  20   2       4898.05       5081.56       205.29 o                         
   6  20   2        106.65        124.54        96.43 o                         
   8  20   2      12407.70      12302.80       312.77 o                         
  -9  21   2       1702.24       2086.65       377.48 o                         
  -7  21   2       6267.02       6845.48       269.25 o                         
  -5  21   2       4579.94       4876.19       342.92 o                         
  -3  21   2       1297.42       1333.07       167.86 o                         
  -1  21   2       6527.12       6498.25       318.54 o                         
   1  21   2       6533.56       6899.52       401.69 o                         
   3  21   2       1296.91       1271.92       141.74 o                         
   5  21   2       4595.96       4628.75       215.55 o                         
   7  21   2       6291.39       6074.98       285.28 o                         
  -8  22   2       2638.52       3217.11       335.21 o                         
  -6  22   2       2920.50       3082.95       349.17 o                         
  -4  22   2       2792.09       2882.91       410.41 o                         
  -2  22   2        684.14        665.82       172.28 o                         
   0  22   2        357.52        379.60       140.92 o                         
   2  22   2        682.82        739.27       172.76 o                         
   4  22   2       2793.91       2875.15       233.40 o                         
   6  22   2       2919.38       2664.59       299.52 o                         
  -3  23   2       1020.69        880.22       231.80 o                         
  -1  23   2       3043.47       3016.85       236.71 o                         
   1  23   2       3049.05       2880.39       325.83 o                         
   3  23   2       1023.29       1061.91       234.94 o                         
   0  24   2       2112.70       2205.12       316.40 o                         
 -19   0   3       5285.44       5288.70       463.76 o                         
 -17   0   3       4653.69       4583.86       404.21 o                         
 -15   0   3      11070.02      11251.15       532.99 o                         
 -13   0   3       9937.85       9831.83       278.11 o                         
 -11   0   3      22380.38      21451.10       679.74 o                         
  -9   0   3      18700.23      19491.01       304.43 o                         
  -7   0   3      25033.67      25842.21       468.37 o                         
  -5   0   3      10721.05      11103.21       185.64 o                         
  -3   0   3      12854.88      12727.66       204.33 o                         
  -1   0   3       8906.03       8318.63       149.86 o                         
   1   0   3       9673.35       9525.72       182.84 o                         
   3   0   3      12104.70      12158.03       166.56 o                         
   5   0   3      11540.79      11745.53       188.71 o                         
   7   0   3      23641.45      24742.76       413.82 o                         
   9   0   3      19713.20      20774.03       429.62 o                         
  11   0   3      21445.81      22586.64       539.84 o                         
  13   0   3      10680.15      11133.38       256.40 o                         
  15   0   3      10360.77      10380.59       313.73 o                         
  17   0   3       4995.32       4982.80       300.25 o                         
  19   0   3       4897.81       4649.64       344.67 o                         
 -18   1   3        514.86        730.49       170.38 o                         
 -16   1   3        422.25        349.26       139.54 o                         
 -14   1   3        265.45        259.59        95.39 o                         
 -12   1   3        223.56        149.67        51.55 o                         
 -10   1   3        110.46         78.46        40.16 o                         
  -8   1   3        243.49        267.07        34.96 o                         
  -6   1   3        447.00        417.73        33.04 o                         
  -4   1   3       1727.48       1770.00        63.31 o                         
  -2   1   3       1277.16       1283.01        44.36 o                         
   0   1   3        137.52        123.25        34.37 o                         
   2   1   3       1329.22       1291.33        38.30 o                         
   4   1   3       1701.76       1674.57        39.78 o                         
   6   1   3        495.65        515.04        35.12 o                         
   8   1   3        214.96        207.95        39.62 o                         
  10   1   3        118.16        163.88        43.71 o                         
  12   1   3        203.60        234.71        54.30 o                         
  14   1   3        236.39        289.59        61.70 o                         
  16   1   3        447.05        560.29        66.97 o                         
  18   1   3        494.04        533.97        98.33 o                         
 -19   2   3       3771.01       4102.55       289.82 o                         
 -17   2   3       5479.07       5250.35       299.11 o                         
 -15   2   3      10928.39      11242.36       586.13 o                         
 -13   2   3       8872.46       8563.34       221.41 o                         
 -11   2   3       8118.95       8133.59       168.55 o                         
  -9   2   3       8001.14       8208.45       131.83 o                         
  -7   2   3      19286.09      19976.40       213.96 o                         
  -5   2   3      28142.49      28987.28       288.34 o                         
  -3   2   3      23641.61      24167.86       262.22 o                         
  -1   2   3      11452.83      11164.06       169.87 o                         
   1   2   3      12356.90      11765.16       140.14 o                         
   3   2   3      22244.58      22505.36       224.54 o                         
   5   2   3      29511.80      29474.10       308.57 o                         
   7   2   3      18253.73      18843.96       214.02 o                         
   9   2   3       8705.75       9078.74       143.76 o                         
  11   2   3       7502.31       7685.76       148.69 o                         
  13   2   3       9488.14       9921.19       182.54 o                         
  15   2   3      10283.90      10663.25       246.18 o                         
  17   2   3       5887.93       5659.13       181.55 o                         
  19   2   3       3465.47       3285.79       171.75 o                         
 -18   3   3        266.07         45.42       155.05 o                         
 -16   3   3        312.02        459.60       139.33 o                         
 -14   3   3        959.76       1150.67       166.37 o                         
 -12   3   3        697.18        702.28        70.64 o                         
 -10   3   3        519.95        515.84        52.73 o                         
  -8   3   3       3915.35       4057.43        79.58 o                         
  -6   3   3       2860.29       2867.58        64.66 o                         
  -4   3   3       1007.01        985.28        44.86 o                         
  -2   3   3       1166.05       1149.76        40.36 o                         
   0   3   3        596.79        527.02        30.25 o                         
   2   3   3       1034.26       1062.59        43.27 o                         
   4   3   3        891.59        850.90        45.06 o                         
   6   3   3       3142.23       3067.43        65.05 o                         
   8   3   3       3571.69       3587.72        94.12 o                         
  10   3   3        570.13        587.19        53.76 o                         
  12   3   3        793.96        874.76        64.33 o                         
  14   3   3        849.46        742.35        67.07 o                         
  16   3   3        348.39        310.04        95.22 o                         
  18   3   3        241.37        264.62        86.73 o                         
 -19   4   3       5327.69       4862.54       526.43 o                         
 -17   4   3       6022.25       5931.24       426.19 o                         
 -15   4   3       2940.97       2889.42       170.51 o                         
 -13   4   3       3776.70       3636.13       160.53 o                         
 -11   4   3       4059.81       4035.28       120.74 o                         
  -9   4   3       9053.73       8972.44       138.89 o                         
  -7   4   3      11078.93      10990.26       147.35 o                         
  -5   4   3      17311.03      17121.73       211.97 o                         
  -3   4   3      27718.10      27349.64       272.87 o                         
  -1   4   3      38778.73      37921.64       363.75 o                         
   1   4   3      40650.88      39755.02       440.74 o                         
   3   4   3      26509.65      26217.10       305.95 o                         
   5   4   3      18279.91      18372.41       228.89 o                         
   7   4   3      10231.71      10043.26       133.06 o                         
   9   4   3       9682.94       9934.60       224.94 o                         
  11   4   3       3748.06       3798.19       126.87 o                         
  13   4   3       4130.97       4096.94       126.04 o                         
  15   4   3       2675.06       2717.46       119.77 o                         
  17   4   3       6326.48       6319.87       215.86 o                         
  19   4   3       5037.20       4589.69       236.90 o                         
 -18   5   3        625.44        723.05       175.24 o                         
 -16   5   3        537.54        730.04       209.87 o                         
 -14   5   3       1144.44       1187.51       113.64 o                         
 -12   5   3        853.79        875.84        98.94 o                         
 -10   5   3        867.35        937.94        67.61 o                         
  -8   5   3       2380.10       2368.89        68.50 o                         
  -6   5   3       2375.61       2450.26        69.28 o                         
  -4   5   3       2129.31       2190.66        57.99 o                         
  -2   5   3       1854.32       1845.23        52.97 o                         
   0   5   3       2482.06       2527.51        56.32 o                         
   2   5   3       1833.53       1928.90        68.71 o                         
   4   5   3       2415.78       2421.33        71.97 o                         
   6   5   3       2132.32       2024.94        77.95 o                         
   8   5   3       2705.04       2739.38       101.39 o                         
  10   5   3        923.65        876.53        63.30 o                         
  12   5   3        844.37        893.74        70.53 o                         
  14   5   3       1273.76       1281.05        91.23 o                         
  16   5   3        555.61        544.73        96.77 o                         
  18   5   3        710.58        742.00       106.04 o                         
 -17   6   3       4711.85       4836.07       288.98 o                         
 -15   6   3       5990.04       6264.02       215.60 o                         
 -13   6   3       6989.73       6531.57       241.35 o                         
 -11   6   3       4837.15       4764.86       134.17 o                         
  -9   6   3       6828.17       6706.63       135.99 o                         
  -7   6   3      11689.07      11552.96       154.52 o                         
  -5   6   3      21873.29      22013.54       248.87 o                         
  -3   6   3      19851.80      19713.21       209.83 o                         
  -1   6   3      14416.48      13803.28       167.98 o                         
   1   6   3      14854.07      14745.00       187.18 o                         
   3   6   3      19115.04      18659.96       234.98 o                         
   5   6   3      22438.40      22810.64       279.15 o                         
   7   6   3      11378.02      11525.57       170.30 o                         
   9   6   3       7129.82       7301.50       214.46 o                         
  11   6   3       4608.16       4239.41       116.26 o                         
  13   6   3       7190.10       6948.97       268.38 o                         
  15   6   3       5808.82       5778.42       291.44 o                         
  17   6   3       4889.38       4639.20       187.80 o                         
  19   6   3       2586.25       2166.63       218.19 o                         
 -18   7   3       1701.72       1611.66       202.89 o                         
 -16   7   3       1015.92       1080.55       177.06 o                         
 -14   7   3        973.01       1041.89       133.13 o                         
 -12   7   3       1559.76       1460.86       117.10 o                         
 -10   7   3       1349.33       1423.81       110.26 o                         
  -8   7   3       1491.37       1507.80        77.97 o                         
  -6   7   3       1840.33       1876.76        70.14 o                         
  -4   7   3       5076.71       4916.37        91.48 o                         
  -2   7   3       4972.66       5001.65        90.84 o                         
   0   7   3       1906.64       2099.48        64.26 o                         
   2   7   3       4368.43       4564.13        98.43 o                         
   4   7   3       5766.46       5625.73       125.00 o                         
   6   7   3       1708.51       1596.75        39.86 o                         
   8   7   3       1596.08       1556.11        57.87 o                         
  10   7   3       1313.13       1308.27        73.55 o                         
  12   7   3       1772.26       1589.67        94.05 o                         
  14   7   3       1064.61       1105.36       113.36 o                         
  16   7   3        905.06        894.51       150.36 o                         
  18   7   3       1917.71       1633.02       150.03 o                         
 -17   8   3       3505.79       3697.73       265.41 o                         
 -15   8   3       5336.12       5385.00       252.19 o                         
 -13   8   3       8285.58       8427.19       291.42 o                         
 -11   8   3      15909.77      15411.77       363.35 o                         
  -9   8   3      16373.27      16544.25       344.17 o                         
  -7   8   3      12387.09      11991.07       180.15 o                         
  -5   8   3       5582.90       5424.73       112.67 o                         
  -3   8   3       6420.45       6115.84       104.32 o                         
  -1   8   3       9272.24       8923.88       136.85 o                         
   1   8   3       9220.64       8967.00       113.30 o                         
   3   8   3       6519.07       6246.07       118.15 o                         
   5   8   3       5534.85       5463.82       116.95 o                         
   7   8   3      12442.68      12525.06       179.63 o                         
   9   8   3      16282.91      16049.49       250.26 o                         
  11   8   3      16002.09      15620.47       296.91 o                         
  13   8   3       8238.73       7574.92       676.90 o                         
  15   8   3       5364.23       4783.57       324.17 o                         
  17   8   3       3474.87       3114.66       169.25 o                         
 -16   9   3        603.60        484.94       115.92 o                         
 -14   9   3        906.48        923.53       135.99 o                         
 -12   9   3        650.16        683.51       111.64 o                         
 -10   9   3        641.89        708.88       103.04 o                         
  -8   9   3       1085.12       1147.55       104.30 o                         
  -6   9   3       1056.32       1127.51        62.97 o                         
  -4   9   3       1108.46       1281.96        75.86 o                         
  -2   9   3       1212.09       1232.55        59.00 o                         
   0   9   3       1393.61       1324.26        62.81 o                         
   2   9   3       1342.37       1298.40        50.00 o                         
   4   9   3        993.18       1008.39        49.58 o                         
   6   9   3       1110.30       1075.97        48.57 o                         
   8   9   3       1032.80        966.30        58.07 o                         
  10   9   3        676.56        664.29        72.31 o                         
  12   9   3        624.85        622.84        69.04 o                         
  14   9   3        823.91        618.21        99.34 o                         
  16   9   3        676.76        589.19       313.24 o                         
  18   9   3        411.54        369.95        82.17 o                         
 -17  10   3       3599.28       3598.04       262.18 o                         
 -15  10   3       5686.18       5893.29       271.72 o                         
 -13  10   3       7907.48       8508.72       307.84 o                         
 -11  10   3       7103.09       7062.38       346.12 o                         
  -9  10   3       7586.46       7920.04       232.68 o                         
  -7  10   3       8613.00       8713.84       203.39 o                         
  -5  10   3      10935.59      10806.71       190.09 o                         
  -3  10   3       8945.35       8671.27       189.98 o                         
  -1  10   3       7283.88       7079.47       128.18 o                         
   1  10   3       6911.59       6761.08       120.10 o                         
   3  10   3       9210.89       8996.68       152.94 o                         
   5  10   3      10610.11      10323.75       215.51 o                         
   7  10   3       9041.36       8824.61       169.29 o                         
   9  10   3       7318.24       6976.19       182.51 o                         
  11  10   3       7304.25       7097.34       178.38 o                         
  13  10   3       7592.70       7444.49       244.99 o                         
  15  10   3       5912.35       5809.75       733.29 o                         
  17  10   3       3485.09       3040.16       208.35 o                         
 -16  11   3        268.56        319.83       267.81 o                         
 -14  11   3        994.77        811.91       147.17 o                         
 -12  11   3        357.27        324.75       105.81 o                         
 -10  11   3        364.32        380.61       104.08 o                         
  -8  11   3       2601.96       2526.54       146.83 o                         
  -6  11   3       1555.29       1603.52       103.91 o                         
  -4  11   3        967.33        970.99        70.42 o                         
  -2  11   3        543.45        507.37        57.72 o                         
   0  11   3        274.89        240.90        48.18 o                         
   2  11   3        501.21        515.50        57.02 o                         
   4  11   3        849.36        972.05        67.56 o                         
   6  11   3       1720.69       1778.10        81.10 o                         
   8  11   3       2371.92       2359.78        91.32 o                         
  10  11   3        377.45        354.96        69.93 o                         
  12  11   3        399.15        332.69        94.70 o                         
  14  11   3        887.51        707.47       122.17 o                         
  16  11   3        289.04        264.16        81.10 o                         
 -15  12   3       1307.02       1256.14       169.27 o                         
 -13  12   3       2962.97       3339.60       657.93 o                         
 -11  12   3       3268.27       3186.14       175.16 o                         
  -9  12   3       6469.52       6426.86       224.06 o                         
  -7  12   3       4074.72       4311.08       171.49 o                         
  -5  12   3       6276.59       5861.71       171.94 o                         
  -3  12   3      10378.24      10115.78       188.77 o                         
  -1  12   3      20403.32      20274.68       296.21 o                         
   1  12   3      19666.78      19963.10       333.97 o                         
   3  12   3      10949.39      10878.31       195.93 o                         
   5  12   3       5866.26       5780.52       139.12 o                         
   7  12   3       4383.09       4338.69       118.60 o                         
   9  12   3       6081.58       5696.12       176.96 o                         
  11  12   3       3531.57       3719.36       365.02 o                         
  13  12   3       2731.95       2828.24       168.39 o                         
  15  12   3       1451.46       1296.41       137.83 o                         
 -16  13   3         67.46       -107.86       145.62 o                         
 -14  13   3        107.72         -3.18       139.39 o                         
 -12  13   3        209.28        214.22       113.41 o                         
 -10  13   3         76.51        108.59       102.71 o                         
  -8  13   3        293.61        262.17       102.73 o                         
  -6  13   3        387.56        270.84        80.27 o                         
  -4  13   3         95.54         73.65        66.34 o                         
  -2  13   3        167.31        137.95        58.16 o                         
   0  13   3        156.94        138.19        56.07 o                         
   2  13   3        188.48        195.41        62.23 o                         
   4  13   3         99.76         26.85        59.40 o                         
   6  13   3        343.09        378.56        60.57 o                         
   8  13   3        333.84        283.97        74.53 o                         
  10  13   3         75.93        211.76        74.29 o                         
  12  13   3        184.23        165.62        96.69 o                         
  14  13   3        119.43         65.78        86.85 o                         
  16  13   3         67.47         -5.76        87.70 o                         
 -15  14   3       2626.20       2231.04       274.12 o                         
 -13  14   3       3670.98       4002.71       269.45 o                         
 -11  14   3       2774.11       2865.80       182.72 o                         
  -9  14   3       3910.04       3836.20       192.95 o                         
  -7  14   3       4974.20       4976.27       300.70 o                         
  -5  14   3       8680.96       8698.11       233.48 o                         
  -3  14   3       8885.57       8809.11       185.91 o                         
  -1  14   3       9725.84       9652.20       190.98 o                         
   1  14   3       9017.56       8986.58       212.08 o                         
   3  14   3       9470.92       9398.88       211.53 o                         
   5  14   3       8079.48       8104.09       188.73 o                         
   7  14   3       5455.37       5642.01       195.47 o                         
   9  14   3       3559.02       3684.92       163.02 o                         
  11  14   3       3045.31       2954.82       190.26 o                         
  13  14   3       3343.21       3197.05       216.18 o                         
  15  14   3       2898.24       2657.20       167.67 o                         
 -14  15   3        109.53         97.59       146.68 o                         
 -12  15   3         62.40        -22.01       112.14 o                         
 -10  15   3        115.02        210.35       114.96 o                         
  -8  15   3        231.53        263.62       110.42 o                         
  -6  15   3        311.25        329.43        92.62 o                         
  -4  15   3        815.21        673.38        91.54 o                         
  -2  15   3        504.93        593.47        74.58 o                         
   0  15   3          2.17         35.73        59.61 o                         
   2  15   3        499.31        415.60        84.56 o                         
   4  15   3        843.44        850.85        86.75 o                         
   6  15   3        315.65        318.59        70.32 o                         
   8  15   3        227.35        207.26        90.95 o                         
  10  15   3        106.63        143.63        79.96 o                         
  12  15   3         62.75        617.05       228.65 o                         
  14  15   3        105.31        223.97        98.60 o                         
 -13  16   3       3773.85       4303.84       269.85 o                         
 -11  16   3       7807.00       7639.42       272.25 o                         
  -9  16   3       7188.48       7491.35       266.16 o                         
  -7  16   3       5546.24       5383.22       225.09 o                         
  -5  16   3       2984.11       2678.62       162.35 o                         
  -3  16   3       3547.19       3731.85       153.64 o                         
  -1  16   3       5000.58       4899.92       151.10 o                         
   1  16   3       4536.07       4491.27       171.95 o                         
   3  16   3       3967.03       4032.15       144.89 o                         
   5  16   3       2659.24       2632.62       128.15 o                         
   7  16   3       6030.18       5908.42       211.93 o                         
   9  16   3       6653.86       6825.74       217.92 o                         
  11  16   3       8346.69       8376.31       308.74 o                         
  13  16   3       3454.39       3254.40       202.70 o                         
 -12  17   3        112.42        -10.19       119.69 o                         
 -10  17   3         86.15         98.25       117.43 o                         
  -8  17   3        191.38         60.49       107.40 o                         
  -6  17   3        134.02         50.09       197.12 o                         
  -4  17   3        193.41        232.61        87.68 o                         
  -2  17   3        321.73        268.63        84.19 o                         
   0  17   3         94.88        109.17        88.19 o                         
   2  17   3        283.36        284.21        90.87 o                         
   4  17   3        220.29        158.56        80.03 o                         
   6  17   3        151.50         48.80       102.19 o                         
   8  17   3        168.02        136.42        91.32 o                         
  10  17   3         94.80        181.64       120.52 o                         
  12  17   3        127.43         51.01       137.82 o                         
 -11  18   3       4253.73       4029.92       217.64 o                         
  -9  18   3       3301.75       3254.37       197.43 o                         
  -7  18   3       4253.97       4537.84       217.31 o                         
  -5  18   3       3815.28       3817.13       195.60 o                         
  -3  18   3       3214.18       3292.54       156.71 o                         
  -1  18   3       2400.03       2246.90       163.57 o                         
   1  18   3       2152.01       2251.91       157.85 o                         
   3  18   3       3515.72       3879.04       169.67 o                         
   5  18   3       3514.86       3317.70       158.65 o                         
   7  18   3       4614.64       4468.73       200.12 o                         
   9  18   3       3033.76       3014.98       166.97 o                         
  11  18   3       4538.78       4603.52       248.35 o                         
 -12  19   3        188.51        454.18       363.34 o                         
 -10  19   3        174.58        140.36       123.68 o                         
  -8  19   3        567.11        731.49       193.79 o                         
  -6  19   3        682.96       1013.64       134.48 o                         
  -4  19   3        465.61        471.89       104.67 o                         
  -2  19   3        290.99        394.35       119.68 o                         
   0  19   3        380.76        289.40       111.53 o                         
   2  19   3        270.31        345.31       105.60 o                         
   4  19   3        529.80        512.79        95.40 o                         
   6  19   3        599.58        480.74       112.37 o                         
   8  19   3        645.11        690.75       117.77 o                         
  10  19   3        173.91        195.06       129.77 o                         
  -9  20   3       2147.72       2383.56       245.92 o                         
  -7  20   3       1849.37       2283.27       173.05 o                         
  -5  20   3       2294.24       2671.03       236.99 o                         
  -3  20   3       3309.92       3608.53       219.43 o                         
  -1  20   3       5124.72       5836.16       244.09 o                         
   1  20   3       4942.85       5243.25       225.95 o                         
   3  20   3       3493.87       3288.44       177.81 o                         
   5  20   3       2164.64       2163.75       170.39 o                         
   7  20   3       1946.77       1942.23       149.28 o                         
  -6  21   3        268.00        212.91       156.51 o                         
  -4  21   3        301.80        244.80       149.77 o                         
  -2  21   3        388.67        404.06       127.04 o                         
   0  21   3        279.05        336.62       118.44 o                         
   2  21   3        348.39        481.47       114.31 o                         
   4  21   3        324.16        375.01       143.92 o                         
   6  21   3        283.49        430.26       102.97 o                         
  -3  22   3       2932.90       2875.99       238.64 o                         
  -1  22   3       2647.27       2312.58       174.19 o                         
   1  22   3       2618.52       2994.54       248.07 o                         
   3  22   3       2952.07       2892.38       238.98 o                         
   5  22   3       2898.43       2954.02       310.16 o                         
   0  23   3        231.42        100.23       203.60 o                         
 -18   0   4        241.40        272.51       213.00 o                         
 -16   0   4      25330.81      25834.78       922.76 o                         
 -14   0   4       7797.59       7928.96       448.21 o                         
 -12   0   4      43544.87      43490.38       877.53 o                         
 -10   0   4       5020.33       5004.62       160.61 o                         
  -8   0   4      61686.76      62859.29      1191.66 o                         
  -6   0   4      29536.19      29350.24       489.88 o                         
  -4   0   4      94050.80      93824.31      1222.93 o                         
  -2   0   4         30.78         53.46        53.27 o                         
   0   0   4     311259.75     321614.00      4666.55 o                         
   2   0   4         28.33         37.48        38.37 o                         
   4   0   4      93867.30      92951.73      1398.48 o                         
   6   0   4      29743.49      29273.95       417.34 o                         
   8   0   4      61329.09      61995.98      1035.79 o                         
  10   0   4       5040.91       4886.63       163.63 o                         
  12   0   4      43709.62      44999.78       766.62 o                         
  14   0   4       7718.23       7532.18       277.82 o                         
  16   0   4      25433.48      25327.45       946.31 o                         
  18   0   4        244.36         28.19       162.88 o                         
 -17   1   4        413.12        500.42       151.71 o                         
 -15   1   4          1.87        -32.67       261.54 o                         
 -13   1   4       5068.89       5008.37       147.26 o                         
 -11   1   4         21.30        -11.49        54.23 o                         
  -9   1   4          6.13          8.64        46.74 o                         
  -7   1   4      13209.38      12593.94       179.48 o                         
  -5   1   4        206.40        180.21        42.93 o                         
  -3   1   4       2452.70       2426.61        73.00 o                         
  -1   1   4       3423.78       3361.39        91.10 o                         
   1   1   4       3334.84       3193.83        71.16 o                         
   3   1   4       2449.63       2468.73        66.15 o                         
   5   1   4        200.21        248.66        26.23 o                         
   7   1   4      13186.04      12928.32       166.44 o                         
   9   1   4          6.41         -3.83        46.69 o                         
  11   1   4         19.28         -3.22        51.60 o                         
  13   1   4       5104.46       4912.91       142.05 o                         
  15   1   4          1.83         36.73        71.67 o                         
  17   1   4        407.96        342.23        81.46 o                         
 -18   2   4       1100.62       1111.97       216.14 o                         
 -16   2   4      24410.64      24473.79       630.23 o                         
 -14   2   4        564.04        665.63        96.75 o                         
 -12   2   4      45564.98      45779.39       649.96 o                         
 -10   2   4       1947.18       2014.71       114.40 o                         
  -8   2   4      57433.69      57556.20       839.39 o                         
  -6   2   4       3642.75       3427.45        82.71 o                         
  -4   2   4      91798.59      92482.81       985.27 o                         
  -2   2   4       2898.18       2835.46        80.11 o                         
   0   2   4     104667.44     105603.55      1029.31 o                         
   2   2   4       2884.87       2857.97        63.96 o                         
   4   2   4      92084.97      93242.00       852.93 o                         
   6   2   4       3645.56       3388.13        73.71 o                         
   8   2   4      57365.46      58071.66       642.12 o                         
  10   2   4       1995.31       1887.76        91.98 o                         
  12   2   4      45675.21      46796.33       599.57 o                         
  14   2   4        561.88        603.18        75.73 o                         
  16   2   4      24562.80      24436.63       476.55 o                         
  18   2   4       1129.75       1046.34       119.08 o                         
 -17   3   4       5775.06       5655.59       441.84 o                         
 -15   3   4        507.76        480.54       138.70 o                         
 -13   3   4       7152.32       7254.30       219.06 o                         
 -11   3   4       5747.90       5583.05       149.27 o                         
  -9   3   4       3790.31       3851.34       108.15 o                         
  -7   3   4      14675.29      14207.92       216.15 o                         
  -5   3   4       1980.13       1918.24        66.78 o                         
  -3   3   4      27788.62      27779.80       284.95 o                         
  -1   3   4       5955.44       5768.51        97.91 o                         
   1   3   4       5866.96       5714.41        81.26 o                         
   3   3   4      27914.35      27725.73       331.14 o                         
   5   3   4       2004.87       2018.31        77.06 o                         
   7   3   4      14624.62      14769.83       183.31 o                         
   9   3   4       3851.81       3975.98       100.43 o                         
  11   3   4       5774.44       5699.17       145.42 o                         
  13   3   4       7190.60       7291.60       229.23 o                         
  15   3   4        516.88        560.93        77.72 o                         
  17   3   4       5838.69       5792.52       219.44 o                         
  19   3   4       2063.39       2111.13       272.55 o                         
 -18   4   4         91.02          2.65       142.69 o                         
 -16   4   4       9549.02       9985.17       366.79 o                         
 -14   4   4         33.76         29.51        85.46 o                         
 -12   4   4      41637.26      41648.51       682.62 o                         
 -10   4   4      11085.93      10720.92       209.82 o                         
  -8   4   4      59933.15      60924.03       735.31 o                         
  -6   4   4         47.40         90.68        36.43 o                         
  -4   4   4      19394.56      19307.05       212.60 o                         
  -2   4   4        971.34        845.92        42.52 o                         
   0   4   4      39944.92      39651.57       413.38 o                         
   2   4   4        925.70        847.53        53.87 o                         
   4   4   4      19670.97      19624.38       251.73 o                         
   6   4   4         50.13         75.75        41.98 o                         
   8   4   4      60161.00      61377.31       678.91 o                         
  10   4   4      10995.87      10864.47       199.47 o                         
  12   4   4      41847.62      42780.86       557.97 o                         
  14   4   4         31.08        -23.02        63.45 o                         
  16   4   4       9590.97       9442.67       284.14 o                         
  18   4   4        102.83        289.91       101.65 o                         
 -17   5   4       1067.89       1389.36       295.86 o                         
 -15   5   4       7804.81       7332.93       434.18 o                         
 -13   5   4       9116.87       9299.79       304.36 o                         
 -11   5   4       6194.44       6141.72       158.97 o                         
  -9   5   4       5518.66       5373.70       144.28 o                         
  -7   5   4      15481.32      15404.28       213.44 o                         
  -5   5   4      24444.00      23760.36       254.58 o                         
  -3   5   4        113.63        117.59        33.02 o                         
  -1   5   4      30341.96      29797.63       322.65 o                         
   1   5   4      30380.65      30118.32       488.08 o                         
   3   5   4        113.30        180.34        44.71 o                         
   5   5   4      24707.04      24460.29       403.43 o                         
   7   5   4      15628.29      15416.96       214.24 o                         
   9   5   4       5543.04       5426.96       117.72 o                         
  11   5   4       6377.14       6476.60       156.29 o                         
  13   5   4       9226.04       9396.19       195.32 o                         
  15   5   4       7904.40       8019.24       216.27 o                         
  17   5   4       1126.12       1267.67       128.92 o                         
 -16   6   4       8920.12       9257.06       434.12 o                         
 -14   6   4       4063.08       3922.42       220.29 o                         
 -12   6   4      13221.73      13113.55       471.96 o                         
 -10   6   4       2430.89       2272.67       104.02 o                         
  -8   6   4      15214.02      15104.29       234.63 o                         
  -6   6   4       7020.86       6973.79       129.34 o                         
  -4   6   4      24977.81      24880.54       281.23 o                         
  -2   6   4       3382.71       3379.95        79.91 o                         
   0   6   4      12248.37      11937.83       168.19 o                         
   2   6   4       3375.66       3339.35       142.50 o                         
   4   6   4      25044.58      24416.58       304.39 o                         
   6   6   4       7001.19       6965.03       151.65 o                         
   8   6   4      15262.34      15471.52       219.01 o                         
  10   6   4       2393.93       2368.29       105.74 o                         
  12   6   4      13272.72      13425.35       438.23 o                         
  14   6   4       4047.73       3918.64       134.30 o                         
  16   6   4       8995.59       8807.98       293.17 o                         
  18   6   4        881.86        939.73       241.20 o                         
 -17   7   4       3563.60       3355.82       252.09 o                         
 -15   7   4       9449.83       8887.31       313.29 o                         
 -13   7   4       5061.17       5234.90       271.06 o                         
 -11   7   4      13536.94      13493.32       313.61 o                         
  -9   7   4      13104.06      13238.21       244.75 o                         
  -7   7   4       5259.25       5231.73       113.16 o                         
  -5   7   4      34250.56      34366.32       405.66 o                         
  -3   7   4       5647.58       5704.84       113.33 o                         
  -1   7   4      22677.14      22258.89       277.26 o                         
   1   7   4      22741.15      23119.96       325.03 o                         
   3   7   4       5671.23       5817.19       121.52 o                         
   5   7   4      34492.94      34678.17       412.98 o                         
   7   7   4       5318.69       5491.16       118.33 o                         
   9   7   4      13213.18      13454.56       201.27 o                         
  11   7   4      13824.78      13250.09       232.77 o                         
  13   7   4       5105.74       5074.34       153.66 o                         
  15   7   4       9587.21       9714.33       343.86 o                         
  17   7   4       3694.97       3347.79       157.51 o                         
 -16   8   4       2763.72       2626.09       184.69 o                         
 -14   8   4       3159.79       3202.89       458.99 o                         
 -12   8   4        879.96        946.31       116.93 o                         
 -10   8   4       4455.33       4301.72       179.77 o                         
  -8   8   4       1798.27       1905.07       253.05 o                         
  -6   8   4       5986.52       5705.70       136.35 o                         
  -4   8   4       7200.08       6995.06       144.34 o                         
  -2   8   4      32810.38      32349.97       383.67 o                         
   0   8   4      33777.62      32578.69       382.96 o                         
   2   8   4      32709.41      33248.05       533.65 o                         
   4   8   4       7119.03       6907.16       191.60 o                         
   6   8   4       5931.99       5978.30       126.63 o                         
   8   8   4       1768.50       1736.24       107.62 o                         
  10   8   4       4473.59       4601.78       209.05 o                         
  12   8   4        887.77        937.94        79.80 o                         
  14   8   4       3189.70       3232.95       151.72 o                         
  16   8   4       2768.50       2690.98       146.22 o                         
 -15   9   4       4527.22       4915.86       259.17 o                         
 -13   9   4      19794.07      19853.20       502.65 o                         
 -11   9   4       6422.14       6329.67       221.61 o                         
  -9   9   4       6795.84       7109.12       221.85 o                         
  -7   9   4      35515.07      36632.15       629.00 o                         
  -5   9   4      11365.79      11366.57       200.52 o                         
  -3   9   4      13456.48      13595.41       218.60 o                         
  -1   9   4      27534.08      27614.37       369.70 o                         
   1   9   4      27329.32      26663.99       368.45 o                         
   3   9   4      13504.78      13542.58       204.64 o                         
   5   9   4      11471.34      11423.92       184.45 o                         
   7   9   4      35468.48      35663.72       430.75 o                         
   9   9   4       6837.23       6537.14       160.87 o                         
  11   9   4       6466.90       6337.75       192.60 o                         
  13   9   4      19900.82      19297.98       415.26 o                         
  15   9   4       4552.40       4295.84       173.85 o                         
  17   9   4       4438.21       4228.02       449.62 o                         
 -16  10   4        719.56        843.20       150.49 o                         
 -14  10   4      15431.01      15775.30       501.77 o                         
 -12  10   4         52.75        -47.26        96.88 o                         
 -10  10   4       9055.97       9351.91       447.33 o                         
  -8  10   4          9.07          1.99        78.42 o                         
  -6  10   4      34688.16      34893.05       525.72 o                         
  -4  10   4       2867.62       2810.28       110.25 o                         
  -2  10   4      30392.11      30228.83       529.09 o                         
   0  10   4         74.66        132.60        37.98 o                         
   2  10   4      30330.44      30733.19       416.81 o                         
   4  10   4       2850.88       2583.81       135.45 o                         
   6  10   4      34762.79      34278.58       418.77 o                         
   8  10   4          8.67         49.11        48.31 o                         
  10  10   4       9060.55       8857.38       191.55 o                         
  12  10   4         56.75        105.61        62.46 o                         
  14  10   4      15448.07      14960.59       315.05 o                         
  16  10   4        717.12        816.60       101.82 o                         
 -15  11   4       1630.26       1253.71       168.92 o                         
 -13  11   4       9097.99       8995.83       328.69 o                         
 -11  11   4       7721.52       7667.23       254.17 o                         
  -9  11   4       5877.57       5716.12       210.39 o                         
  -7  11   4      17126.71      17495.36       366.71 o                         
  -5  11   4       4227.92       4161.81       161.11 o                         
  -3  11   4      26366.04      26615.99       397.59 o                         
  -1  11   4       9340.93       8968.35       266.10 o                         
   1  11   4       9255.29       9124.15       206.37 o                         
   3  11   4      26410.42      26572.54       344.12 o                         
   5  11   4       4235.00       3993.76       117.14 o                         
   7  11   4      17058.94      17190.97       250.47 o                         
   9  11   4       5907.19       5512.74       158.59 o                         
  11  11   4       7712.55       7175.58       225.85 o                         
  13  11   4       9089.45       8494.82       233.21 o                         
  15  11   4       1625.71       1511.96       120.04 o                         
 -16  12   4        331.74        344.55       187.94 o                         
 -14  12   4      19039.62      19006.80       513.20 o                         
 -12  12   4         12.65        -99.66       137.18 o                         
 -10  12   4      39901.77      40500.16       944.82 o                         
  -8  12   4        153.06        190.48        97.21 o                         
  -6  12   4      40179.61      41245.39       619.90 o                         
  -4  12   4       2796.64       2871.57       114.12 o                         
  -2  12   4      25638.61      25249.92       416.69 o                         
   0  12   4       7103.65       7141.54       153.06 o                         
   2  12   4      25674.75      25402.19       527.56 o                         
   4  12   4       2774.90       2632.78       109.50 o                         
   6  12   4      40284.41      40068.56       504.74 o                         
   8  12   4        160.76        103.42        69.48 o                         
  10  12   4      39991.42      39546.06       672.44 o                         
  12  12   4         13.78        -46.49        82.10 o                         
  14  12   4      18938.61      18591.49       367.37 o                         
  16  12   4        346.01        338.29       285.04 o                         
 -15  13   4       2181.81       1865.99       427.46 o                         
 -13  13   4       1665.37       1549.32       178.31 o                         
 -11  13   4       1445.86       1549.24       253.59 o                         
  -9  13   4       1155.94       1117.88       131.53 o                         
  -7  13   4       3426.00       3778.25       182.92 o                         
  -5  13   4       4578.88       4452.04       166.19 o                         
  -3  13   4        137.58        248.62        63.36 o                         
  -1  13   4       5741.41       5777.65       142.07 o                         
   1  13   4       5759.60       5726.02       177.49 o                         
   3  13   4        134.32        148.11        72.53 o                         
   5  13   4       4597.84       4531.25       140.62 o                         
   7  13   4       3443.60       3339.29       122.78 o                         
   9  13   4       1137.66       1228.49       103.22 o                         
  11  13   4       1468.54       1543.44       164.04 o                         
  13  13   4       1665.96       1695.95       138.96 o                         
  15  13   4       2181.09       2352.37       313.27 o                         
 -14  14   4      23393.36      24245.13       897.24 o                         
 -12  14   4        632.97        533.72       129.89 o                         
 -10  14   4      18730.28      19252.49       454.16 o                         
  -8  14   4        783.83       1075.77       209.37 o                         
  -6  14   4      41028.54      41962.33       735.50 o                         
  -4  14   4        220.65        191.49        79.27 o                         
  -2  14   4      24322.05      23890.10       354.69 o                         
   0  14   4       8939.72       8920.00       255.20 o                         
   2  14   4      24263.24      24522.49       432.23 o                         
   4  14   4        229.16        196.65        69.45 o                         
   6  14   4      41125.61      40073.18       537.76 o                         
   8  14   4        780.66        639.45        93.79 o                         
  10  14   4      18817.26      18695.34       349.84 o                         
  12  14   4        650.06        787.12       115.72 o                         
  14  14   4      23445.94      20917.97      1633.05 o                         
 -13  15   4        926.26        971.61       175.83 o                         
 -11  15   4        224.52        199.92       122.42 o                         
  -9  15   4        355.80        428.41       123.57 o                         
  -7  15   4       2255.08       2025.04       151.93 o                         
  -5  15   4       1302.07       1233.54       113.49 o                         
  -3  15   4        230.03         79.80       108.14 o                         
  -1  15   4          7.38          8.37        83.50 o                         
   1  15   4          6.48         31.21        78.53 o                         
   3  15   4        231.37        202.85        83.03 o                         
   5  15   4       1299.68       1309.64        93.20 o                         
   7  15   4       2247.19       2095.15       130.14 o                         
   9  15   4        354.60        362.36        90.84 o                         
  11  15   4        231.55        104.12       100.94 o                         
  13  15   4        937.42        776.64       183.06 o                         
 -12  16   4       1220.91       1326.01       155.45 o                         
 -10  16   4       9464.62       9980.32       313.95 o                         
  -8  16   4        965.01       1080.59       236.17 o                         
  -6  16   4      15614.12      16469.76       383.05 o                         
  -4  16   4         54.64       -106.31       106.31 o                         
  -2  16   4      29133.89      29949.44       588.32 o                         
   0  16   4        695.27        717.38       170.90 o                         
   2  16   4      29080.79      30081.58       496.66 o                         
   4  16   4         61.39         89.14        98.11 o                         
   6  16   4      15624.47      15421.01       464.46 o                         
   8  16   4        990.71        904.96       109.37 o                         
  10  16   4       9579.38       9704.73       301.48 o                         
  12  16   4       1248.64       1136.88       137.04 o                         
 -11  17   4       1468.87       1338.81       157.01 o                         
  -9  17   4        824.86        742.10       137.87 o                         
  -7  17   4        263.18        405.03       128.88 o                         
  -5  17   4       1876.45       2058.42       341.47 o                         
  -3  17   4        842.94        868.00       139.64 o                         
  -1  17   4        952.65        792.07       137.44 o                         
   1  17   4        964.99       1050.84       115.85 o                         
   3  17   4        840.96        951.80       117.10 o                         
   5  17   4       1886.09       1969.93       115.86 o                         
   7  17   4        268.62        320.14        99.63 o                         
   9  17   4        827.25        905.69       112.20 o                         
  11  17   4       1496.72       1519.92       153.67 o                         
 -10  18   4       4377.75       4963.27       556.00 o                         
  -8  18   4        129.74         90.36       191.07 o                         
  -6  18   4      14200.52      14918.08       569.14 o                         
  -4  18   4        806.46        576.29       172.23 o                         
  -2  18   4      13752.06      13599.94       367.08 o                         
   0  18   4          1.14        146.86       113.98 o                         
   2  18   4      13739.51      14126.25       422.64 o                         
   4  18   4        792.90        779.68       106.79 o                         
   6  18   4      14275.82      14605.57       364.31 o                         
   8  18   4        134.54        200.88        97.39 o                         
  10  18   4       4420.30       4495.16       399.34 o                         
  -9  19   4       2027.83       2039.08       344.60 o                         
  -7  19   4       1978.18       1599.12       207.74 o                         
  -5  19   4       6504.44       7317.56       549.99 o                         
  -3  19   4         55.27       -116.73       116.73 o                         
  -1  19   4       5584.21       5894.15       395.25 o                         
   1  19   4       5596.79       5647.49       246.68 o                         
   3  19   4         54.53         78.14       105.80 o                         
   5  19   4       6553.25       6568.48       271.80 o                         
   7  19   4       1995.83       1767.20       139.70 o                         
   9  19   4       2033.27       1985.82       325.80 o                         
  -6  20   4       6803.47       7519.93       365.43 o                         
  -4  20   4          3.40         -6.55       173.84 o                         
  -2  20   4       4463.81       4768.05       355.21 o                         
   0  20   4          1.24       -111.95       111.95 o                         
   2  20   4       4481.56       4799.98       230.04 o                         
   4  20   4          3.77       -119.02       137.32 o                         
   6  20   4       6835.59       6833.64       327.07 o                         
   8  20   4       1217.97       1279.90       180.11 o                         
  -3  21   4       5485.64       5739.55       323.46 o                         
  -1  21   4       4560.24       4647.52       346.77 o                         
   1  21   4       4536.37       4790.78       233.30 o                         
   3  21   4       5501.97       5375.55       306.87 o                         
   5  21   4       4418.00       3675.01       357.19 o                         
   7  21   4       4170.85       3502.60       557.71 o                         
   0  22   4        137.72        119.75       142.13 o                         
   2  22   4       1324.95       1375.18       316.39 o                         
 -17   0   5       2786.13       2668.91       325.82 o                         
 -15   0   5       5767.48       5091.59       376.04 o                         
 -13   0   5       8336.86       8166.36       277.08 o                         
 -11   0   5      20268.21      20550.35       483.16 o                         
  -9   0   5      17779.41      17777.93       352.52 o                         
  -7   0   5      12093.69      12312.26       329.34 o                         
  -5   0   5       5001.69       4945.99       190.53 o                         
  -3   0   5       7451.30       7395.27       196.62 o                         
  -1   0   5      12820.02      12788.97       393.72 o                         
   1   0   5      11578.20      11324.85       332.01 o                         
   3   0   5       8400.12       8347.28       210.97 o                         
   5   0   5       4407.29       4393.90       156.65 o                         
   7   0   5      13231.27      13398.77       234.42 o                         
   9   0   5      16493.44      17176.53       479.85 o                         
  11   0   5      21534.56      21975.96       536.98 o                         
  13   0   5       7634.98       7583.52       297.59 o                         
  15   0   5       6317.02       6168.35       412.10 o                         
  17   0   5       2490.33       2360.15       188.93 o                         
 -16   1   5        304.19         84.57       139.54 o                         
 -14   1   5         79.72         48.08       108.79 o                         
 -12   1   5        190.95        176.14        69.55 o                         
 -10   1   5        129.60        140.55        63.56 o                         
  -8   1   5         59.15         77.81        55.07 o                         
  -6   1   5        171.30        192.89        62.07 o                         
  -4   1   5       1407.85       1289.09        66.75 o                         
  -2   1   5       1194.48       1129.67        64.01 o                         
   0   1   5         47.14         12.78        45.12 o                         
   2   1   5       1112.08       1195.23        72.63 o                         
   4   1   5       1519.62       1336.86        68.25 o                         
   6   1   5        152.84        247.67        51.05 o                         
   8   1   5         67.32         89.91        54.96 o                         
  10   1   5        116.05        148.74        76.77 o                         
  12   1   5        212.20        135.06        79.03 o                         
  14   1   5         88.93        171.20        80.84 o                         
  16   1   5        280.85        296.75        88.50 o                         
  18   1   5        489.06        535.63       181.68 o                         
 -17   2   5       3140.81       2954.02       339.93 o                         
 -15   2   5       5657.21       5600.55       390.14 o                         
 -13   2   5       7258.29       7409.00       193.35 o                         
 -11   2   5       8420.98       7829.69       208.92 o                         
  -9   2   5       8128.70       7906.53       162.57 o                         
  -7   2   5       9864.60       9961.01       180.70 o                         
  -5   2   5      11053.42      10740.31       170.04 o                         
  -3   2   5      11957.70      11657.24       181.22 o                         
  -1   2   5      13580.05      13568.13       199.71 o                         
   1   2   5      12444.87      12273.44       172.36 o                         
   3   2   5      12862.66      12420.52       164.62 o                         
   5   2   5      10185.47      10052.91       167.17 o                         
   7   2   5      10815.87      10854.40       176.07 o                         
   9   2   5       7473.06       7412.22       166.95 o                         
  11   2   5       9002.57       9199.33       226.01 o                         
  13   2   5       6652.64       6772.67       200.07 o                         
  15   2   5       6159.02       6370.09       200.64 o                         
  17   2   5       2886.30       2809.80       223.72 o                         
 -16   3   5        207.17        142.65       134.89 o                         
 -14   3   5        433.77        569.88       106.16 o                         
 -12   3   5        251.05        277.38        78.25 o                         
 -10   3   5        180.64        124.35        63.93 o                         
  -8   3   5        979.58       1072.85        73.47 o                         
  -6   3   5       1533.37       1491.58        77.40 o                         
  -4   3   5        921.26        834.92        58.10 o                         
  -2   3   5        452.43        458.79        45.64 o                         
   0   3   5        646.11        662.23        37.40 o                         
   2   3   5        403.86        443.06        54.71 o                         
   4   3   5       1031.73        991.76        63.93 o                         
   6   3   5       1355.38       1351.79        70.19 o                         
   8   3   5       1109.73       1171.10        69.22 o                         
  10   3   5        174.06        140.78        64.95 o                         
  12   3   5        231.41        187.19        80.95 o                         
  14   3   5        488.53        445.65        88.32 o                         
  16   3   5        184.07        179.23        85.62 o                         
 -17   4   5       3826.15       3302.01       357.18 o                         
 -15   4   5       1546.88       1606.96       186.37 o                         
 -13   4   5       2882.78       2775.49       181.33 o                         
 -11   4   5       4055.69       3934.08       235.12 o                         
  -9   4   5       7240.92       7073.05       173.50 o                         
  -7   4   5       4936.93       4736.22       126.13 o                         
  -5   4   5       7607.96       7506.24       139.52 o                         
  -3   4   5      14094.45      14096.04       187.25 o                         
  -1   4   5      27522.75      27638.08       311.59 o                         
   1   4   5      26777.44      26493.62       333.40 o                         
   3   4   5      14744.61      14539.85       227.73 o                         
   5   4   5       7174.25       6997.87       154.21 o                         
   7   4   5       5213.27       5128.53       122.31 o                         
   9   4   5       6843.21       6840.28       141.82 o                         
  11   4   5       4349.52       4425.42       144.34 o                         
  13   4   5       2685.36       2837.82       143.75 o                         
  15   4   5       1694.87       1872.41       121.87 o                         
  17   4   5       3603.14       3458.06       245.76 o                         
 -16   5   5        286.36        220.90       145.73 o                         
 -14   5   5       1034.76        996.12       118.00 o                         
 -12   5   5        550.40        365.74       110.53 o                         
 -10   5   5        398.36        340.15        70.50 o                         
  -8   5   5       2384.05       2071.73       100.11 o                         
  -6   5   5       1207.62       1208.34        73.54 o                         
  -4   5   5        476.73        553.92        54.13 o                         
  -2   5   5        970.58        887.87        52.07 o                         
   0   5   5        370.75        397.98        35.94 o                         
   2   5   5        852.56        869.62        64.03 o                         
   4   5   5        462.73        432.64        62.93 o                         
   6   5   5       1360.21       1269.23        71.54 o                         
   8   5   5       2153.79       2201.72        87.95 o                         
  10   5   5        411.38        430.92        73.50 o                         
  12   5   5        625.44        655.81        81.54 o                         
  14   5   5        913.99        869.24        98.49 o                         
  16   5   5        279.54        167.49       104.28 o                         
 -15   6   5       3963.28       3716.42       262.73 o                         
 -13   6   5       5060.53       4966.12       352.37 o                         
 -11   6   5       3852.99       3752.13       142.24 o                         
  -9   6   5       5066.96       5072.35       171.83 o                         
  -7   6   5       7269.58       7216.29       154.26 o                         
  -5   6   5      11723.40      11446.74       182.16 o                         
  -3   6   5      11284.70      11360.74       225.73 o                         
  -1   6   5       9896.40       9770.19       149.45 o                         
   1   6   5       9660.11       9276.52       182.42 o                         
   3   6   5      11396.68      11032.92       201.76 o                         
   5   6   5      11527.07      11260.05       184.82 o                         
   7   6   5       7477.24       7424.94       148.34 o                         
   9   6   5       4947.68       4835.80       124.92 o                         
  11   6   5       3929.56       3571.72       136.91 o                         
  13   6   5       4924.09       4713.82       156.05 o                         
  15   6   5       4087.41       4275.92       211.02 o                         
 -16   7   5        471.47        365.45       160.96 o                         
 -14   7   5       1188.18       1227.37       148.52 o                         
 -12   7   5        491.99        557.32       123.50 o                         
 -10   7   5        420.71        337.65        74.29 o                         
  -8   7   5       1733.46       1737.25        99.41 o                         
  -6   7   5       1119.73       1178.48        75.28 o                         
  -4   7   5       1125.86       1290.47        81.93 o                         
  -2   7   5        760.13        826.85        61.07 o                         
   0   7   5        865.48        878.99        73.66 o                         
   2   7   5        844.06        756.93        73.40 o                         
   4   7   5        993.36       1048.53        77.60 o                         
   6   7   5       1271.71       1239.24        82.85 o                         
   8   7   5       1522.27       1544.92        83.39 o                         
  10   7   5        470.09        548.32        78.94 o                         
  12   7   5        467.84        506.24        88.21 o                         
  14   7   5       1044.35       1164.13        97.22 o                         
  16   7   5        533.09        507.66       119.55 o                         
 -15   8   5       4566.00       4831.86       252.46 o                         
 -13   8   5       5924.80       6397.75       274.34 o                         
 -11   8   5      10115.77      10058.21       277.21 o                         
  -9   8   5      10557.16       9835.03       261.44 o                         
  -7   8   5       8847.30       8624.84       315.11 o                         
  -5   8   5       4834.93       4673.44       130.64 o                         
  -3   8   5       4280.25       4160.65       119.18 o                         
  -1   8   5       4701.83       4317.40       177.41 o                         
   1   8   5       4802.50       4842.09       136.52 o                         
   3   8   5       4307.23       3993.59       152.13 o                         
   5   8   5       4892.62       4608.86       161.33 o                         
   7   8   5       8707.62       8674.91       165.67 o                         
   9   8   5      10600.38      10590.91       216.31 o                         
  11   8   5      10101.16      10072.11       222.53 o                         
  13   8   5       6017.81       5877.12       170.28 o                         
  15   8   5       4503.63       4292.53       212.04 o                         
 -16   9   5        577.95        581.57       319.50 o                         
 -14   9   5        535.30        492.20       169.15 o                         
 -12   9   5        746.32        812.91       141.71 o                         
 -10   9   5        738.89        856.14       114.63 o                         
  -8   9   5        892.47        884.56       136.14 o                         
  -6   9   5        801.87        777.21        96.56 o                         
  -4   9   5       1675.89       1805.89       185.88 o                         
  -2   9   5       2070.66       2100.98        88.27 o                         
   0   9   5        856.98        825.11        84.10 o                         
   2   9   5       1818.30       1844.71        96.86 o                         
   4   9   5       1905.61       1860.38       111.51 o                         
   6   9   5        822.30        815.75        75.41 o                         
   8   9   5        822.39        757.25        68.15 o                         
  10   9   5        754.07        783.18        86.00 o                         
  12   9   5        835.78        988.20        92.01 o                         
  14   9   5        536.55        671.29       107.04 o                         
  16   9   5        521.55        241.19       247.46 o                         
 -15  10   5       5375.01       4947.79       278.52 o                         
 -13  10   5       5418.97       5150.65       266.99 o                         
 -11  10   5       4141.02       4407.17       217.54 o                         
  -9  10   5       4461.33       4607.49       200.98 o                         
  -7  10   5       7259.65       6929.03       220.39 o                         
  -5  10   5       9262.19       9048.88       208.03 o                         
  -3  10   5       6813.95       6822.50       155.73 o                         
  -1  10   5       3250.14       3051.56       189.91 o                         
   1  10   5       3486.44       3299.24       137.86 o                         
   3  10   5       6454.97       6397.75       178.50 o                         
   5  10   5       9694.81       9663.22       180.94 o                         
   7  10   5       6952.42       7184.83       156.42 o                         
   9  10   5       4715.79       4979.92       162.38 o                         
  11  10   5       3910.08       3833.76       146.92 o                         
  13  10   5       5661.17       5848.44       210.24 o                         
  15  10   5       5149.57       5173.96       361.38 o                         
 -14  11   5        687.34        697.38       166.02 o                         
 -12  11   5        396.43        441.66       133.12 o                         
 -10  11   5        455.59        483.44       112.49 o                         
  -8  11   5       1251.76       1541.20       133.04 o                         
  -6  11   5       1442.82       1229.54       111.65 o                         
  -4  11   5       1140.82       1165.85        82.62 o                         
  -2  11   5        776.95        660.62       109.77 o                         
   0  11   5       1001.27        929.39        91.71 o                         
   2  11   5        726.23        664.41        84.44 o                         
   4  11   5       1299.44       1126.38        96.11 o                         
   6  11   5       1267.82       1343.40        88.09 o                         
   8  11   5       1425.51       1475.14       103.07 o                         
  10  11   5        459.89        385.88        81.27 o                         
  12  11   5        396.84        401.53        80.41 o                         
  14  11   5        778.44        836.93       121.79 o                         
 -13  12   5       2387.26       2367.23       201.44 o                         
 -11  12   5       1628.36       1425.67       144.20 o                         
  -9  12   5       3537.09       3434.36       182.66 o                         
  -7  12   5       4577.75       4328.64       192.36 o                         
  -5  12   5       6602.45       6645.86       212.17 o                         
  -3  12   5       8347.30       8195.38       285.90 o                         
  -1  12   5      10520.19      10274.27       238.05 o                         
   1  12   5      11292.80      11296.29       250.47 o                         
   3  12   5       7815.11       7721.19       202.58 o                         
   5  12   5       7097.89       7118.63       194.03 o                         
   7  12   5       4131.55       4006.75       138.63 o                         
   9  12   5       3864.53       4061.75       167.42 o                         
  11  12   5       1461.89       1313.49       110.00 o                         
  13  12   5       2651.73       2633.93       172.62 o                         
 -14  13   5        106.68       -122.16       200.46 o                         
 -12  13   5        206.82        139.37       133.98 o                         
 -10  13   5        191.42        139.76       131.13 o                         
  -8  13   5        291.91        306.69       112.76 o                         
  -6  13   5        307.51        465.14       140.79 o                         
  -4  13   5        241.75        150.12       107.52 o                         
  -2  13   5        265.11        245.34        91.55 o                         
   0  13   5        112.69        130.23        77.89 o                         
   2  13   5        239.46        302.45        86.16 o                         
   4  13   5        241.61        248.48        80.32 o                         
   6  13   5        348.79        277.38        70.18 o                         
   8  13   5        256.56        301.85        89.78 o                         
  10  13   5        195.53        171.48        97.65 o                         
  12  13   5        235.55        311.54       112.55 o                         
  14  13   5         95.59        109.63       241.18 o                         
 -13  14   5       2625.55       2120.62       288.22 o                         
 -11  14   5       1539.01       1723.56       166.57 o                         
  -9  14   5       2217.69       2884.44       182.36 o                         
  -7  14   5       4791.70       4915.79       287.73 o                         
  -5  14   5       7896.57       8320.29       327.88 o                         
  -3  14   5       7391.57       7250.16       251.46 o                         
  -1  14   5       4617.31       4638.89       183.34 o                         
   1  14   5       5031.89       5188.97       184.92 o                         
   3  14   5       6835.50       6719.44       247.16 o                         
   5  14   5       8430.04       8284.36       217.76 o                         
   7  14   5       4400.29       4550.35       230.11 o                         
   9  14   5       2470.69       2356.42       137.37 o                         
  11  14   5       1365.76       1077.69       133.79 o                         
  13  14   5       2885.47       2907.02       347.75 o                         
 -10  15   5         41.72        123.20       195.76 o                         
  -8  15   5         97.72         40.04       147.08 o                         
  -6  15   5        186.94        199.24       153.48 o                         
  -4  15   5        682.34        779.48       160.90 o                         
  -2  15   5        449.68        595.28       121.34 o                         
   0  15   5          0.11        -28.38        83.63 o                         
   2  15   5        456.64        507.50        96.04 o                         
   4  15   5        688.12        760.38        98.24 o                         
   6  15   5        189.15        162.11       113.51 o                         
   8  15   5         93.33         88.76        88.84 o                         
  10  15   5         41.27         58.02        88.00 o                         
  12  15   5         61.44        397.79       225.52 o                         
 -11  16   5       4471.09       4445.81       466.86 o                         
  -9  16   5       4074.73       4211.86       648.57 o                         
  -7  16   5       4875.06       4795.52       378.99 o                         
  -5  16   5       2902.00       3001.61       244.23 o                         
  -3  16   5       2656.57       2655.04       275.02 o                         
  -1  16   5       2197.00       2389.23       237.58 o                         
   1  16   5       2419.71       2445.09       147.57 o                         
   3  16   5       2463.11       2609.67       146.04 o                         
   5  16   5       3137.52       3079.37       151.19 o                         
   7  16   5       4544.78       4642.05       194.49 o                         
   9  16   5       4344.34       4514.96       192.07 o                         
  11  16   5       4229.80       4464.53       626.64 o                         
 -10  17   5         16.79        -93.97       253.71 o                         
  -8  17   5         58.77        106.54       155.58 o                         
  -6  17   5         78.59        162.92       167.80 o                         
  -4  17   5         28.20         14.46       183.24 o                         
  -2  17   5         41.40         45.65       115.71 o                         
   0  17   5        102.94        143.35       128.29 o                         
   2  17   5         46.48         65.87        91.51 o                         
   4  17   5         25.12         87.64        87.41 o                         
   6  17   5         74.26         19.64       111.66 o                         
   8  17   5         59.50        125.27       100.76 o                         
  -9  18   5       2068.89       1656.89       397.85 o                         
  -7  18   5       3412.62       3562.10       279.03 o                         
  -5  18   5       3157.69       3401.76       272.45 o                         
  -3  18   5       2591.72       2534.92       451.13 o                         
  -1  18   5       1188.26       1253.71       169.17 o                         
   1  18   5       1295.46       1410.04       153.42 o                         
   3  18   5       2416.94       2218.94       155.52 o                         
   5  18   5       3357.38       3451.81       216.86 o                         
   7  18   5       3250.86       3197.32       203.37 o                         
   9  18   5       2222.79       2080.32       311.71 o                         
  -6  19   5        448.76        529.36       325.76 o                         
  -4  19   5        233.86         34.23       166.05 o                         
  -2  19   5        194.10        196.67       160.45 o                         
   0  19   5        138.69         80.33       122.90 o                         
   2  19   5        182.98        342.85       120.73 o                         
   4  19   5        208.27        314.79       161.68 o                         
   6  19   5        505.33        592.06       141.99 o                         
  -3  20   5       2676.18       2462.11       307.02 o                         
  -1  20   5       3561.78       3459.87       227.11 o                         
   1  20   5       3721.45       3592.83       219.81 o                         
   3  20   5       2554.07       2443.22       355.58 o                         
   0  21   5        409.16        544.75       241.19 o                         
 -16   0   6         70.59         25.06       288.17 o                         
 -14   0   6      16519.92      16304.00       674.30 o                         
 -12   0   6       2895.39       2775.55       186.69 o                         
 -10   0   6      15493.13      15596.37       409.42 o                         
  -8   0   6       2083.62       2384.16       255.33 o                         
  -6   0   6      32675.19      32933.83       709.13 o                         
  -4   0   6        130.52        -14.20        94.55 o                         
  -2   0   6      61285.27      61459.33       986.48 o                         
   0   0   6       1544.38       1757.90       122.99 o                         
   2   0   6      61062.78      62387.00      1000.27 o                         
   4   0   6        127.53         28.99        78.17 o                         
   6   0   6      32768.60      33256.92       590.39 o                         
   8   0   6       2151.43       2209.54       182.51 o                         
  10   0   6      15812.50      16070.20       461.25 o                         
  12   0   6       3004.81       2994.84       218.14 o                         
  14   0   6      16772.90      17150.80       491.13 o                         
  16   0   6         71.96         40.72       175.41 o                         
 -15   1   6        971.39        861.11       203.61 o                         
 -13   1   6         37.86          6.13        73.88 o                         
 -11   1   6       1217.42       1181.35        96.33 o                         
  -9   1   6       1247.34       1222.35        92.79 o                         
  -7   1   6        379.68        323.07        66.00 o                         
  -5   1   6       3759.00       3877.18       140.34 o                         
  -3   1   6         40.98        -18.38        56.13 o                         
  -1   1   6        694.18        702.17        67.23 o                         
   1   1   6        719.11        812.16        69.35 o                         
   3   1   6         40.84        132.12        56.21 o                         
   5   1   6       3772.47       3873.49       119.49 o                         
   7   1   6        371.98        338.48        70.65 o                         
   9   1   6       1250.22       1225.03       126.60 o                         
  11   1   6       1260.48       1218.30       115.43 o                         
  13   1   6         39.01         62.68        86.08 o                         
  15   1   6        987.41       1088.47       117.55 o                         
 -16   2   6         81.83         97.10       231.79 o                         
 -14   2   6      24274.94      25027.38       500.39 o                         
 -12   2   6        858.90       1048.82        95.85 o                         
 -10   2   6      17785.21      17881.10       363.16 o                         
  -8   2   6        689.99        593.03        72.14 o                         
  -6   2   6      48503.40      48234.73       615.41 o                         
  -4   2   6        221.36        164.28        57.42 o                         
  -2   2   6      37544.12      37413.77       454.97 o                         
   0   2   6       3557.94       3585.82       112.53 o                         
   2   2   6      37350.41      37591.50       458.49 o                         
   4   2   6        202.34        230.64        58.15 o                         
   6   2   6      48835.39      50089.57       648.85 o                         
   8   2   6        693.31        759.75        79.91 o                         
  10   2   6      17978.46      18122.20       374.88 o                         
  12   2   6        918.04       1000.86       109.87 o                         
  14   2   6      24413.04      24941.01       442.19 o                         
  16   2   6         72.44          9.31       119.54 o                         
 -15   3   6       4792.06       4748.18       288.62 o                         
 -13   3   6       3505.18       3621.38       364.77 o                         
 -11   3   6       3106.45       3151.13       150.56 o                         
  -9   3   6       3883.02       3589.18       142.73 o                         
  -7   3   6       4529.78       4546.12       134.23 o                         
  -5   3   6      13419.63      13145.78       224.40 o                         
  -3   3   6        155.86        176.83        50.58 o                         
  -1   3   6      12818.39      12872.36       182.80 o                         
   1   3   6      12825.21      12885.30       220.21 o                         
   3   3   6        150.17        140.25        57.95 o                         
   5   3   6      13571.60      13326.55       240.87 o                         
   7   3   6       4568.09       4674.34       156.68 o                         
   9   3   6       3856.67       3936.22       171.84 o                         
  11   3   6       3205.21       3096.01       218.87 o                         
  13   3   6       3532.60       3101.59       155.65 o                         
  15   3   6       4820.89       4687.59       189.46 o                         
 -14   4   6      17176.63      16711.03       385.69 o                         
 -12   4   6        461.99        641.10        97.85 o                         
 -10   4   6      36632.76      35782.96       628.75 o                         
  -8   4   6       1285.19       1273.88        92.75 o                         
  -6   4   6      33819.93      33912.47       455.43 o                         
  -4   4   6        908.52        963.61        70.48 o                         
  -2   4   6      20082.18      20096.83       271.72 o                         
   0   4   6       3468.53       3588.90       114.58 o                         
   2   4   6      20140.92      20249.63       284.65 o                         
   4   4   6        896.21        954.74        83.34 o                         
   6   4   6      33976.70      33932.18       469.61 o                         
   8   4   6       1317.18       1344.74        92.17 o                         
  10   4   6      36799.55      37229.18       589.17 o                         
  12   4   6        446.92        528.46        99.49 o                         
  14   4   6      17056.48      16828.51       360.71 o                         
 -15   5   6       3375.21       3118.54       240.38 o                         
 -13   5   6      11620.61      12316.81       378.13 o                         
 -11   5   6       9433.84       9363.23       243.95 o                         
  -9   5   6       8864.29       8649.75       270.52 o                         
  -7   5   6      18200.75      17764.28       283.95 o                         
  -5   5   6       9487.88       9593.21       186.25 o                         
  -3   5   6      23163.67      23340.64       308.59 o                         
  -1   5   6      14487.57      13838.91       241.78 o                         
   1   5   6      14331.80      14176.09       223.77 o                         
   3   5   6      23232.80      22793.01       344.86 o                         
   5   5   6       9555.48       9604.42       201.35 o                         
   7   5   6      18078.94      18664.54       304.01 o                         
   9   5   6       8924.59       8614.33       192.99 o                         
  11   5   6       9470.90       9437.31       337.53 o                         
  13   5   6      11626.92      11389.34       275.09 o                         
  15   5   6       3371.98       3211.27       163.04 o                         
 -14   6   6      11151.30      10580.14       357.06 o                         
 -12   6   6       1131.39        966.91       159.76 o                         
 -10   6   6       9059.69       8658.02       211.67 o                         
  -8   6   6       1156.84       1169.92        95.80 o                         
  -6   6   6      19405.73      19453.13       298.10 o                         
  -4   6   6       2873.17       2814.17       134.04 o                         
  -2   6   6      13358.64      13186.12       235.21 o                         
   0   6   6         34.77          4.96        62.56 o                         
   2   6   6      13297.99      12776.28       235.12 o                         
   4   6   6       2857.83       2685.69       115.42 o                         
   6   6   6      19445.96      18848.44       334.06 o                         
   8   6   6       1171.36       1333.47        83.13 o                         
  10   6   6       9061.22       9125.49       275.54 o                         
  12   6   6       1122.29       1154.10       115.85 o                         
  14   6   6      11145.81      10879.63       267.40 o                         
 -15   7   6       4042.92       4207.64       251.14 o                         
 -13   7   6      19062.87      19021.25       496.62 o                         
 -11   7   6       7584.78       7706.64       242.50 o                         
  -9   7   6       6738.49       6606.86       182.97 o                         
  -7   7   6      33440.45      33316.57       508.54 o                         
  -5   7   6       8718.98       8831.56       179.81 o                         
  -3   7   6      17638.91      17374.97       283.69 o                         
  -1   7   6      21947.37      21615.92       444.90 o                         
   1   7   6      21701.44      21493.73       373.67 o                         
   3   7   6      17657.19      17911.51       294.19 o                         
   5   7   6       8834.98       9034.98       198.19 o                         
   7   7   6      33333.33      33463.71       472.27 o                         
   9   7   6       6747.52       6686.77       231.54 o                         
  11   7   6       7630.44       7857.38       266.59 o                         
  13   7   6      19161.47      19222.63       374.78 o                         
  15   7   6       4028.20       3715.63       394.78 o                         
 -14   8   6        978.69        886.79       151.13 o                         
 -12   8   6       2568.66       2807.96       213.03 o                         
 -10   8   6       1390.17       1460.26       134.19 o                         
  -8   8   6       3406.57       3347.87       225.51 o                         
  -6   8   6       1306.22       1384.20       265.83 o                         
  -4   8   6       8099.77       7720.80       236.46 o                         
  -2   8   6      12158.59      11620.25       416.86 o                         
   0   8   6      26520.99      26277.00       585.49 o                         
   2   8   6      12133.00      12188.57       257.32 o                         
   4   8   6       8035.28       7661.43       186.53 o                         
   6   8   6       1269.41       1163.16        91.71 o                         
   8   8   6       3359.35       3290.36       132.41 o                         
  10   8   6       1393.51       1412.59       107.56 o                         
  12   8   6       2599.29       2599.06       150.35 o                         
  14   8   6        995.70        918.82       141.24 o                         
 -13   9   6       4696.71       4877.19       261.98 o                         
 -11   9   6       8642.85       8371.53       344.78 o                         
  -9   9   6       7698.98       7346.65       240.59 o                         
  -7   9   6       5845.97       5693.95       200.49 o                         
  -5   9   6      15095.78      14814.90       420.19 o                         
  -3   9   6       6679.56       6508.41       194.53 o                         
  -1   9   6      12041.99      12042.71       262.75 o                         
   1   9   6      12071.22      11957.27       261.91 o                         
   3   9   6       6679.17       6380.88       188.49 o                         
   5   9   6      15236.98      15334.57       316.45 o                         
   7   9   6       5889.66       6131.29       169.65 o                         
   9   9   6       7738.43       7845.73       205.53 o                         
  11   9   6       8846.38       8271.37       210.57 o                         
  13   9   6       4730.74       4724.23       190.34 o                         
  15   9   6       5607.59       5943.67       614.17 o                         
 -14  10   6        370.37        187.94       197.34 o                         
 -12  10   6       8393.18       8980.04       330.22 o                         
 -10  10   6         81.82        -16.04        98.09 o                         
  -8  10   6       9525.35       9302.03       351.15 o                         
  -6  10   6        614.53        715.67       144.50 o                         
  -4  10   6      17163.99      16789.52       401.87 o                         
  -2  10   6       1225.62       1336.58       113.34 o                         
   0  10   6      17144.88      16903.53       326.35 o                         
   2  10   6       1228.62       1172.52       102.64 o                         
   4  10   6      17238.79      17662.97       445.50 o                         
   6  10   6        606.21        569.73        88.37 o                         
   8  10   6       9542.26       9695.88       248.73 o                         
  10  10   6         73.59         28.23        86.12 o                         
  12  10   6       8451.55       8012.70       240.38 o                         
 -13  11   6       2490.44       2392.07       281.95 o                         
 -11  11   6       2225.14       2536.55       242.79 o                         
  -9  11   6       2886.25       2931.93       343.06 o                         
  -7  11   6       2496.26       2727.18       212.70 o                         
  -5  11   6       9094.43       9366.38       463.93 o                         
  -3  11   6         74.05         93.36        85.68 o                         
  -1  11   6       7735.56       7279.47       207.65 o                         
   1  11   6       7751.38       7676.38       210.40 o                         
   3  11   6         73.44        122.60        78.12 o                         
   5  11   6       9233.17       9167.42       229.79 o                         
   7  11   6       2538.02       2531.29       137.43 o                         
   9  11   6       2904.97       3022.81       206.20 o                         
  11  11   6       2326.29       2509.61       245.69 o                         
 -12  12   6      18524.53      17575.64       712.01 o                         
 -10  12   6       2231.80       1915.11       203.14 o                         
  -8  12   6      22682.11      23325.89       784.33 o                         
  -6  12   6        105.27        -58.85       133.94 o                         
  -4  12   6      10008.96       9596.22       349.04 o                         
  -2  12   6        462.30        413.44        92.50 o                         
   0  12   6      15267.59      15176.82       314.18 o                         
   2  12   6        443.06        390.59        91.55 o                         
   4  12   6      10187.29      10222.51       246.30 o                         
   6  12   6        110.35        120.28        81.73 o                         
   8  12   6      22801.04      22468.09       522.34 o                         
  10  12   6       2174.23       2071.43       137.91 o                         
  12  12   6      18722.05      18733.33       755.93 o                         
 -11  13   6        635.13        723.63       194.66 o                         
  -9  13   6        861.05        884.84       175.17 o                         
  -7  13   6        904.11       1085.70       353.97 o                         
  -5  13   6        352.83        324.00       146.44 o                         
  -3  13   6       2562.04       2743.47       405.71 o                         
  -1  13   6        480.98        441.76        99.71 o                         
   1  13   6        470.33        334.85        93.93 o                         
   3  13   6       2587.00       2495.01       141.25 o                         
   5  13   6        359.59        373.38        90.18 o                         
   7  13   6        897.81        976.58       148.97 o                         
   9  13   6        890.92       1050.33       117.13 o                         
  11  13   6        642.16        867.45       197.96 o                         
 -10  14   6         91.03         19.53       167.01 o                         
  -8  14   6      18115.41      18754.17       555.96 o                         
  -6  14   6        507.51        511.03       247.46 o                         
  -4  14   6      18457.19      18687.39       677.57 o                         
  -2  14   6       1140.75       1168.17       139.21 o                         
   0  14   6      17040.46      17439.16       352.16 o                         
   2  14   6       1134.35       1314.66       120.42 o                         
   4  14   6      18561.77      18822.90       365.47 o                         
   6  14   6        520.77        479.53       122.64 o                         
   8  14   6      18157.50      18177.84       426.44 o                         
  10  14   6        100.85        158.30        96.25 o                         
  -9  15   6        165.47        234.53       212.22 o                         
  -7  15   6        902.80        877.60       189.54 o                         
  -5  15   6        899.49        908.66       177.06 o                         
  -3  15   6        210.18        300.15       146.44 o                         
  -1  15   6         15.98        -20.10       110.16 o                         
   1  15   6         17.79         -1.70        91.71 o                         
   3  15   6        212.06        191.54        93.99 o                         
   5  15   6        899.84        911.29       140.91 o                         
   7  15   6        895.62       1052.94       141.34 o                         
   9  15   6        163.58        285.91       115.34 o                         
  -8  16   6      13273.06      13549.76       736.81 o                         
  -6  16   6       3091.01       3260.07       259.54 o                         
  -4  16   6      17416.59      18950.64       561.72 o                         
  -2  16   6         35.34       -144.08       144.08 o                         
   0  16   6      36530.70      38958.43       732.14 o                         
   2  16   6         34.29        -14.26        94.51 o                         
   4  16   6      17400.97      17903.97       360.90 o                         
   6  16   6       3140.55       3014.15       277.53 o                         
   8  16   6      13186.66      12884.37       480.21 o                         
  -7  17   6       2510.30       1644.41       545.11 o                         
  -5  17   6        738.35        848.40       363.36 o                         
  -3  17   6        815.72        619.04       169.48 o                         
  -1  17   6       1749.52       1715.92       171.51 o                         
   1  17   6       1719.11       1883.35       308.79 o                         
   3  17   6        820.76        979.36       134.60 o                         
   5  17   6        749.10        845.70       148.29 o                         
   7  17   6       2498.06       2138.64       235.60 o                         
  -2  18   6         55.36         20.52       153.54 o                         
   0  18   6      16095.82      17562.05       439.86 o                         
   2  18   6         53.88        231.83       145.43 o                         
   4  18   6      14596.03      15175.05       708.66 o                         
   6  18   6        340.12        400.94       269.38 o                         
   1  19   6       2224.86       2080.42       207.91 o                         
 -13   0   7       4832.12       4461.99       252.47 o                         
 -11   0   7       7203.19       7481.76       454.28 o                         
  -9   0   7       6832.07       6543.84       262.43 o                         
  -7   0   7       9255.07       9249.21       255.70 o                         
  -5   0   7       5779.10       5277.94       277.35 o                         
  -3   0   7       4076.40       4302.94       233.72 o                         
  -1   0   7       2388.12       2351.01       250.63 o                         
   1   0   7       2645.23       2605.26       151.17 o                         
   3   0   7       3854.01       4046.56       187.32 o                         
   5   0   7       6151.92       6000.76       218.62 o                         
   7   0   7       8723.37       8870.10       347.90 o                         
   9   0   7       7206.50       6771.70       313.30 o                         
  11   0   7       6891.42       6759.52       317.86 o                         
  13   0   7       5188.79       5280.40       296.23 o                         
 -14   1   7        151.45         72.34       140.32 o                         
 -12   1   7         30.52          8.03        78.17 o                         
 -10   1   7         32.49        -37.07        74.87 o                         
  -8   1   7        166.06        102.51        76.02 o                         
  -6   1   7        175.02        248.23        69.85 o                         
  -4   1   7        436.42        372.38        84.74 o                         
  -2   1   7        263.77        125.50        78.05 o                         
   0   1   7         42.49        -27.93        64.74 o                         
   2   1   7        281.33        205.83        67.25 o                         
   4   1   7        429.97        455.48        70.12 o                         
   6   1   7        193.93        190.29        65.87 o                         
   8   1   7        147.82        150.16        92.53 o                         
  10   1   7         34.10         92.87        92.42 o                         
  12   1   7         26.85         35.86        94.31 o                         
  14   1   7        134.83        147.07       107.78 o                         
 -13   2   7       4106.77       4194.84       202.61 o                         
 -11   2   7       3006.97       3080.74       142.53 o                         
  -9   2   7       3235.58       3380.02       163.11 o                         
  -7   2   7       7398.22       7533.91       179.69 o                         
  -5   2   7       9805.09       9803.40       262.84 o                         
  -3   2   7       7738.94       7418.09       199.56 o                         
  -1   2   7       3510.94       3496.44       136.67 o                         
   1   2   7       3828.56       3867.96       132.74 o                         
   3   2   7       7244.94       7342.13       166.45 o                         
   5   2   7      10349.23      10579.37       201.66 o                         
   7   2   7       6964.77       7178.07       190.33 o                         
   9   2   7       3528.04       3811.58       181.16 o                         
  11   2   7       2756.85       2921.57       164.26 o                         
  13   2   7       4410.20       4271.57       200.14 o                         
 -14   3   7        565.66        453.06       136.20 o                         
 -12   3   7        394.67        429.68        90.28 o                         
 -10   3   7        255.67        138.02        89.58 o                         
  -8   3   7       1402.01       1318.59       102.63 o                         
  -6   3   7       1041.43       1119.96       115.44 o                         
  -4   3   7        367.73        540.60        85.28 o                         
  -2   3   7        411.83        255.46        79.69 o                         
   0   3   7        218.55        226.67        76.37 o                         
   2   3   7        375.22        456.98        70.73 o                         
   4   3   7        333.74        473.77        73.63 o                         
   6   3   7       1156.45       1254.61        97.59 o                         
   8   3   7       1263.44       1255.74        99.66 o                         
  10   3   7        283.49        366.31       102.10 o                         
  12   3   7        449.51        338.34       102.16 o                         
  14   3   7        499.84        562.40       156.41 o                         
 -13   4   7       2180.97       1973.93       153.91 o                         
 -11   4   7       1562.68       1875.18       136.01 o                         
  -9   4   7       3160.94       3334.80       146.35 o                         
  -7   4   7       4578.62       4955.73       165.21 o                         
  -5   4   7       6814.39       6808.53       195.78 o                         
  -3   4   7       9099.68       9436.24       227.22 o                         
  -1   4   7      11157.54      11067.71       222.42 o                         
   1   4   7      11824.81      11942.16       251.45 o                         
   3   4   7       8613.38       8709.64       180.42 o                         
   5   4   7       7225.47       7190.81       190.30 o                         
   7   4   7       4180.65       4132.31       152.20 o                         
   9   4   7       3425.10       3583.78       148.77 o                         
  11   4   7       1424.12       1336.39       129.60 o                         
  13   4   7       2400.51       2384.45       154.52 o                         
 -14   5   7        686.94        340.83       138.42 o                         
 -12   5   7        558.07        501.80       133.88 o                         
 -10   5   7        514.00        461.30       127.19 o                         
  -8   5   7        928.43        834.71       133.83 o                         
  -6   5   7       1162.81       1170.96       138.63 o                         
  -4   5   7       1060.24        972.32        99.51 o                         
  -2   5   7       1035.32       1169.96       104.52 o                         
   0   5   7       1292.28       1367.94        99.80 o                         
   2   5   7        948.81        746.64       114.71 o                         
   4   5   7       1202.71       1060.34        97.59 o                         
   6   5   7       1072.90       1108.54        95.83 o                         
   8   5   7        997.35       1127.25        95.94 o                         
  10   5   7        547.15        503.80       107.63 o                         
  12   5   7        589.52        592.15       112.32 o                         
  14   5   7        717.79        655.49       198.00 o                         
 -13   6   7       3311.31       2823.59       205.71 o                         
 -11   6   7       2414.90       2221.04       141.88 o                         
  -9   6   7       3033.04       2939.54       164.61 o                         
  -7   6   7       4809.52       4778.64       199.03 o                         
  -5   6   7       7256.38       7024.24       232.52 o                         
  -3   6   7       6838.32       6882.43       220.30 o                         
  -1   6   7       4965.88       4576.69       153.44 o                         
   1   6   7       5150.88       5124.50       184.79 o                         
   3   6   7       6537.35       6783.04       203.58 o                         
   5   6   7       7498.91       7321.91       206.47 o                         
   7   6   7       4650.73       4533.39       157.27 o                         
   9   6   7       3187.66       3182.77       171.20 o                         
  11   6   7       2285.42       2310.72       188.11 o                         
  13   6   7       3428.66       3634.45       258.20 o                         
 -12   7   7        919.61       1112.02       228.67 o                         
 -10   7   7        789.99        807.85       128.24 o                         
  -8   7   7        819.70        814.84       118.23 o                         
  -6   7   7       1000.73       1082.37       119.20 o                         
  -4   7   7       2263.18       2086.30       125.31 o                         
  -2   7   7       2200.69       1984.69       142.69 o                         
   0   7   7       1112.70       1093.53       107.41 o                         
   2   7   7       1932.07       1913.51       128.44 o                         
   4   7   7       2576.09       2422.55       135.75 o                         
   6   7   7        950.61        885.95       102.96 o                         
   8   7   7        827.30        804.59        98.51 o                         
  10   7   7        796.44        878.94       118.84 o                         
  12   7   7       1041.02       1158.21       126.59 o                         
 -11   8   7       7042.24       6969.20       423.08 o                         
  -9   8   7       6835.43       6988.03       317.18 o                         
  -7   8   7       4951.54       5203.96       280.04 o                         
  -5   8   7       2585.29       2617.77       200.22 o                         
  -3   8   7       2523.56       2353.72       258.00 o                         
  -1   8   7       3172.32       3326.92       157.07 o                         
   1   8   7       3154.35       3182.59       264.64 o                         
   3   8   7       2581.17       2475.31       139.10 o                         
   5   8   7       2565.96       2482.13       139.29 o                         
   7   8   7       4983.79       5088.05       185.26 o                         
   9   8   7       6795.65       6546.03       254.92 o                         
  11   8   7       7090.99       7636.72       276.20 o                         
  13   8   7       4064.45       4448.79       372.85 o                         
 -10   9   7        297.75        276.83       430.69 o                         
  -8   9   7        684.40        716.33       156.54 o                         
  -6   9   7        574.31       1014.79       156.41 o                         
  -4   9   7        390.87        305.31       129.11 o                         
  -2   9   7        465.40        622.88       222.34 o                         
   0   9   7        646.19        569.31        98.47 o                         
   2   9   7        477.34        366.48        90.44 o                         
   4   9   7        364.88        383.30        90.46 o                         
   6   9   7        624.88        695.48       100.39 o                         
   8   9   7        619.90        677.93       128.30 o                         
  10   9   7        319.10        352.69       121.88 o                         
  12   9   7        376.87        457.32       187.94 o                         
  -9  10   7       3841.85       3697.71       252.10 o                         
  -7  10   7       3596.30       4024.12       286.68 o                         
  -5  10   7       3647.11       3751.65       249.93 o                         
  -3  10   7       3484.86       3047.33       216.33 o                         
  -1  10   7       3494.58       3784.08       174.70 o                         
   1  10   7       3324.14       3597.82       169.22 o                         
   3  10   7       3588.17       3739.11       248.73 o                         
   5  10   7       3528.19       3598.81       165.56 o                         
   7  10   7       3794.82       3833.23       212.46 o                         
   9  10   7       3720.29       3518.00       206.80 o                         
  11  10   7       4143.74       4661.89       375.98 o                         
 -10  11   7        145.99        428.16       253.71 o                         
  -8  11   7       1007.94        813.94       164.43 o                         
  -6  11   7        619.86        630.16       154.29 o                         
  -4  11   7        293.56        269.35       145.19 o                         
  -2  11   7        202.82        285.25       132.01 o                         
   0  11   7         85.21        125.98        91.76 o                         
   2  11   7        189.14         88.66        90.85 o                         
   4  11   7        258.62        302.88        93.65 o                         
   6  11   7        682.32        798.09       105.75 o                         
   8  11   7        915.73        878.72       138.64 o                         
  10  11   7        157.27         93.79       111.49 o                         
  -9  12   7       3154.46       3654.31       312.27 o                         
  -7  12   7       1761.95       1910.63       201.49 o                         
  -5  12   7       2415.38       2828.62       226.23 o                         
  -3  12   7       4350.02       4336.78       265.87 o                         
  -1  12   7       8757.27       9812.08       360.93 o                         
   1  12   7       8446.20       8634.29       242.32 o                         
   3  12   7       4567.88       4423.92       187.77 o                         
   5  12   7       2249.50       2264.49       141.79 o                         
   7  12   7       1892.82       2016.61       175.75 o                         
   9  12   7       2975.21       2970.78       195.19 o                         
 -10  13   7         29.44        -87.70       263.11 o                         
  -8  13   7         97.31         97.10       250.58 o                         
  -6  13   7        127.84        210.59       154.17 o                         
  -4  13   7         43.65       -130.10       130.10 o                         
  -2  13   7         47.70        -47.65       128.64 o                         
   0  13   7         76.25        108.03        99.91 o                         
   2  13   7         49.22         76.79        95.44 o                         
   4  13   7         48.61         19.34        89.55 o                         
   6  13   7        112.28         69.38       116.92 o                         
   8  13   7        110.35         37.19       174.88 o                         
  -7  14   7       2335.91       2559.17       401.00 o                         
  -5  14   7       3173.82       3155.35       294.50 o                         
  -3  14   7       3754.30       3515.69       250.61 o                         
  -1  14   7       5152.22       5322.00       292.74 o                         
   1  14   7       4771.53       4843.97       206.29 o                         
   3  14   7       4011.11       4225.96       313.36 o                         
   5  14   7       2912.97       3110.79       208.55 o                         
   7  14   7       2582.52       2688.30       197.66 o                         
  -6  15   7        146.53        184.80       422.86 o                         
  -4  15   7        266.31        270.90       163.10 o                         
  -2  15   7        125.42         95.76       137.65 o                         
   0  15   7          0.29        -67.64       134.34 o                         
   2  15   7        124.18         66.80       145.94 o                         
   4  15   7        280.37        249.64       102.61 o                         
   6  15   7        149.13        152.92       170.83 o                         
  -1  16   7       2856.23       2537.34       291.36 o                         
   1  16   7       2571.83       3080.59       280.39 o                         
   3  16   7       2219.62       2227.96       206.62 o                         
   5  16   7       1437.42       1713.20       353.98 o                         
   2  17   7        167.84        -90.25       134.98 o                         
 -12   0   8      17945.46      18170.60       511.23 o                         
 -10   0   8       2215.65       2234.55       187.10 o                         
  -8   0   8      21372.34      21241.05       573.44 o                         
  -6   0   8       5041.23       4918.54       266.75 o                         
  -4   0   8      30496.33      32205.96      1125.57 o                         
  -2   0   8         94.72         68.91       120.31 o                         
   0   0   8      61119.66      64203.51      1307.32 o                         
   2   0   8         86.68        203.79       121.12 o                         
   4   0   8      30537.70      31730.85       646.89 o                         
   6   0   8       5155.20       5220.04       226.82 o                         
   8   0   8      21118.40      21138.97       598.95 o                         
  10   0   8       2245.94       2312.78       229.20 o                         
  12   0   8      18149.92      19585.30      1110.31 o                         
 -11   1   8         83.23        197.68        93.71 o                         
  -9   1   8         52.47         72.27        97.01 o                         
  -7   1   8       2635.50       2669.44       139.67 o                         
  -5   1   8          6.56        -59.36        85.86 o                         
  -3   1   8        990.50        909.04       136.09 o                         
  -1   1   8        607.28        677.58        98.23 o                         
   1   1   8        580.49        456.19        98.72 o                         
   3   1   8        995.53       1134.81       105.32 o                         
   5   1   8          5.92        -67.58        67.58 o                         
   7   1   8       2615.32       2856.83       168.71 o                         
   9   1   8         53.31         55.82       102.12 o                         
  11   1   8         81.21         71.34       128.84 o                         
 -12   2   8      18562.37      18363.20       953.51 o                         
 -10   2   8        583.76        783.37       170.61 o                         
  -8   2   8      21017.43      21002.09       529.10 o                         
  -6   2   8        911.21        875.52       108.06 o                         
  -4   2   8      26408.10      27084.15       461.92 o                         
  -2   2   8        682.51        521.88        99.78 o                         
   0   2   8      28851.39      29861.20       496.43 o                         
   2   2   8        664.73        742.81       103.69 o                         
   4   2   8      26586.36      26978.56       416.99 o                         
   6   2   8        929.17        997.83       101.88 o                         
   8   2   8      20955.25      21895.63       429.79 o                         
  10   2   8        615.43        553.30       118.83 o                         
  12   2   8      18728.61      18406.74       818.65 o                         
 -11   3   8       2230.29       2222.59       236.60 o                         
  -9   3   8       1650.85       1669.61       170.17 o                         
  -7   3   8       5113.32       4901.90       214.11 o                         
  -5   3   8        980.86       1012.39       122.70 o                         
  -3   3   8       6662.59       6880.96       213.28 o                         
  -1   3   8       2342.40       2291.03       139.30 o                         
   1   3   8       2291.31       2338.25       136.27 o                         
   3   3   8       6709.78       6608.32       187.91 o                         
   5   3   8       1005.54       1196.84       120.92 o                         
   7   3   8       5086.65       4790.08       190.21 o                         
   9   3   8       1684.81       1690.07       146.76 o                         
  11   3   8       2265.93       2930.48       258.47 o                         
 -10   4   8       2206.02       2215.83       183.82 o                         
  -8   4   8      19787.28      20052.86       731.98 o                         
  -6   4   8          8.01        147.58       104.49 o                         
  -4   4   8       9424.95       9366.67       242.42 o                         
  -2   4   8        281.01        205.00        90.37 o                         
   0   4   8      11592.30      11832.82       273.84 o                         
   2   4   8        260.82        240.37        84.60 o                         
   4   4   8       9620.75       9538.70       253.56 o                         
   6   4   8          7.05          6.59        91.15 o                         
   8   4   8      19870.66      19996.51       571.93 o                         
  10   4   8       2149.65       2174.70       159.60 o                         
  12   4   8      16397.05      14687.58       768.33 o                         
 -11   5   8       3520.32       3283.12       294.51 o                         
  -9   5   8       3328.61       3270.71       209.59 o                         
  -7   5   8       4783.77       5048.54       218.59 o                         
  -5   5   8       8079.67       8278.17       490.01 o                         
  -3   5   8       1269.00       1443.87       119.32 o                         
  -1   5   8       8182.00       8289.12       308.04 o                         
   1   5   8       8150.33       8031.94       268.38 o                         
   3   5   8       1264.54       1408.49       122.23 o                         
   5   5   8       8272.91       8361.93       239.42 o                         
   7   5   8       4850.27       5059.23       196.90 o                         
   9   5   8       3338.64       3754.97       266.13 o                         
 -10   6   8       1230.37       1284.82       212.85 o                         
  -8   6   8       6429.42       6044.08       237.58 o                         
  -6   6   8       1812.00       1847.12       151.87 o                         
  -4   6   8       7812.80       7245.71       246.50 o                         
  -2   6   8       1114.27        971.40       112.45 o                         
   0   6   8       5676.32       5615.07       227.62 o                         
   2   6   8       1110.97       1149.25       122.00 o                         
   4   6   8       7849.78       7890.94       234.76 o                         
   6   6   8       1800.85       2000.42       139.87 o                         
   8   6   8       6459.88       6824.19       277.68 o                         
  10   6   8       1202.25       1092.51       212.08 o                         
  -9   7   8       5756.67       7106.36       429.30 o                         
  -7   7   8       3097.60       3109.70       179.06 o                         
  -5   7   8      11232.39      11122.77       623.71 o                         
  -3   7   8       3062.98       3161.70       265.30 o                         
  -1   7   8       8041.69       8325.44       271.58 o                         
   1   7   8       8035.77       7890.53       271.62 o                         
   3   7   8       3071.67       3098.15       201.23 o                         
   5   7   8      11430.34      12289.91       309.46 o                         
   7   7   8       3142.48       2871.71       153.91 o                         
   9   7   8       5810.79       6035.47       270.07 o                         
  -8   8   8        891.00       1014.80       269.39 o                         
  -6   8   8       2947.83       3008.67       231.10 o                         
  -4   8   8       2982.07       3479.76       759.74 o                         
  -2   8   8       9481.51       9316.86       295.00 o                         
   0   8   8       8277.31       8777.84       364.85 o                         
   2   8   8       9440.52       9623.39       514.69 o                         
   4   8   8       2930.66       2940.75       160.84 o                         
   6   8   8       2913.45       3337.63       167.34 o                         
   8   8   8        873.16        978.64       159.90 o                         
  -7   9   8      10872.28      11207.91       678.53 o                         
  -5   9   8       4644.19       4733.17       277.01 o                         
  -3   9   8       6215.19       6165.89       301.10 o                         
  -1   9   8       8295.65       8289.93       548.34 o                         
   1   9   8       8161.48       8428.27       280.36 o                         
   3   9   8       6239.50       6414.78       224.42 o                         
   5   9   8       4746.09       4945.77       201.43 o                         
   7   9   8      10843.25      10765.50       339.09 o                         
  -8  10   8          9.54        219.26       225.52 o                         
  -6  10   8      11540.76      11640.42       611.16 o                         
  -4  10   8        631.39        477.71       158.04 o                         
  -2  10   8      11303.14      12058.19       407.01 o                         
   0  10   8         44.04         74.84       108.48 o                         
   2  10   8      11233.07      11630.87       338.87 o                         
   4  10   8        616.30        504.51       108.18 o                         
   6  10   8      11604.23      11337.10       633.11 o                         
   8  10   8         10.48        -28.19       263.11 o                         
  -7  11   8       6737.82       6900.01       548.42 o                         
  -5  11   8       1908.71       1965.50       212.92 o                         
  -3  11   8       7876.79       8222.82       353.79 o                         
  -1  11   8       3699.99       3715.42       438.64 o                         
   1  11   8       3642.23       3662.94       446.47 o                         
   3  11   8       7907.59       8048.24       245.93 o                         
   5  11   8       1925.92       2081.28       146.99 o                         
   7  11   8       6691.99       5771.82       482.60 o                         
  -4  12   8        745.90        501.18       278.78 o                         
  -2  12   8      10760.02      10342.53       392.61 o                         
   0  12   8       2059.37       1796.67       197.93 o                         
   2  12   8      10744.45      11420.90       360.86 o                         
   4  12   8        744.30        779.15       227.21 o                         
   6  12   8      16286.62      15524.91       755.78 o                         
  -1  13   8       1761.68       1569.14       269.41 o                         
   1  13   8       1766.83       1516.20       238.08 o                         
   3  13   8        249.87        158.72       120.64 o                         
   5  13   8       1673.36       1447.27       441.70 o                         
  -5   0   9       1948.50       1930.41       198.71 o                         
  -3   0   9       2632.26       2698.70       227.32 o                         
  -1   0   9       4269.40       4644.51       270.20 o                         
   1   0   9       3828.22       3908.04       251.58 o                         
   3   0   9       2982.29       3137.36       231.84 o                         
   5   0   9       1713.81       1525.97       188.85 o                         
  -6   1   9         75.55         11.22       126.19 o                         
  -4   1   9        340.71        234.86       119.36 o                         
  -2   1   9        264.15         96.56        99.24 o                         
   0   1   9         32.98        -96.30        96.30 o                         
   2   1   9        242.10        250.13       105.34 o                         
   4   1   9        373.52        273.86       100.45 o                         
   6   1   9         66.57         77.54       117.72 o                         
  -5   2   9       2912.53       3183.39       220.21 o                         
  -3   2   9       3543.59       3721.28       179.88 o                         
  -1   2   9       4950.55       5043.94       228.69 o                         
   1   2   9       4524.25       5113.79       256.74 o                         
   3   2   9       3861.40       3594.57       193.89 o                         
   5   2   9       2637.42       2760.07       190.06 o                         
  -6   3   9        364.36        247.22       147.18 o                         
  -4   3   9        388.13        372.56       104.66 o                         
  -2   3   9        267.37        275.71       101.68 o                         
   0   3   9        267.60        245.46       101.74 o                         
   2   3   9        234.81        193.31        97.60 o                         
   4   3   9        435.55        518.34       125.05 o                         
   6   3   9        320.40        458.25       152.21 o                         
   8   3   9        227.65         75.17       222.39 o                         
  -5   4   9       2419.24       2146.80       166.05 o                         
  -3   4   9       4295.74       4623.23       222.23 o                         
  -1   4   9       7916.39       7881.95       242.02 o                         
   1   4   9       7654.15       8025.02       284.85 o                         
   3   4   9       4492.29       4852.37       252.39 o                         
   5   4   9       2265.76       2139.11       176.75 o                         
   7   4   9       1881.33       1871.72       191.83 o                         
  -6   5   9        399.75        385.28       225.53 o                         
  -4   5   9        157.03        178.89       132.81 o                         
  -2   5   9        325.03        420.13       108.43 o                         
   0   5   9        140.54         -0.07       110.51 o                         
   2   5   9        286.44        354.93       122.05 o                         
   4   5   9        160.19         93.03       114.30 o                         
   6   5   9        452.87        325.76       175.41 o                         
  -7   6   9       2553.53       2139.40       328.95 o                         
  -5   6   9       3320.24       2916.52       379.09 o                         
  -3   6   9       3438.13       3747.95       266.38 o                         
  -1   6   9       3465.42       3123.92       201.47 o                         
   1   6   9       3384.84       3543.51       304.90 o                         
   3   6   9       3479.07       3634.80       212.45 o                         
   5   6   9       3257.73       3300.89       258.25 o                         
   7   6   9       2624.14       2712.72       360.28 o                         
  -6   7   9        477.58        592.01       294.44 o                         
  -4   7   9        227.39        259.98       247.45 o                         
  -2   7   9        258.97        203.60       162.24 o                         
   0   7   9        285.80        160.93       111.47 o                         
   2   7   9        258.85        272.38       135.82 o                         
   4   7   9        202.31         98.41       133.70 o                         
   6   7   9        543.72        837.80       158.03 o                         
  -3   8   9       1719.70       1873.00       523.15 o                         
  -1   8   9       1469.51       1412.79       344.58 o                         
   1   8   9       1502.34       1460.04       261.41 o                         
   3   8   9       1730.58       1561.04       194.07 o                         
   5   8   9       2221.17       2070.43       256.88 o                         
   0   9   9        431.35        617.07       256.85 o                         
   2   9   9        704.73        895.86       253.72 o                         
   1  10   9       1432.61       1750.79       319.52 o                         
                                                                                
