# Supplementary material for: Order–disorder (OD) polytypism of K3FeTe2O8(OH)2(H2O)1+x
Source: Acta Crystallogr B Struct Sci Cryst Eng Mater. 2023 Nov 7;79(Pt 6):510–8. doi: 10.1107/S2052520623009162 (PMC10833354; doi:10.1107/S2052520623009162)
Supplement: Supplementary file 3 [file b-79-00510-436Ksup3.hkl]

data_436K                                                                       
_shelx_title ' '                                                                
_shelx_refln_list_code          4                                               
_shelx_F_calc_maximum      518.90                                               
_exptl_crystal_F_000      1133.30                                               
_reflns_d_resolution_high  0.6041                                               
                                                                                
loop_                                                                           
 _space_group_symop_operation_xyz                                               
 'x, y, z'                                                                      
 '-x, y, -z'                                                                    
 'x+1/2, y+1/2, z+1/2'                                                          
 '-x+1/2, y+1/2, -z+1/2'                                                        
 '-x, -y, -z'                                                                   
 'x, -y, z'                                                                     
 '-x+1/2, -y+1/2, -z+1/2'                                                       
 'x+1/2, -y+1/2, z+1/2'                                                         
                                                                                
_cell_length_a    12.7660                                                       
_cell_length_b    14.9470                                                       
_cell_length_c     5.9706                                                       
_cell_angle_alpha  90.000                                                       
_cell_angle_beta   90.047                                                       
_cell_angle_gamma  90.000                                                       
                                                                                
_shelx_F_squared_multiplier     1.000                                           
                                                                                
loop_                                                                           
 _refln_index_h                                                                 
 _refln_index_k                                                                 
 _refln_index_l                                                                 
 _refln_F_squared_calc                                                          
 _refln_F_squared_meas                                                          
 _refln_F_squared_sigma                                                         
 _refln_observed_status                                                         
   2   0   0          7.33         25.08        11.60 o                         
   4   0   0     181220.28     210697.47       404.84 o                         
   6   0   0     105501.05     133720.53       404.84 o                         
   8   0   0      92423.87     106760.23      2340.84 o                         
  10   0   0       6919.93       7613.46        70.10 o                         
  12   0   0      65020.13      71925.72      1185.18 o                         
  14   0   0       6976.17       7717.46       469.63 o                         
  16   0   0      27597.22      34415.40       425.34 o                         
  18   0   0        161.75         96.82       132.35 o                         
  20   0   0      28422.10      35641.21       807.79 o                         
   3   1   0       4412.35       5205.65        72.69 o                         
   5   1   0        943.26       1051.52        28.31 o                         
   7   1   0      30952.77      36941.39       526.76 o                         
   9   1   0         28.49         60.52        25.18 o                         
  11   1   0         11.70          9.06        22.76 o                         
  13   1   0       8670.37       9347.46       175.10 o                         
  15   1   0         10.90          1.42        41.61 o                         
  17   1   0        264.12        316.81        83.64 o                         
  19   1   0        800.38        868.33       114.38 o                         
  21   1   0        116.85        192.21       182.79 o                         
   0   2   0     269261.31     269686.16       401.60 o                         
   4   2   0     192630.28     222483.55      4877.63 o                         
   6   2   0       8816.19      10632.87       286.59 o                         
   8   2   0      89853.29     106371.19      1624.65 o                         
  10   2   0       3285.70       3748.76        61.49 o                         
  12   2   0      57379.49      64427.59       595.24 o                         
  14   2   0        566.52        577.58        43.46 o                         
  16   2   0      25152.13      29280.00       345.32 o                         
  18   2   0        855.75        929.82       109.06 o                         
  20   2   0      14326.12      17854.74       300.53 o                         
   1   3   0      12648.48      14867.32       168.98 o                         
   3   3   0      86261.48     104117.23      1525.50 o                         
   5   3   0       2594.91       2959.56        70.66 o                         
   7   3   0      26312.80      31353.68      1697.30 o                         
   9   3   0       7765.84       8751.56       385.68 o                         
  11   3   0       6186.92       6713.58        84.23 o                         
  13   3   0      10418.29      11322.30       264.33 o                         
  15   3   0        598.99        641.64        83.02 o                         
  17   3   0       5283.69       5993.19       145.24 o                         
  19   3   0       2294.76       2850.06       239.77 o                         
   0   4   0      81554.95     101688.33       348.47 o                         
   2   4   0       1742.90       1743.57        83.88 o                         
   4   4   0      23715.38      24920.85        97.16 o                         
   6   4   0          1.97         41.25        29.05 o                         
   8   4   0      93875.90     104662.95      2952.68 o                         
  10   4   0      20880.69      22603.17       234.89 o                         
  12   4   0      48571.63      50741.48       610.34 o                         
  14   4   0         16.17          9.93        50.85 o                         
  16   4   0       6175.41       7317.22       344.92 o                         
  18   4   0        168.73        181.02        96.40 o                         
  20   4   0       7836.09       9334.23       337.95 o                         
   1   5   0      68089.63      71898.48      5432.02 o                         
   3   5   0       5547.86       7937.10       503.55 o                         
   5   5   0      44056.76      45709.95       576.89 o                         
   7   5   0      30307.01      32466.59      1031.40 o                         
   9   5   0       4030.27       4435.54       167.66 o                         
  11   5   0       9594.48       9766.85        82.12 o                         
  13   5   0      11500.78      12055.52       402.48 o                         
  15   5   0       7129.76       6974.61       470.92 o                         
  17   5   0       1235.57       1295.64        98.48 o                         
  19   5   0       5714.64       6006.07       327.97 o                         
   0   6   0       7210.33       7604.83       129.46 o                         
   2   6   0       7655.12       8384.82       108.51 o                         
   4   6   0      38291.18      39157.16       745.99 o                         
   6   6   0      18883.67      19983.28       831.69 o                         
   8   6   0      19317.16      19836.16       444.90 o                         
  10   6   0       4045.93       3814.53       108.26 o                         
  12   6   0      12398.59      12335.58       371.57 o                         
  14   6   0       5355.58       5068.17        91.35 o                         
  16   6   0       7434.91       8282.39       165.92 o                         
  18   6   0       1103.90       1100.49       108.49 o                         
  20   6   0       2319.86       2709.00       236.00 o                         
   1   7   0      40690.80      41843.35       788.37 o                         
   3   7   0       3827.83       3190.86        44.43 o                         
   5   7   0      56582.86      51308.77       923.57 o                         
   7   7   0       6507.23       5951.19       135.48 o                         
   9   7   0      13836.46      13084.05       105.53 o                         
  11   7   0      18576.99      17083.95       266.63 o                         
  13   7   0       3900.31       3716.08        75.74 o                         
  15   7   0       9523.94       9297.33       141.59 o                         
  17   7   0       3305.39       3389.47       121.43 o                         
  19   7   0       5048.17       5170.83       261.08 o                         
   0   8   0      57855.38      59221.45       380.57 o                         
   2   8   0      65397.27      66595.55      1467.65 o                         
   4   8   0       6065.76       5489.39       240.21 o                         
   6   8   0       8765.97       8191.94       121.81 o                         
   8   8   0        409.09        498.18        35.81 o                         
  10   8   0       7614.27       7078.54       121.19 o                         
  12   8   0        595.89        575.23        55.50 o                         
  14   8   0       6071.79       5810.23       299.52 o                         
  16   8   0       2286.73       2260.79       107.63 o                         
  18   8   0       8793.12       8455.16       319.21 o                         
   1   9   0      41176.71      44109.53      1345.46 o                         
   3   9   0      13131.64      12104.59        88.57 o                         
   5   9   0      15049.30      13554.64       425.76 o                         
   7   9   0      45048.38      41280.99       612.80 o                         
   9   9   0       6681.94       6074.96        83.16 o                         
  11   9   0       5623.07       5312.35       173.25 o                         
  13   9   0      19315.85      17909.93       144.12 o                         
  15   9   0       3310.80       3260.70       111.28 o                         
  17   9   0       2586.48       2490.83       139.20 o                         
  19   9   0       5744.90       5368.33       187.98 o                         
   0  10   0       2926.94       3267.57       138.09 o                         
   2  10   0      55089.66      55658.55      1101.32 o                         
   4  10   0       2002.87       1876.95        71.68 o                         
   6  10   0      58939.13      52736.64       438.06 o                         
   8  10   0        774.00        634.35        44.25 o                         
  10  10   0      10885.74       9968.48       230.31 o                         
  12  10   0        845.83        740.84        60.17 o                         
  14  10   0      17696.17      16570.47       367.36 o                         
  16  10   0        485.99        411.93       105.69 o                         
  18  10   0       9527.71       8971.91       207.20 o                         
   1  11   0       7812.87       6857.08       135.39 o                         
   3  11   0      34698.41      31528.66       171.00 o                         
   5  11   0       2375.60       2158.61       124.27 o                         
   7  11   0      14504.49      13416.78       378.99 o                         
   9  11   0       5766.72       5336.17       107.66 o                         
  11  11   0       4278.88       3817.26       127.42 o                         
  13  11   0       6680.31       6058.44       124.95 o                         
  15  11   0        698.56        775.04       105.46 o                         
  17  11   0       3721.48       3480.95       151.59 o                         
   0  12   0      14395.09      14440.90       272.24 o                         
   2  12   0      38408.48      36364.04       520.76 o                         
   4  12   0       4982.33       4509.64        58.49 o                         
   6  12   0      56700.78      50449.85       230.37 o                         
   8  12   0          4.25         -2.90        41.68 o                         
  10  12   0      44101.21      41391.75       515.47 o                         
  12  12   0        360.14        405.33       113.35 o                         
  14  12   0      16097.42      15457.26       299.11 o                         
  16  12   0        849.95        666.54       120.12 o                         
  18  12   0       8379.87       8434.79       206.23 o                         
   1  13   0       2842.17       3291.07       293.75 o                         
   3  13   0        152.77        153.65        33.28 o                         
   5  13   0       1874.66       1823.50       135.46 o                         
   7  13   0       1792.55       1716.42        63.35 o                         
   9  13   0         76.21         83.66        46.86 o                         
  11  13   0        489.42        380.83       134.59 o                         
  13  13   0        481.75        627.11       102.97 o                         
  15  13   0        569.72        641.11       158.86 o                         
  17  13   0         20.44        105.25       124.18 o                         
   0  14   0      13758.53      12874.92       427.61 o                         
   2  14   0      25370.06      23827.54       468.19 o                         
   4  14   0        243.21        199.80        41.65 o                         
   6  14   0      46317.62      41746.31       473.14 o                         
   8  14   0        534.58        477.52        47.57 o                         
  10  14   0      17376.23      15972.56       292.40 o                         
  12  14   0        714.01        654.36       105.38 o                         
  14  14   0      17247.25      17172.91       328.24 o                         
  16  14   0         13.82          4.66       114.65 o                         
   1  15   0        599.91        740.96       135.67 o                         
   3  15   0       1054.60       1087.11        62.36 o                         
   5  15   0        246.09        254.65        60.00 o                         
   7  15   0       4366.81       3912.98       100.28 o                         
   9  15   0          1.55        -24.27       129.73 o                         
  11  15   0         28.62         13.65        81.43 o                         
  13  15   0       2405.65       2012.33       176.93 o                         
  15  15   0         81.11        166.95       154.01 o                         
   0  16   0       1179.46       1359.08       205.79 o                         
   2  16   0      23866.07      23294.44       990.67 o                         
   4  16   0         12.52          6.02        53.57 o                         
   6  16   0      10755.23      10109.34       141.78 o                         
   8  16   0        597.59        475.23       140.52 o                         
  10  16   0       6994.02       6671.98       170.99 o                         
  12  16   0        357.63        514.34       153.20 o                         
  14  16   0       6681.88       6341.23       237.08 o                         
  16  16   0         42.74         34.25       176.39 o                         
   1  17   0       1814.47       1806.83       112.01 o                         
   3  17   0       1767.91       1780.36        75.88 o                         
   5  17   0       2347.11       1995.06       138.49 o                         
   7  17   0        983.22        906.06       104.18 o                         
   9  17   0       1123.31       1149.22        94.36 o                         
  11  17   0       1722.20       1687.83       124.33 o                         
  13  17   0        652.57        580.96       168.84 o                         
  15  17   0        575.93        521.63       183.67 o                         
   0  18   0        236.37        328.51       223.59 o                         
   2  18   0       8934.51       9022.29       156.32 o                         
   4  18   0       1228.91       1037.46       674.15 o                         
   6  18   0       7751.86       7091.69       169.44 o                         
   8  18   0          5.19        -12.96        84.84 o                         
  10  18   0       1744.55       1765.76       106.82 o                         
  12  18   0         11.96        -62.30       159.13 o                         
   3  19   0         84.39        127.80        87.79 o                         
   5  19   0       6017.09       6156.74       166.20 o                         
   7  19   0       2234.72       2209.10       108.47 o                         
   9  19   0       1380.59       1469.76       109.05 o                         
  11  19   0       1893.64       1825.69       191.77 o                         
  13  19   0       1489.20       1396.57       198.78 o                         
   0  20   0        468.72         24.00       249.21 o                         
   2  20   0       1708.34       1824.85       120.44 o                         
   4  20   0        314.84        187.42       162.23 o                         
   6  20   0       2386.91       2674.61       229.80 o                         
   8  20   0       1720.26       1694.39       135.74 o                         
  10  20   0       3635.15       3887.11       217.12 o                         
  12  20   0        878.54        889.24       194.73 o                         
   1  21   0       3234.41       3837.02       160.56 o                         
   3  21   0       3418.94       4033.44       182.21 o                         
   7  21   0       2331.97       1958.23      1266.84 o                         
   9  21   0       2551.34       2918.84       213.07 o                         
   0  22   0        707.62        558.31       188.53 o                         
   2  22   0         60.78        137.28       174.23 o                         
   4  22   0       1912.23         -8.90       168.03 o                         
   6  22   0        616.27        649.57       510.16 o                         
   8  22   0       2140.73       1544.20      1027.61 o                         
   1  23   0       2216.42       2716.28       231.95 o                         
   5  23   0        936.42        777.09       565.45 o                         
   7  23   0       3401.58       2968.21      1832.03 o                         
   0  24   0       5116.65       6612.56       282.93 o                         
   2  24   0         40.19        -23.20       186.10 o                         
   4  24   0       2165.48         -2.97       191.23 o                         
 -19   0   1       3557.31       3653.68       296.01 o                         
 -17   0   1       2645.80       2637.41       338.76 o                         
 -15   0   1       7295.90       7841.09       321.90 o                         
 -13   0   1       9783.71       9805.77       104.28 o                         
 -11   0   1      29465.64      33578.25       180.70 o                         
  -9   0   1      28204.80      31528.54       476.64 o                         
  -7   0   1      30257.49      32030.63       850.14 o                         
  -5   0   1       9698.98      11217.37       120.56 o                         
  -3   0   1      19806.42      20258.69       127.57 o                         
  -1   0   1      27993.29      26506.33        99.25 o                         
   1   0   1      25730.61      32014.95       148.61 o                         
   3   0   1      21663.32      25625.18       100.33 o                         
   5   0   1       8760.53      10195.43        94.94 o                         
   7   0   1      32239.49      40726.91       195.41 o                         
   9   0   1      26692.65      29379.75       736.12 o                         
  11   0   1      31012.78      35791.10       420.18 o                         
  13   0   1       9131.04      10347.36       230.17 o                         
  15   0   1       7910.08       9092.74       326.08 o                         
  17   0   1       2407.52       2982.28       149.23 o                         
  19   0   1       3870.27       5062.86       510.70 o                         
 -20   1   1         21.31         -2.70       210.38 o                         
 -18   1   1        374.46        338.64        91.19 o                         
 -16   1   1        431.16        334.75        84.58 o                         
 -14   1   1        259.09        245.68        42.70 o                         
 -12   1   1        155.91        196.84        29.87 o                         
 -10   1   1        105.13        136.39        22.43 o                         
  -8   1   1        105.33        143.38        26.60 o                         
  -6   1   1        555.26        487.62        21.63 o                         
  -4   1   1       3527.69       3462.15       125.69 o                         
  -2   1   1       3183.48       3083.48        65.27 o                         
   0   1   1        134.51        172.34        26.30 o                         
   2   1   1       3028.06       3764.15       246.65 o                         
   4   1   1       3714.37       4412.38        40.22 o                         
   6   1   1        507.08        550.32        23.24 o                         
   8   1   1        117.10        197.60        25.45 o                         
  10   1   1         96.06        102.33        31.69 o                         
  12   1   1        174.28        262.77        39.80 o                         
  14   1   1        283.29        328.25        45.98 o                         
  16   1   1        406.35        457.29        69.24 o                         
  18   1   1        399.00        492.51        96.63 o                         
  20   1   1         22.05         34.86       126.52 o                         
 -19   2   1       2949.70       3112.10       469.71 o                         
 -17   2   1       3864.90       4085.59       362.75 o                         
 -15   2   1       8129.39       8991.59       137.45 o                         
 -13   2   1       9524.72       9788.78       424.02 o                         
 -11   2   1      10862.44      11372.03       250.13 o                         
  -9   2   1      12205.35      14324.35       161.68 o                         
  -7   2   1      20879.46      22758.47       754.62 o                         
  -5   2   1      31427.64      32178.88      2045.37 o                         
  -3   2   1      30304.41      32167.02       617.61 o                         
   1   2   1      27563.20      33228.12       197.97 o                         
   3   2   1      32233.50      38986.16       768.14 o                         
   5   2   1      29830.86      34375.48       181.25 o                         
   7   2   1      22325.21      26564.26       399.13 o                         
   9   2   1      11359.83      12541.59       210.05 o                         
  11   2   1      11616.93      13220.98       178.67 o                         
  13   2   1       8949.31       9958.87       146.38 o                         
  15   2   1       8732.18      10447.35       178.67 o                         
  17   2   1       3614.81       4231.39       133.44 o                         
  19   2   1       3201.59       4014.93       159.50 o                         
 -18   3   1        228.19        249.72        97.02 o                         
 -16   3   1        355.79        288.98       103.31 o                         
 -14   3   1        876.64        860.70        50.17 o                         
 -12   3   1        758.86        764.63        37.87 o                         
 -10   3   1        421.38        383.46        28.05 o                         
  -8   3   1       2887.37       3288.53        72.83 o                         
  -6   3   1       3615.10       3483.70       380.30 o                         
  -4   3   1       2258.26       2241.59        61.22 o                         
  -2   3   1        949.03        960.18        41.81 o                         
   0   3   1       1198.97       1164.61       146.32 o                         
   2   3   1        969.20       1135.64        75.65 o                         
   4   3   1       2521.14       2871.04        66.89 o                         
   6   3   1       3286.21       3407.43        68.78 o                         
   8   3   1       3186.48       3393.55       476.72 o                         
  10   3   1        424.40        491.06        33.91 o                         
  12   3   1        674.50        736.37        49.07 o                         
  14   3   1        985.03       1103.62        57.08 o                         
  16   3   1        317.74        363.01        77.83 o                         
  18   3   1        255.61        264.06        97.51 o                         
  20   3   1        191.00        257.31       152.05 o                         
 -19   4   1       4635.54       3975.57       261.08 o                         
 -17   4   1       5409.58       5302.49       502.71 o                         
 -15   4   1       2665.09       2435.99       113.64 o                         
 -13   4   1       4149.09       4452.74       191.50 o                         
 -11   4   1       4966.95       5039.46        97.60 o                         
  -9   4   1      10894.42      10758.44       257.43 o                         
  -7   4   1       9305.18       9167.84       386.84 o                         
  -5   4   1      17379.61      17433.43       137.82 o                         
  -3   4   1      35768.27      33767.27       198.78 o                         
  -1   4   1      67040.99      71206.70       893.42 o                         
   1   4   1      65374.49      72271.55      2437.13 o                         
   3   4   1      37154.93      41908.96      1211.28 o                         
   5   4   1      16625.69      18703.60       176.84 o                         
   7   4   1       9841.19      10883.06       226.22 o                         
   9   4   1      10383.13      11044.35       131.20 o                         
  11   4   1       5311.90       5805.80        62.85 o                         
  13   4   1       3922.50       4517.02        82.93 o                         
  15   4   1       2881.31       2961.45       198.78 o                         
  17   4   1       5220.42       6188.42       138.82 o                         
  19   4   1       4869.81       5463.91       309.23 o                         
 -20   5   1        309.46        -21.04       198.24 o                         
 -18   5   1        342.20        219.52       115.58 o                         
 -16   5   1        448.81        400.67        72.22 o                         
 -14   5   1       1286.33       1190.73        64.68 o                         
 -12   5   1        743.08        644.11        54.03 o                         
 -10   5   1        904.22        891.75        40.20 o                         
  -8   5   1       3773.50       3490.57       131.39 o                         
  -6   5   1       1837.00       1769.83        49.98 o                         
  -4   5   1       1623.70       1534.32       108.96 o                         
  -2   5   1       2421.64       2246.17        71.20 o                         
   0   5   1       1420.35       1314.26       110.63 o                         
   2   5   1       2160.52       2350.12        39.50 o                         
   4   5   1       1471.08       1637.85        46.18 o                         
   6   5   1       2064.96       2073.02        49.34 o                         
   8   5   1       3389.63       3439.56       100.67 o                         
  10   5   1        844.71        800.54        42.13 o                         
  12   5   1        811.79        788.96        45.85 o                         
  14   5   1       1143.20       1259.67        79.39 o                         
  16   5   1        428.72        488.67        84.96 o                         
  18   5   1        317.74        262.11       123.01 o                         
  20   5   1        290.71        356.54       142.49 o                         
 -19   6   1       2183.28          8.90       209.84 o                         
 -17   6   1       3723.20       3493.60       188.17 o                         
 -15   6   1       4953.29       4593.51       152.27 o                         
 -13   6   1       6279.20       5736.26        99.29 o                         
 -11   6   1       4666.41       4342.65        69.03 o                         
  -9   6   1       7013.94       6649.91        93.72 o                         
  -7   6   1      12005.49      11524.83       313.41 o                         
  -5   6   1      26206.90      23844.25       521.10 o                         
  -3   6   1      24984.87      23603.25       358.76 o                         
   1   6   1      20828.66      21355.70       731.06 o                         
   3   6   1      25350.62      25466.97       235.13 o                         
   5   6   1      25976.97      25561.88       449.16 o                         
   7   6   1      12247.48      12454.79       379.84 o                         
   9   6   1       6888.92       6631.82       108.39 o                         
  11   6   1       4784.71       4750.03       127.03 o                         
  13   6   1       6211.91       6132.41       134.91 o                         
  15   6   1       5091.62       5392.79       121.65 o                         
  17   6   1       3695.58       3968.42       124.89 o                         
  19   6   1       2245.81       2526.09       160.15 o                         
 -20   7   1        351.47        -10.79       221.43 o                         
 -18   7   1        764.51        264.18       302.75 o                         
 -16   7   1        677.45        477.56        82.48 o                         
 -14   7   1       1276.42       1238.83        77.68 o                         
 -12   7   1        790.21        763.63        53.35 o                         
 -10   7   1        788.64        751.13        42.45 o                         
  -8   7   1       1913.20       1867.85        45.35 o                         
  -6   7   1       1641.65       1593.11        50.16 o                         
  -4   7   1       3976.50       3702.38        96.12 o                         
  -2   7   1       2766.55       2627.37        57.29 o                         
   0   7   1       1639.63       1721.63        62.68 o                         
   2   7   1       3113.30       2890.49        57.07 o                         
   4   7   1       3569.48       3624.87        52.02 o                         
   6   7   1       1827.80       1626.69        89.31 o                         
   8   7   1       1709.60       1713.90        45.52 o                         
  10   7   1        806.76        790.43        50.36 o                         
  12   7   1        728.34        692.82        74.42 o                         
  14   7   1       1134.25       1140.77       134.36 o                         
  16   7   1        756.94        738.92        91.34 o                         
  18   7   1        681.04        737.95       127.53 o                         
 -19   8   1       1791.12        -30.75       229.26 o                         
 -17   8   1       2136.25       1959.92       147.45 o                         
 -15   8   1       3896.85       3689.49        96.49 o                         
 -13   8   1       6410.69       6085.94       117.33 o                         
 -11   8   1      14248.27      13015.01       121.07 o                         
  -9   8   1      16182.15      14906.38       188.81 o                         
  -7   8   1      15426.17      14081.05       206.70 o                         
  -5   8   1       7207.77       6562.04        76.64 o                         
  -3   8   1       8345.20       7305.08       104.93 o                         
  -1   8   1      10556.54      10206.35       882.91 o                         
   1   8   1      10793.20      10034.70       108.71 o                         
   3   8   1       8236.40       8214.59       143.68 o                         
   5   8   1       7384.78       7036.38        94.40 o                         
   7   8   1      15215.87      14156.21       130.09 o                         
   9   8   1      16436.68      15505.19        97.51 o                         
  11   8   1      14174.87      13242.22       156.75 o                         
  13   8   1       6575.35       6093.18       106.27 o                         
  15   8   1       3846.06       3736.20       116.30 o                         
  17   8   1       2193.42       2157.40       113.64 o                         
  19   8   1       1765.97       1869.38       151.91 o                         
 -18   9   1        349.25         24.54       218.20 o                         
 -16   9   1        465.30        303.64        73.86 o                         
 -14   9   1        472.57        338.23       110.87 o                         
 -12   9   1        543.52        535.11        62.27 o                         
 -10   9   1        658.81        614.80        58.70 o                         
  -8   9   1        904.96        828.30        43.72 o                         
  -6   9   1        843.16        834.42        38.13 o                         
  -4   9   1       1460.02       1426.95        65.39 o                         
  -2   9   1       2203.35       2172.81        92.24 o                         
   0   9   1       1024.82       1042.95       132.16 o                         
   2   9   1       1957.88       2237.25        83.03 o                         
   4   9   1       1632.10       1602.90        48.16 o                         
   6   9   1        868.36        815.42        39.55 o                         
   8   9   1        848.64        859.94        44.91 o                         
  10   9   1        667.30        625.70        55.52 o                         
  12   9   1        585.77        646.02        84.39 o                         
  14   9   1        500.51        553.02        87.41 o                         
  16   9   1        421.30        372.91        98.61 o                         
  18   9   1        390.09        316.32       123.96 o                         
 -19  10   1       1180.22         19.96       254.61 o                         
 -17  10   1       2669.58       2214.93      1428.13 o                         
 -15  10   1       4562.55       4249.24        96.81 o                         
 -13  10   1       6449.32       5980.89       206.60 o                         
 -11  10   1       5811.93       5473.44        93.46 o                         
  -9  10   1       7217.41       6926.90        97.06 o                         
  -7  10   1      10063.29       9128.39        86.35 o                         
  -5  10   1      13906.80      12712.86       206.46 o                         
  -3  10   1      10109.93       9181.01       193.87 o                         
  -1  10   1       5660.93       6434.28       196.35 o                         
   1  10   1       6044.25       5942.45       251.78 o                         
   3  10   1       9650.28       9426.95       123.12 o                         
   5  10   1      14500.75      13294.99       129.39 o                         
   7  10   1       9649.96       9051.66       110.03 o                         
   9  10   1       7592.73       7170.87       116.94 o                         
  11  10   1       5571.69       5477.94       150.42 o                         
  13  10   1       6768.50       6386.54       280.50 o                         
  15  10   1       4387.73       4211.48       192.98 o                         
  17  10   1       2821.65       2693.17       140.39 o                         
 -18  11   1        263.75         21.04       251.37 o                         
 -16  11   1        208.07        158.60       106.58 o                         
 -14  11   1        754.84        709.43        81.50 o                         
 -12  11   1        323.11        243.86        81.32 o                         
 -10  11   1        273.32        264.90        59.39 o                         
  -8  11   1       1550.81       1489.01        69.28 o                         
  -6  11   1       1464.07       1366.36        49.40 o                         
  -4  11   1       1100.76       1119.99        53.50 o                         
  -2  11   1        451.55        470.61        46.09 o                         
   0  11   1        452.03        569.62        56.65 o                         
   2  11   1        457.31        516.37        40.16 o                         
   4  11   1       1232.62       1152.05        39.31 o                         
   6  11   1       1323.28       1284.33        48.98 o                         
   8  11   1       1711.14       1600.01        57.01 o                         
  10  11   1        289.08        326.83        58.29 o                         
  12  11   1        287.68        237.62       178.82 o                         
  14  11   1        838.74        850.31       121.95 o                         
  16  11   1        187.19        189.65       114.51 o                         
  18  11   1        295.15        323.22       128.16 o                         
 -15  12   1       1647.11       1488.57       120.74 o                         
 -13  12   1       2609.82       2596.09        95.30 o                         
 -11  12   1       2254.97       2112.67       104.00 o                         
  -9  12   1       4827.34       4646.09        88.80 o                         
  -7  12   1       4514.29       4081.88        79.86 o                         
  -5  12   1       6897.06       6603.51        90.34 o                         
  -3  12   1      10411.02       9282.80        78.13 o                         
  -1  12   1      16256.79      17149.27       424.89 o                         
   1  12   1      17107.01      17219.60       396.72 o                         
   3  12   1       9846.23       9878.36       113.25 o                         
   5  12   1       7384.40       6967.84        77.76 o                         
   7  12   1       4155.91       4067.40       158.23 o                         
   9  12   1       5197.26       4885.66        89.80 o                         
  13  12   1       2845.33       2772.55       143.16 o                         
  15  12   1       1508.23       1674.73       141.75 o                         
  17  12   1       3366.59       3059.56       158.68 o                         
 -16  13   1         30.73         23.79       114.63 o                         
 -14  13   1         28.30         45.71        83.18 o                         
 -12  13   1         88.41         52.87        69.61 o                         
 -10  13   1         44.81          7.83        73.04 o                         
  -8  13   1        166.93        186.33        51.75 o                         
  -6  13   1        126.01        153.24        55.23 o                         
  -4  13   1         60.19         87.37        60.22 o                         
  -2  13   1        178.47        148.52        42.57 o                         
   0  13   1         25.55          8.73        68.57 o                         
   2  13   1        160.29        232.78        61.33 o                         
   4  13   1         62.93         96.78        44.06 o                         
   6  13   1        138.20        164.46        44.59 o                         
   8  13   1        152.40        134.47        61.03 o                         
  10  13   1         41.92         66.08       103.57 o                         
  12  13   1         97.31        119.13        97.70 o                         
  14  13   1         25.18        -19.47       114.81 o                         
  16  13   1         27.44          9.88       114.96 o                         
 -15  14   1       2165.88       2050.23       177.41 o                         
 -13  14   1       2201.77       2049.15        97.99 o                         
 -11  14   1       1525.10       1450.89        84.02 o                         
  -9  14   1       2129.07       2144.41        96.04 o                         
  -7  14   1       4263.11       3989.92        76.46 o                         
  -5  14   1       8042.69       7306.53       150.19 o                         
  -3  14   1       8644.19       7997.41        90.38 o                         
  -1  14   1       6876.59       7338.90       259.05 o                         
   1  14   1       7348.19       7671.46       285.59 o                         
   3  14   1       8154.15       8172.23       182.75 o                         
   5  14   1       8530.72       7825.28       159.65 o                         
   7  14   1       3957.12       3936.35       109.65 o                         
   9  14   1       2341.98       2163.34       122.43 o                         
  11  14   1       1385.19       1483.85        87.41 o                         
  13  14   1       2397.13       2311.73       144.91 o                         
  15  14   1       2015.47       2031.21       190.96 o                         
  17  14   1       2045.82       2088.93       200.40 o                         
 -14  15   1         82.23         17.70       150.01 o                         
 -12  15   1         23.42         11.80        79.61 o                         
 -10  15   1         33.94          6.90        73.21 o                         
  -8  15   1         79.02         81.50        67.66 o                         
  -6  15   1        244.42        233.13        55.49 o                         
  -4  15   1        738.81        633.16        55.22 o                         
  -2  15   1        574.14        567.70        51.55 o                         
   0  15   1         26.16         59.73        74.48 o                         
   2  15   1        551.71        515.29        75.25 o                         
   4  15   1        765.50        743.80        57.24 o                         
   6  15   1        228.27        249.10        51.94 o                         
   8  15   1         86.68         84.45       102.06 o                         
  10  15   1         30.42         43.42        75.59 o                         
  12  15   1         26.29          5.32       103.51 o                         
  14  15   1         89.46         79.84       160.21 o                         
  16  15   1        141.28         44.77       177.47 o                         
 -15  16   1       1726.79       1865.88       234.65 o                         
 -13  16   1       1784.65       1787.39       195.00 o                         
 -11  16   1       4210.07       4011.92       113.52 o                         
  -9  16   1       3944.75       4055.87       105.49 o                         
  -7  16   1       4415.63       3979.80       133.78 o                         
  -5  16   1       2318.00       2263.48        70.30 o                         
  -3  16   1       2954.36       2893.31        72.57 o                         
  -1  16   1       3093.34       3193.54       132.56 o                         
   1  16   1       3316.12       3245.72       152.98 o                         
   3  16   1       2758.51       2765.25        98.50 o                         
   5  16   1       2496.77       2429.18        85.60 o                         
   7  16   1       4184.48       3291.85       285.36 o                         
   9  16   1       4178.88       3888.36       109.75 o                         
  11  16   1       4037.90       3695.05       137.84 o                         
  13  16   1       1919.17       1907.49       152.61 o                         
  15  16   1       1623.74       1814.09       195.54 o                         
 -14  17   1         85.84        121.10       196.89 o                         
 -12  17   1         87.46        113.55       180.98 o                         
 -10  17   1         80.81         50.45        96.65 o                         
  -8  17   1        120.99        145.68        79.21 o                         
  -6  17   1        193.19        211.41        82.47 o                         
  -4  17   1         94.40         98.98        66.49 o                         
  -2  17   1        123.59        175.32        55.98 o                         
   0  17   1        142.61        159.66        84.68 o                         
   2  17   1        136.38        167.02        80.73 o                         
   4  17   1         88.49         70.71        63.95 o                         
   6  17   1        172.22        208.96        88.58 o                         
   8  17   1        133.66        116.22        77.75 o                         
  10  17   1         73.23        144.40        83.90 o                         
  12  17   1         79.40         96.05       135.49 o                         
  14  17   1         79.00        118.67       168.03 o                         
 -13  18   1       1704.32       1579.98       219.55 o                         
 -11  18   1       2281.15       2349.83       142.82 o                         
  -9  18   1       1892.63       1847.14        99.96 o                         
  -7  18   1       2809.29       2640.71        86.95 o                         
  -5  18   1       2551.43       2437.88       113.80 o                         
  -3  18   1       2045.17       2094.74       100.12 o                         
  -1  18   1       1028.17       1114.32       108.16 o                         
   1  18   1       1096.54       1166.90       114.97 o                         
   3  18   1       1944.59       1071.64      1036.24 o                         
   5  18   1       2664.86       2774.75       274.57 o                         
   7  18   1       2717.09       2760.90       106.77 o                         
   9  18   1       1990.54       1956.03       105.18 o                         
  11  18   1       2207.64       2308.29       120.11 o                         
  13  18   1       1781.64       1887.23       164.56 o                         
 -12  19   1        128.64         88.74       189.34 o                         
 -10  19   1        108.17        168.99       115.03 o                         
  -8  19   1        393.39        442.64        89.61 o                         
  -6  19   1        318.28        337.43        81.14 o                         
  -4  19   1        245.02        323.74       102.49 o                         
  -2  19   1        151.36        302.63        93.71 o                         
   0  19   1        169.49        395.22       175.84 o                         
   2  19   1        149.91         10.14        84.03 o                         
   4  19   1        218.09         39.61        87.91 o                         
   6  19   1        357.95        375.03       117.99 o                         
   8  19   1        351.76        413.29       143.91 o                         
  10  19   1        103.45        193.11       162.64 o                         
  12  19   1        142.30        179.09       171.54 o                         
 -11  20   1        798.86        682.64       209.84 o                         
  -9  20   1       1096.85       1198.27       131.64 o                         
  -7  20   1        984.83        817.84       305.54 o                         
  -5  20   1       1127.70       1152.72       118.39 o                         
  -3  20   1       1699.26       1829.49       116.93 o                         
  -1  20   1       2544.31       2926.90       131.68 o                         
   1  20   1       2579.71       2228.70      1555.98 o                         
   5  20   1       1152.68         76.76       136.66 o                         
   7  20   1        970.04       1143.55       190.82 o                         
   9  20   1       1126.14       1283.83       190.69 o                         
  11  20   1        788.18        884.12       193.92 o                         
 -10  21   1         93.48         11.33       203.09 o                         
  -8  21   1        120.61        112.42       140.12 o                         
  -6  21   1        129.93        113.21       134.86 o                         
  -4  21   1        129.46        199.73       148.50 o                         
  -2  21   1        153.50        365.48       109.81 o                         
   0  21   1        149.01        244.89        99.55 o                         
   2  21   1        167.42         28.71        97.06 o                         
   4  21   1        121.48         75.01        97.88 o                         
   6  21   1        132.87        152.66       170.46 o                         
   8  21   1        124.85        320.42       169.92 o                         
  10  21   1         99.28        157.51       186.64 o                         
  -9  22   1        389.80        358.45       211.19 o                         
  -7  22   1        684.04        479.73       446.51 o                         
  -5  22   1       1234.65       1073.29       796.73 o                         
  -3  22   1       1427.92       1584.20       175.70 o                         
  -1  22   1       1403.15       1781.75       168.60 o                         
   1  22   1       1382.33       1214.07       533.16 o                         
   3  22   1       1441.32        783.34       845.42 o                         
   5  22   1       1221.26       1524.69       199.32 o                         
   7  22   1        702.05        841.24       193.65 o                         
  -6  23   1         79.97         92.36       129.44 o                         
  -4  23   1        156.67         46.66       191.50 o                         
  -2  23   1        128.15        199.82       159.72 o                         
   0  23   1         72.62         50.42       120.66 o                         
   2  23   1        114.26         13.87       143.08 o                         
   6  23   1         73.51        151.31       189.88 o                         
  -3  24   1        547.04        763.02       197.97 o                         
  -1  24   1        687.13        846.36       213.61 o                         
   1  24   1        656.56        757.78       181.30 o                         
   3  24   1        571.85        721.75       347.93 o                         
 -20   0   2         31.72         57.18       199.86 o                         
 -18   0   2      25223.79      24741.06       430.19 o                         
 -16   0   2        180.55        214.15       152.39 o                         
 -14   0   2      25066.32      25146.05       988.58 o                         
 -12   0   2       4001.11       4396.32       152.39 o                         
 -10   0   2      23917.56      26503.64       200.39 o                         
  -8   0   2       5075.87       5487.93       361.69 o                         
  -6   0   2      61557.79      60520.32      2449.67 o                         
  -4   0   2        966.93       1204.27        48.28 o                         
  -2   0   2     175737.48     169985.09       365.46 o                         
   0   0   2      26697.21      25749.79      1057.01 o                         
   2   0   2     177375.14     198470.95      3634.92 o                         
   4   0   2       1046.13       1417.34        28.59 o                         
   6   0   2      62162.33      76401.37       394.59 o                         
   8   0   2       5205.01       7037.48       111.70 o                         
  10   0   2      24115.76      29086.30       312.42 o                         
  12   0   2       4052.64       4751.41       120.56 o                         
  14   0   2      25486.97      31279.46       193.57 o                         
  16   0   2        175.88        230.80        85.48 o                         
  18   0   2      25626.03      32447.23      1246.16 o                         
  20   0   2         30.11         21.38       163.36 o                         
 -19   1   2        179.49        117.56       131.00 o                         
 -17   1   2        307.01        302.55       118.10 o                         
 -15   1   2       1694.60       1617.04       161.96 o                         
 -13   1   2        368.01        323.47        44.93 o                         
 -11   1   2       3689.24       3773.89        76.71 o                         
  -9   1   2       2439.85       2393.76        46.60 o                         
  -7   1   2       1973.16       1914.34        46.96 o                         
  -5   1   2      14515.10      14434.50       225.76 o                         
  -3   1   2         42.13         32.58        17.55 o                         
  -1   1   2       1873.71       1866.39        51.25 o                         
   1   1   2       1891.41       1839.99        65.71 o                         
   3   1   2         46.87         35.02        24.27 o                         
   5   1   2      14431.35      16288.51        86.15 o                         
   7   1   2       1985.74       2214.88       106.67 o                         
   9   1   2       2519.67       2847.73        34.71 o                         
  11   1   2       3676.98       4268.69        48.90 o                         
  13   1   2        366.75        440.81        41.76 o                         
  15   1   2       1738.22       1928.45       164.53 o                         
  17   1   2        306.46        352.77        65.40 o                         
  19   1   2        185.99        250.63        96.46 o                         
 -20   2   2        510.47        488.45       203.36 o                         
 -18   2   2      15691.95      13948.65       286.70 o                         
 -16   2   2        410.25        354.68        83.00 o                         
 -14   2   2      34569.35      34441.53       819.17 o                         
 -12   2   2       1848.58       1933.87        72.11 o                         
 -10   2   2      24480.37      26081.28       252.98 o                         
  -8   2   2       1208.05       1185.07        48.68 o                         
  -6   2   2     136676.03     135391.16      2482.25 o                         
  -4   2   2       5910.48       6701.29       133.91 o                         
  -2   2   2      88972.14      87042.98       786.75 o                         
   0   2   2      27683.50      29393.76       657.18 o                         
   2   2   2      89118.81     103334.38      5224.75 o                         
   4   2   2       5931.76       8155.52       286.30 o                         
   6   2   2     137492.50     158830.22       974.51 o                         
   8   2   2       1224.78       1381.40        42.48 o                         
  10   2   2      24714.71      28155.46       374.14 o                         
  12   2   2       1876.06       2081.30        47.66 o                         
  14   2   2      35102.82      41248.82       470.28 o                         
  16   2   2        417.67        520.14        69.71 o                         
  18   2   2      15981.87      20261.34       571.88 o                         
  20   2   2        526.26        661.23       167.80 o                         
 -19   3   2       3921.16       3217.14       246.52 o                         
 -17   3   2        588.62        613.62       118.13 o                         
 -15   3   2       6740.05       6703.43       227.54 o                         
 -13   3   2       6374.71       6222.01       180.25 o                         
 -11   3   2       7731.84       8158.70       135.34 o                         
  -9   3   2       5029.19       5464.23        83.21 o                         
  -7   3   2      17367.87      17227.85       701.84 o                         
  -5   3   2      48747.96      47513.03      1318.36 o                         
  -3   3   2       2983.26       3302.24       108.83 o                         
  -1   3   2      66056.54      68555.96       855.53 o                         
   1   3   2      65893.09      68048.27       627.22 o                         
   3   3   2       2946.66       3771.40        86.04 o                         
   5   3   2      49012.63      57295.96      1337.51 o                         
   7   3   2      17441.00      19667.72       373.68 o                         
   9   3   2       5109.40       5478.38        66.36 o                         
  11   3   2       7795.95       8929.36       283.25 o                         
  13   3   2       6487.13       7101.05       107.95 o                         
  15   3   2       6843.04       7830.49       138.78 o                         
  17   3   2        594.69        775.84        72.14 o                         
  19   3   2       4019.31       4739.67       269.98 o                         
 -20   4   2         51.09         10.97       143.24 o                         
 -18   4   2       7963.51       6805.13       284.01 o                         
 -16   4   2        117.14         35.00        88.90 o                         
 -14   4   2      18343.20      16135.19       214.82 o                         
 -12   4   2        962.31        913.97        56.74 o                         
 -10   4   2      69768.20      71758.12      2519.18 o                         
  -8   4   2       5677.82       5451.48        71.15 o                         
  -6   4   2      84353.20      83517.42      1788.98 o                         
  -4   4   2       2785.56       2833.15        82.03 o                         
  -2   4   2      44137.02      44770.71       782.57 o                         
   0   4   2      17603.81      18859.64       139.77 o                         
   2   4   2      44462.27      46573.28       610.49 o                         
   4   4   2       2798.45       2754.94        68.11 o                         
   6   4   2      84301.75      88708.64      1743.83 o                         
   8   4   2       5612.99       5695.34        88.32 o                         
  10   4   2      70372.20      74870.02       515.70 o                         
  12   4   2       1003.79       1077.70        51.09 o                         
  14   4   2      18714.44      18107.33      1084.70 o                         
  16   4   2        114.42         96.66        91.36 o                         
  18   4   2       8086.19      10330.61       211.75 o                         
  20   4   2         53.66         75.79       154.20 o                         
 -19   5   2       6059.83       5492.55       209.22 o                         
 -17   5   2       8643.53       7114.39       187.35 o                         
 -15   5   2       4535.06       4227.12       117.04 o                         
 -13   5   2      19556.79      18486.20       402.24 o                         
 -11   5   2      16369.09      16093.65       793.09 o                         
  -9   5   2      21503.65      20791.10       118.51 o                         
  -7   5   2      45752.00      43025.38       756.40 o                         
  -5   5   2      29170.13      26727.11       680.41 o                         
  -3   5   2      83267.41      79639.80      1677.29 o                         
  -1   5   2      52823.11      52879.77       211.57 o                         
   1   5   2      53464.56      52270.95       382.72 o                         
   3   5   2      83366.95      84263.60      1840.71 o                         
   5   5   2      29021.23      28446.59       309.09 o                         
   7   5   2      46291.68      46730.02       683.97 o                         
   9   5   2      21664.99      22101.11       389.81 o                         
  11   5   2      16486.29      16608.55       234.03 o                         
  13   5   2      19792.06      20548.64       415.32 o                         
  15   5   2       4623.30       4954.04       119.82 o                         
  17   5   2       8769.04      10027.59       200.93 o                         
  19   5   2       6151.12       7347.52       208.15 o                         
 -18   6   2       4147.68       3855.26       185.50 o                         
 -16   6   2       2600.12       2330.29       100.01 o                         
 -14   6   2      12686.99      11555.72       514.61 o                         
 -12   6   2       2475.33       2400.73        68.91 o                         
 -10   6   2      11595.12      10467.07       203.48 o                         
  -8   6   2       4063.43       3936.92        81.77 o                         
  -6   6   2      42740.09      39268.25       491.88 o                         
  -4   6   2      11736.46      11236.89       124.94 o                         
  -2   6   2      23523.19      21455.52       896.01 o                         
   0   6   2        308.22        264.33        60.69 o                         
   2   6   2      23520.63      22923.74       774.56 o                         
   4   6   2      11774.79      12061.41       281.99 o                         
   6   6   2      43024.83      41318.28      1053.50 o                         
   8   6   2       4123.28       4669.58       101.60 o                         
  10   6   2      11705.07      11477.60       195.12 o                         
  12   6   2       2492.46       2437.04        93.73 o                         
  14   6   2      12838.38      10469.74      1171.77 o                         
  16   6   2       2645.73       2642.02       141.56 o                         
  18   6   2       4228.47       4632.71       204.85 o                         
 -19   7   2       7502.32       6705.34       337.41 o                         
 -17   7   2       6186.11       5674.75       246.38 o                         
 -15   7   2       3697.55       3332.80       124.34 o                         
 -13   7   2      33259.53      31476.88       909.71 o                         
 -11   7   2       9611.73       9111.70       123.02 o                         
  -9   7   2      11336.34      11206.60       130.50 o                         
  -7   7   2      81843.33      78402.62      1106.40 o                         
  -5   7   2      20140.13      18648.24       324.13 o                         
  -3   7   2      40082.76      37861.17       524.28 o                         
  -1   7   2      67998.89      66839.32       735.95 o                         
   1   7   2      68208.91      67671.30       391.08 o                         
   3   7   2      40078.86      42405.35      1586.70 o                         
   5   7   2      20232.23      19650.37       189.57 o                         
   7   7   2      82500.55      79644.83       823.25 o                         
   9   7   2      11372.60      11187.10       129.71 o                         
  11   7   2       9726.53       8782.62       106.95 o                         
  13   7   2      33668.41      32087.08       610.39 o                         
  15   7   2       3748.81       3671.83       105.92 o                         
  17   7   2       6284.63       5931.53       252.99 o                         
  19   7   2       7631.92       7769.62       209.86 o                         
 -18   8   2       2866.88       2551.92       179.14 o                         
 -16   8   2       5238.72       4842.20       145.65 o                         
 -14   8   2        842.48        825.11        81.18 o                         
 -12   8   2       6610.17       6537.04       170.84 o                         
 -10   8   2       1506.55       1490.38        76.74 o                         
  -8   8   2       6826.17       6340.47       144.66 o                         
  -6   8   2         16.39         12.68        46.53 o                         
  -4   8   2      17164.70      15308.98       225.19 o                         
  -2   8   2      24766.18      22911.04       764.64 o                         
   0   8   2      98010.67      95065.94      2511.57 o                         
   2   8   2      24974.36      25317.06      1248.15 o                         
   4   8   2      17382.46      16897.02       328.65 o                         
   6   8   2         16.32         22.38        41.84 o                         
   8   8   2       6877.54       6774.22        99.01 o                         
  10   8   2       1519.90       1499.39        73.50 o                         
  12   8   2       6674.67       6569.50       251.96 o                         
  14   8   2        847.29        874.69        82.09 o                         
  16   8   2       5290.96       5249.47       181.51 o                         
  18   8   2       2908.77       2999.35       155.35 o                         
 -19   9   2       3043.12       2702.16       196.30 o                         
 -17   9   2       3768.65       3715.38       189.22 o                         
 -15   9   2       5194.35       4630.52       140.69 o                         
 -13   9   2       4475.65       4029.82       133.91 o                         
 -11   9   2      12173.26      10723.12       213.33 o                         
  -9   9   2       9993.52       9404.60       164.87 o                         
  -7   9   2       8618.16       7916.77        95.82 o                         
  -5   9   2      26524.77      24601.56       415.59 o                         
  -3   9   2      11273.11       9932.07       177.75 o                         
  -1   9   2      22814.17      23908.18       334.44 o                         
   1   9   2      22867.73      22002.12       565.45 o                         
   3   9   2      11382.49      10919.09       226.86 o                         
   5   9   2      26498.64      24637.59       539.77 o                         
   7   9   2       8690.48       8139.12        81.37 o                         
   9   9   2      10187.37       9295.92       167.35 o                         
  11   9   2      12202.62      11448.56       187.83 o                         
  13   9   2       4556.18       4381.36       136.40 o                         
  15   9   2       5311.79       5020.14       121.71 o                         
  17   9   2       3805.89       3831.97       161.13 o                         
 -18  10   2         71.30        176.46       155.87 o                         
 -16  10   2       8148.90       8027.42       224.00 o                         
 -14  10   2        223.47        146.35        81.78 o                         
 -12  10   2      12061.58      11168.29       156.62 o                         
 -10  10   2         47.88         36.12        60.68 o                         
  -8  10   2      15615.62      14547.36       150.76 o                         
  -6  10   2        261.75        256.88        46.32 o                         
  -4  10   2      35442.20      31583.26       308.05 o                         
  -2  10   2       1850.39       1628.29        42.98 o                         
   0  10   2      40748.48      41872.45       390.02 o                         
   2  10   2       1808.15       1723.38        81.12 o                         
   4  10   2      35439.19      33620.49       444.01 o                         
   6  10   2        265.31        319.75        47.91 o                         
   8  10   2      15817.66      14906.97       207.28 o                         
  10  10   2         46.87         37.15        47.58 o                         
  12  10   2      12188.68      11348.35       669.29 o                         
  14  10   2        222.40        284.73        82.93 o                         
  16  10   2       8285.00       7910.74       163.11 o                         
  18  10   2         73.88         73.99       128.64 o                         
 -17  11   2        141.40        248.70       159.48 o                         
 -15  11   2       2882.46       2522.64       131.62 o                         
 -13  11   2       1560.61       1515.71        90.51 o                         
 -11  11   2       2352.62       2201.81       119.41 o                         
  -9  11   2       1540.62       1380.01        69.86 o                         
  -7  11   2       2753.91       2739.17        87.46 o                         
  -5  11   2      13273.32      12176.64       237.24 o                         
  -3  11   2       1015.90        945.09        49.25 o                         
  -1  11   2      11900.70      11639.66       156.75 o                         
   1  11   2      11867.10      12295.29       224.49 o                         
   3  11   2       1007.09        981.72        56.80 o                         
   5  11   2      13355.49      12787.70       168.16 o                         
   7  11   2       2769.03       2810.01       121.02 o                         
   9  11   2       1568.06       1555.08        77.99 o                         
  11  11   2       2374.91       2180.95       143.35 o                         
  13  11   2       1594.38       1489.27       112.17 o                         
  15  11   2       2930.62       2767.69       141.68 o                         
  17  11   2        143.49        204.49       126.69 o                         
 -16  12   2       4269.97       4337.06       192.14 o                         
 -14  12   2        340.17        295.17        90.14 o                         
 -12  12   2      22756.78      20973.73       253.69 o                         
 -10  12   2       3412.41       3108.68       147.80 o                         
  -8  12   2      34535.11      32619.21       336.00 o                         
  -6  12   2        517.04        384.85        89.54 o                         
  -4  12   2      14924.07      13492.96       119.86 o                         
  -2  12   2        717.74        678.34        44.59 o                         
   0  12   2      30504.75      29554.28      3228.33 o                         
   2  12   2        729.43        748.58        60.86 o                         
   4  12   2      14910.36      14364.58       137.66 o                         
   6  12   2        538.34        496.75        51.54 o                         
   8  12   2      34771.16      33202.74       185.44 o                         
  10  12   2       3445.56       3104.74       149.88 o                         
  12  12   2      23106.57      22940.86       214.23 o                         
  14  12   2        342.13        223.04       104.74 o                         
  16  12   2       4360.70       4596.42       168.76 o                         
 -17  13   2        267.18        194.82       171.69 o                         
 -15  13   2          8.54        -45.96       142.64 o                         
 -13  13   2        149.32         90.55        82.41 o                         
 -11  13   2        123.26        107.38        80.76 o                         
  -9  13   2        657.06        650.07       110.93 o                         
  -7  13   2         41.97         55.29        73.91 o                         
  -5  13   2         29.77         67.72        53.50 o                         
  -3  13   2       2535.97       2532.27        71.10 o                         
  -1  13   2         22.05         37.03        48.61 o                         
   1  13   2         24.00         21.61        66.37 o                         
   3  13   2       2533.06       2571.11       143.76 o                         
   5  13   2         27.42         55.16        48.47 o                         
   7  13   2         45.51         85.92        60.48 o                         
   9  13   2        657.52        659.59        82.49 o                         
  11  13   2        125.44        127.11        77.44 o                         
  13  13   2        149.95        107.58        99.96 o                         
  15  13   2          9.00         -7.92       110.81 o                         
  17  13   2        273.10        313.68       181.25 o                         
 -16  14   2       7590.44       7407.62       280.10 o                         
 -14  14   2         85.95         38.67       141.84 o                         
 -12  14   2      17769.23      16742.63       242.35 o                         
 -10  14   2         40.23         85.10        89.55 o                         
  -8  14   2      22869.40      21905.87       681.48 o                         
  -6  14   2        434.86        434.41        62.84 o                         
  -4  14   2      25244.97      23210.23       362.46 o                         
  -2  14   2       2021.74       1884.42        60.14 o                         
   0  14   2      21520.70      21953.32       690.30 o                         
   2  14   2       2046.00       2163.72       107.16 o                         
   4  14   2      25312.96      24787.59       341.27 o                         
   6  14   2        432.28        442.22        60.22 o                         
   8  14   2      23140.10      22222.42       600.77 o                         
  10  14   2         40.46         93.11        79.86 o                         
  12  14   2      17944.37      17345.11       234.91 o                         
  14  14   2         91.18        137.28       159.67 o                         
  16  14   2       7717.74       7652.45       263.24 o                         
 -15  15   2        903.40        807.09       166.30 o                         
 -13  15   2         71.36        118.00       151.38 o                         
 -11  15   2       1322.28       1230.44       110.80 o                         
  -9  15   2        737.46        748.13        96.09 o                         
  -7  15   2        150.77        385.70       139.58 o                         
  -5  15   2       3475.71       3087.34       191.26 o                         
  -3  15   2          6.03         14.75        48.57 o                         
  -1  15   2        885.79        873.00        94.77 o                         
   1  15   2        887.58        892.64       103.15 o                         
   3  15   2          6.57         20.60        63.34 o                         
   5  15   2       3475.67       3514.96       201.90 o                         
   7  15   2        151.41         98.91       172.92 o                         
   9  15   2        755.42        738.50        82.42 o                         
  11  15   2       1324.07       1282.03       117.18 o                         
  13  15   2         70.44          0.81       242.74 o                         
  15  15   2        921.19        752.50       183.40 o                         
 -14  16   2        540.90        585.42       167.58 o                         
 -12  16   2      10139.17       9992.56       242.99 o                         
 -10  16   2        492.21        455.46       108.17 o                         
  -8  16   2      11297.03      11150.71       172.19 o                         
  -6  16   2       3666.26       3360.09       189.88 o                         
  -4  16   2      16294.40      15184.69       265.98 o                         
  -2  16   2          4.78         23.31        54.27 o                         
   0  16   2      43400.36      46692.64      1231.38 o                         
   2  16   2          5.29        -58.17        80.33 o                         
   4  16   2      16417.61      16166.48       433.17 o                         
   6  16   2       3661.11       3223.61       304.78 o                         
   8  16   2      11406.69      11428.30       219.63 o                         
  10  16   2        495.83        618.34        91.36 o                         
  12  16   2      10237.15      10559.00       400.82 o                         
  14  16   2        555.17        567.75       180.17 o                         
 -13  17   2       2911.13       2496.85       192.51 o                         
 -11  17   2       1093.53       1146.55       155.67 o                         
  -9  17   2       1351.08       1427.39       116.35 o                         
  -7  17   2       4976.04       4698.05       179.69 o                         
  -5  17   2       2678.57       2711.61       106.79 o                         
  -3  17   2       1656.85       1719.39       113.38 o                         
  -1  17   2       4885.10       4901.26       279.45 o                         
   1  17   2       4913.84       5776.16       478.88 o                         
   3  17   2       1650.64       1872.62       283.20 o                         
   5  17   2       2695.49       2660.77       323.63 o                         
   7  17   2       5027.99       4917.63       119.56 o                         
   9  17   2       1348.16       1263.32       147.00 o                         
  11  17   2       1115.01        989.96       164.24 o                         
  13  17   2       2947.80       3015.07       185.97 o                         
 -12  18   2       3985.21       4044.82       210.05 o                         
 -10  18   2        336.19        440.97       157.86 o                         
  -8  18   2       5020.61       4954.48       132.21 o                         
  -6  18   2         14.48        -27.28        77.00 o                         
  -4  18   2      11311.71      10814.93       195.55 o                         
  -2  18   2         82.99         79.36        73.30 o                         
   0  18   2      12312.53      12759.41       185.22 o                         
   2  18   2         79.62         93.94       101.21 o                         
   4  18   2      11319.74      12008.42       227.37 o                         
   6  18   2         14.26         13.06        87.15 o                         
   8  18   2       5077.74       5424.69       347.68 o                         
  10  18   2        336.28        394.43       103.07 o                         
  12  18   2       4027.16       4261.28       216.74 o                         
 -11  19   2       1936.05       2214.40       182.18 o                         
  -9  19   2       2219.79       2436.28       184.19 o                         
  -7  19   2       5084.30       4960.09       130.28 o                         
  -5  19   2       1526.38       1611.25       109.17 o                         
  -3  19   2       7268.94       8025.13       154.24 o                         
  -1  19   2       3037.54       3215.50       146.43 o                         
   1  19   2       3064.92       3539.57       215.52 o                         
   3  19   2       7281.93       8181.67       373.56 o                         
   5  19   2       1524.38       1429.65        96.80 o                         
   7  19   2       5134.80       5172.31       238.75 o                         
   9  19   2       2237.09       2261.74       123.95 o                         
  11  19   2       1954.95       1866.58       162.04 o                         
 -10  20   2       1533.25       1032.78       479.23 o                         
  -8  20   2       3424.59       3729.08       204.52 o                         
  -6  20   2        662.62        536.07       108.64 o                         
  -4  20   2       1467.68       1571.13       114.60 o                         
  -2  20   2        307.51        199.21        82.10 o                         
   0  20   2       1850.41       2219.81        95.57 o                         
   2  20   2        305.71        187.89       108.47 o                         
   4  20   2       1463.08       1679.21       130.44 o                         
   6  20   2        657.17        633.20       113.31 o                         
   8  20   2       3439.98       3933.78       359.25 o                         
  10  20   2       1548.59       1571.38       126.17 o                         
  -9  21   2        805.52        437.66       220.07 o                         
  -7  21   2       3082.94       3074.90       145.83 o                         
  -5  21   2       2021.91       2197.52       128.55 o                         
  -3  21   2       1011.92        871.37       231.28 o                         
  -1  21   2       3042.91       3355.70       137.19 o                         
   1  21   2       3029.91       3474.96       178.42 o                         
   3  21   2       1019.42       1193.99       145.06 o                         
   5  21   2       2036.26       2317.99       158.25 o                         
   7  21   2       3096.49       3426.77       191.65 o                         
   9  21   2        819.85        936.04       126.78 o                         
  -8  22   2        589.16        241.01       156.38 o                         
  -6  22   2       2374.73       2270.85       199.90 o                         
  -4  22   2        507.66        451.11       140.48 o                         
  -2  22   2        805.06        795.09       153.25 o                         
   0  22   2          3.88         -7.37       103.99 o                         
   2  22   2        805.40        880.63       115.08 o                         
   4  22   2        510.14        583.91       144.35 o                         
   6  22   2       2393.06       2464.15       278.37 o                         
   8  22   2        595.93        688.52       160.58 o                         
  -5  23   2       1660.77       1926.37       197.82 o                         
  -3  23   2        318.22        305.67       156.96 o                         
  -1  23   2       1023.75       1188.03       172.07 o                         
   1  23   2       1025.08       1310.04       169.88 o                         
   3  23   2        321.79        331.17       170.63 o                         
   5  23   2       1664.01       2321.15       230.34 o                         
  -2  24   2       2476.49       2961.99       383.80 o                         
   0  24   2        183.95        190.99       167.04 o                         
   2  24   2       2494.12       3718.80       385.15 o                         
 -19   0   3       2625.38       2379.68       228.72 o                         
 -17   0   3       2517.48       2236.67       146.20 o                         
 -15   0   3       6882.16       6932.71       252.45 o                         
 -13   0   3       7126.19       7003.17       115.97 o                         
 -11   0   3      17811.43      16553.92       253.26 o                         
  -9   0   3      16816.70      16644.87       272.70 o                         
  -7   0   3      23280.25      23106.76       328.88 o                         
  -5   0   3      11436.66      11627.44       185.92 o                         
  -3   0   3      12275.42      12186.64       124.81 o                         
  -1   0   3       8349.20       8498.88       162.35 o                         
   1   0   3       9051.88       9603.89        93.99 o                         
   3   0   3      11621.82      14028.05       155.35 o                         
   5   0   3      12272.79      15336.63       432.49 o                         
   7   0   3      22353.82      28391.72       797.79 o                         
   9   0   3      17875.89      22420.11       353.54 o                         
  11   0   3      17357.64      20257.21       156.56 o                         
  13   0   3       7729.28       9757.62       187.62 o                         
  15   0   3       6568.08       8431.26       395.57 o                         
  17   0   3       2756.07       3976.05       190.35 o                         
  19   0   3       2495.60       3303.28       299.34 o                         
 -18   1   3        219.43        212.30       122.29 o                         
 -16   1   3        291.98        268.29        84.83 o                         
 -14   1   3        278.69        225.57        81.60 o                         
 -12   1   3         64.68         45.05        43.10 o                         
 -10   1   3         25.32         41.31        32.23 o                         
  -8   1   3        206.21        182.35        28.37 o                         
  -6   1   3        322.10        357.30        28.97 o                         
  -4   1   3       1762.01       1758.22        43.76 o                         
  -2   1   3       1071.11       1015.94        38.10 o                         
   0   1   3        136.36        146.31        21.78 o                         
   2   1   3       1134.32       1150.28        42.31 o                         
   4   1   3       1736.94       1766.80        45.38 o                         
   6   1   3        357.43        423.92        41.45 o                         
   8   1   3        183.30        208.35        23.97 o                         
  10   1   3         28.35         43.02        28.86 o                         
  12   1   3         57.42         68.56        34.05 o                         
  14   1   3        257.36        281.78        95.97 o                         
  16   1   3        314.29        345.55        64.43 o                         
  18   1   3        211.86        265.78        79.51 o                         
  20   1   3         19.58        -50.75       144.32 o                         
 -19   2   3       2284.93       2138.02       222.78 o                         
 -17   2   3       3806.52       3402.73       110.45 o                         
 -15   2   3       7306.97       7225.30       175.39 o                         
 -13   2   3       6778.33       6548.62       105.30 o                         
 -11   2   3       6585.14       6417.89       121.72 o                         
  -9   2   3       7079.52       7144.19       143.57 o                         
  -7   2   3      17322.29      16519.62       242.00 o                         
  -5   2   3      24444.00      23923.57       319.70 o                         
  -3   2   3      21554.25      20938.45       366.37 o                         
  -1   2   3      10307.96      10103.59       137.73 o                         
   1   2   3      11071.26      10967.14       109.74 o                         
   3   2   3      20482.80      20203.16       599.57 o                         
   5   2   3      25745.64      28182.41       172.09 o                         
   7   2   3      16620.73      18768.78       415.58 o                         
   9   2   3       7700.43       9112.05       109.88 o                         
  11   2   3       6219.42       6961.79       121.64 o                         
  13   2   3       7312.94       8597.13        86.58 o                         
  15   2   3       7046.04       8592.14       119.65 o                         
  17   2   3       4138.19       4952.88       183.50 o                         
  19   2   3       2171.91       2748.63       292.75 o                         
 -18   3   3        187.15        218.04       137.25 o                         
 -16   3   3        308.76        354.27        82.85 o                         
 -14   3   3        915.06        879.15        90.37 o                         
 -12   3   3        839.03        793.20        54.01 o                         
 -10   3   3        422.34        483.68        64.32 o                         
  -8   3   3       2837.75       2578.96        47.94 o                         
  -6   3   3       2720.74       2755.08        53.86 o                         
  -4   3   3        914.84        855.55        32.46 o                         
  -2   3   3       1016.97        961.64        27.17 o                         
   0   3   3        651.44        620.85        28.86 o                         
   2   3   3        920.91        961.98        59.92 o                         
   4   3   3        819.37        813.50        94.53 o                         
   6   3   3       2994.10       3315.79        74.87 o                         
   8   3   3       2603.84       2737.01        42.43 o                         
  10   3   3        437.19        506.96        30.78 o                         
  12   3   3        943.14       1003.13        45.97 o                         
  14   3   3        830.13       1061.11       149.02 o                         
  16   3   3        342.88        363.40        70.53 o                         
  18   3   3        174.53        207.36        96.09 o                         
 -19   4   3       3588.43       3555.71       186.94 o                         
 -17   4   3       4833.15       4302.16       146.88 o                         
 -15   4   3       2667.62       2584.81        99.01 o                         
 -13   4   3       3384.03       3259.47        87.59 o                         
 -11   4   3       3077.37       2787.69        67.53 o                         
  -9   4   3       6918.05       6816.07       128.38 o                         
  -7   4   3       7926.27       7217.24       128.31 o                         
  -5   4   3      14369.29      14178.03       255.50 o                         
  -3   4   3      22994.65      22431.66       241.90 o                         
  -1   4   3      34391.34      33112.64       392.68 o                         
   1   4   3      35797.66      34544.32       277.53 o                         
   3   4   3      22199.99      22852.81       787.43 o                         
   5   4   3      15115.45      15588.94       835.84 o                         
   7   4   3       7443.51       7570.17       138.07 o                         
   9   4   3       7417.72       7421.00        91.60 o                         
  11   4   3       2913.97       3099.98        53.51 o                         
  13   4   3       3685.36       4066.12        85.21 o                         
  15   4   3       2533.33       3131.18        95.48 o                         
  17   4   3       5144.82       6199.74       146.07 o                         
  19   4   3       3525.43       4008.29       297.31 o                         
 -18   5   3        428.01        254.88       196.08 o                         
 -16   5   3        441.04        455.08        82.67 o                         
 -14   5   3        946.45        914.46        71.65 o                         
 -12   5   3        703.37        702.17        59.93 o                         
 -10   5   3        873.93        821.42        90.64 o                         
  -8   5   3       1823.67       1786.36        44.93 o                         
  -6   5   3       1918.74       1749.64        42.68 o                         
  -4   5   3       1939.60       2007.35        41.50 o                         
  -2   5   3       1706.48       1630.10        42.94 o                         
   0   5   3       2186.73       2153.33        48.34 o                         
   2   5   3       1663.40       1707.26        67.19 o                         
   4   5   3       2166.68       2072.46        84.21 o                         
   6   5   3       1746.61       1782.85        48.43 o                         
   8   5   3       2028.50       2103.85        44.63 o                         
  10   5   3        939.93        949.40        42.97 o                         
  12   5   3        684.59        792.63        49.04 o                         
  14   5   3       1042.05       1189.29        69.51 o                         
  16   5   3        453.55        466.75        87.14 o                         
  18   5   3        475.43        500.43       109.78 o                         
 -19   6   3       1829.86       1788.00       180.39 o                         
 -17   6   3       3190.50       2912.90       222.24 o                         
 -15   6   3       4005.31       3755.61        99.15 o                         
 -13   6   3       4830.78       4350.35       116.14 o                         
 -11   6   3       3605.44       3420.33        73.76 o                         
  -9   6   3       5109.60       4827.81       109.55 o                         
  -7   6   3       9298.36       8815.56        94.20 o                         
  -5   6   3      17205.74      16589.59       340.28 o                         
  -3   6   3      17215.23      16215.96       355.82 o                         
  -1   6   3      13146.84      12324.52       141.48 o                         
   1   6   3      13423.16      12431.24       286.24 o                         
   3   6   3      16870.94      16806.89       359.26 o                         
   5   6   3      17625.84      17849.35       171.78 o                         
   7   6   3       9225.24       8978.95       106.18 o                         
   9   6   3       5329.43       4945.59        83.09 o                         
  11   6   3       3545.12       3450.47        70.54 o                         
  13   6   3       5012.56       4833.29       154.82 o                         
  15   6   3       4015.05       4053.28       124.61 o                         
  17   6   3       3351.19       3795.35       156.16 o                         
  19   6   3       1842.46       2113.89       164.39 o                         
 -18   7   3        929.40        840.34       159.56 o                         
 -16   7   3        640.82        727.36        94.37 o                         
 -14   7   3        817.22        819.66        77.25 o                         
 -12   7   3        931.84        873.70        73.25 o                         
 -10   7   3       1006.74        957.11        55.24 o                         
  -8   7   3       1159.15       1149.15        47.69 o                         
  -6   7   3       1460.56       1360.67        45.72 o                         
  -4   7   3       4504.55       4355.54        76.87 o                         
  -2   7   3       4092.11       3820.05       117.44 o                         
   0   7   3       1606.90       1530.24        55.35 o                         
   2   7   3       3640.56       3833.80       414.28 o                         
   4   7   3       5047.83       4962.41       109.95 o                         
   6   7   3       1359.88       1368.86        60.85 o                         
   8   7   3       1217.94       1189.33        48.93 o                         
  10   7   3       1020.18        954.73        48.93 o                         
  12   7   3       1024.94        998.22        60.57 o                         
  14   7   3        898.07        906.26        79.73 o                         
  16   7   3        574.94        547.71        93.92 o                         
  18   7   3       1044.42       1125.92       136.50 o                         
 -17   8   3       1617.85       1741.16       163.95 o                         
 -15   8   3       2912.51       2677.38        97.82 o                         
 -13   8   3       5185.99       4856.86       100.04 o                         
 -11   8   3      11415.35      10775.33       137.81 o                         
  -9   8   3      12720.97      12114.24       197.97 o                         
  -7   8   3      10262.85       9910.91        90.87 o                         
  -5   8   3       5107.99       4792.23        79.05 o                         
  -3   8   3       5673.54       5158.43        65.78 o                         
  -1   8   3       8314.07       7435.06       116.07 o                         
   1   8   3       8175.42       7695.60       136.17 o                         
   3   8   3       5832.82       5449.32        93.29 o                         
   5   8   3       5036.69       4941.90        64.55 o                         
   7   8   3      10511.44      10042.83       179.74 o                         
   9   8   3      12738.69      12157.21       165.20 o                         
  11   8   3      11742.08      11001.75       212.04 o                         
  13   8   3       5204.01       4973.08       105.03 o                         
  15   8   3       3019.76       2949.73       111.31 o                         
  17   8   3       1621.09       1710.88       138.68 o                         
 -18   9   3        201.73        204.76       165.77 o                         
 -16   9   3        320.46        362.93       148.71 o                         
 -14   9   3        515.69        456.68        80.53 o                         
 -12   9   3        365.75        393.35        87.45 o                         
 -10   9   3        414.87        381.50        55.30 o                         
  -8   9   3        674.69        659.66        70.76 o                         
  -6   9   3        696.18        637.07        46.78 o                         
  -4   9   3        773.62        799.95        58.09 o                         
  -2   9   3        849.20        820.75        44.06 o                         
   0   9   3        911.94        870.12        45.30 o                         
   2   9   3        925.54        859.24        64.25 o                         
   4   9   3        701.75        759.48        43.65 o                         
   6   9   3        701.97        672.91        46.92 o                         
   8   9   3        653.31        640.42        51.23 o                         
  10   9   3        414.87        445.68        51.46 o                         
  12   9   3        358.35        342.43       110.07 o                         
  14   9   3        467.41        485.95        89.78 o                         
  16   9   3        350.73        333.07        97.52 o                         
  18   9   3        184.98        140.01       130.75 o                         
 -17  10   3       1910.27       1718.16       173.51 o                         
 -15  10   3       3123.09       2985.61       175.48 o                         
 -13  10   3       5183.20       4782.02       113.04 o                         
 -11  10   3       5234.44       5212.91       120.37 o                         
  -9  10   3       6188.03       5992.14       103.77 o                         
  -7  10   3       6779.14       6327.91       122.12 o                         
  -5  10   3       8259.02       7839.93       115.52 o                         
  -3  10   3       6731.23       6201.17        66.96 o                         
  -1  10   3       5702.75       5282.58        65.06 o                         
   1  10   3       5396.08       5266.84        90.11 o                         
   3  10   3       7010.15       6587.40       137.43 o                         
   5  10   3       8017.02       7731.37       122.16 o                         
   7  10   3       7189.75       6856.16       108.21 o                         
   9  10   3       6035.67       5867.33       128.15 o                         
  11  10   3       5499.68       5486.75       163.38 o                         
  13  10   3       5057.43       4896.13       131.58 o                         
  15  10   3       3328.90       3037.90       114.42 o                         
  17  10   3       1875.38       1862.36       129.56 o                         
 -16  11   3        133.05        194.19       155.49 o                         
 -14  11   3        633.67        646.07        85.98 o                         
 -12  11   3        251.81        195.04        73.84 o                         
 -10  11   3        163.70        127.46        98.96 o                         
  -8  11   3       1273.52       1206.39        61.51 o                         
  -6  11   3        994.32        980.91        68.95 o                         
  -4  11   3        588.79        520.55        54.01 o                         
  -2  11   3        235.77        264.96        39.94 o                         
   0  11   3        145.35        111.19        46.02 o                         
   2  11   3        223.43        239.90        63.27 o                         
   4  11   3        525.90        566.30        51.74 o                         
   6  11   3       1084.55       1084.74        54.37 o                         
   8  11   3       1186.34       1230.08        62.36 o                         
  10  11   3        156.89        138.32       115.03 o                         
  12  11   3        283.30        278.57        94.48 o                         
  14  11   3        590.97        593.60        90.43 o                         
  16  11   3        147.73        132.90       102.20 o                         
 -17  12   3       2239.84       2308.12       200.72 o                         
 -15  12   3       1054.39        967.88       162.01 o                         
 -13  12   3       2187.00       2168.23       108.88 o                         
 -11  12   3       2226.08       2192.45       120.36 o                         
  -9  12   3       4243.50       4250.98       142.93 o                         
  -7  12   3       2564.68       2450.88        88.30 o                         
  -5  12   3       4209.82       4146.01        85.07 o                         
  -3  12   3       6901.24       6508.03       119.04 o                         
  -1  12   3      14152.78      13429.55       166.37 o                         
   1  12   3      13647.45      13976.16       317.04 o                         
   3  12   3       7304.48       6996.77       108.86 o                         
   5  12   3       3966.91       4065.25       107.84 o                         
   7  12   3       2788.11       2686.54        72.65 o                         
   9  12   3       4049.35       4195.42       144.27 o                         
  11  12   3       2423.55       2365.90        87.61 o                         
  13  12   3       2073.30       2209.52       107.12 o                         
  15  12   3       1166.00       1173.86       117.47 o                         
  17  12   3       2168.08       1906.41       306.53 o                         
 -16  13   3         16.05         74.93       167.89 o                         
 -14  13   3         21.61         26.63       141.47 o                         
 -12  13   3         59.49         44.49        74.84 o                         
 -10  13   3          9.82         77.77       103.59 o                         
  -8  13   3        108.32         72.82       115.71 o                         
  -6  13   3        105.64        143.67        59.71 o                         
  -4  13   3         13.34         12.18        48.26 o                         
  -2  13   3         84.15        114.89        54.55 o                         
   0  13   3         20.05         65.43        55.82 o                         
   2  13   3         93.33        156.12        63.35 o                         
   4  13   3         12.13         49.76        83.18 o                         
   6  13   3         97.29         45.60        66.97 o                         
   8  13   3        119.64         99.76       118.01 o                         
  10  13   3         10.56         16.52        95.63 o                         
  12  13   3         55.46        -23.42       103.76 o                         
  14  13   3         24.26         44.75       127.88 o                         
  16  13   3         17.93          9.17       107.88 o                         
 -15  14   3       1510.56       1613.92       184.84 o                         
 -13  14   3       1876.39       2052.88       167.78 o                         
 -11  14   3       1539.03       1611.95       116.74 o                         
  -9  14   3       2068.26       2064.75       126.42 o                         
  -7  14   3       2893.98       2695.27       115.12 o                         
  -5  14   3       5166.16       4987.91       124.74 o                         
  -3  14   3       5873.92       5592.64       114.27 o                         
  -1  14   3       6546.57       6358.83        83.35 o                         
   1  14   3       6159.28       6784.92       217.22 o                         
   3  14   3       6228.74       6095.31       107.98 o                         
   5  14   3       4883.63       4965.46        89.84 o                         
   7  14   3       3159.98       3056.84       155.10 o                         
   9  14   3       1917.95       1955.80       106.94 o                         
  11  14   3       1688.31       1665.56        89.54 o                         
  13  14   3       1754.80       1824.81       133.82 o                         
  15  14   3       1663.64       1647.80       127.12 o                         
 -14  15   3        103.22        184.93       165.13 o                         
 -12  15   3         15.51        -12.02       148.87 o                         
 -10  15   3         24.28          9.77       133.00 o                         
  -8  15   3        133.46        166.25        87.27 o                         
  -6  15   3        215.43        192.63        92.21 o                         
  -4  15   3        470.08        449.45        67.47 o                         
  -2  15   3        274.92        218.18        55.67 o                         
   0  15   3         43.30         65.05        52.20 o                         
   2  15   3        289.50        290.47        94.32 o                         
   4  15   3        460.66        465.04       110.57 o                         
   6  15   3        234.59        139.45       125.33 o                         
   8  15   3        123.06        133.01        98.45 o                         
  10  15   3         26.62         97.21        80.11 o                         
  12  15   3         14.73         27.72        89.34 o                         
  14  15   3         95.77        127.50       128.70 o                         
 -13  16   3       1553.17       1590.48       184.09 o                         
 -11  16   3       3704.15       3649.51       194.50 o                         
  -9  16   3       3503.37       3431.48       135.55 o                         
  -7  16   3       3163.32       3079.37       101.54 o                         
  -5  16   3       1797.47       1823.22        84.15 o                         
  -3  16   3       2195.42       2224.00       117.20 o                         
  -1  16   3       2978.53       2896.13       114.88 o                         
   1  16   3       2767.82       2665.59       278.75 o                         
   3  16   3       2394.11       2607.59       296.68 o                         
   5  16   3       1651.29       1857.16        97.05 o                         
   7  16   3       3396.53       3500.71       119.05 o                         
   9  16   3       3332.32       3458.84       109.81 o                         
  11  16   3       3958.70       3784.32       118.93 o                         
  13  16   3       1465.11       1609.53       144.10 o                         
 -12  17   3        114.43         84.26       159.56 o                         
 -10  17   3         97.21        123.27       149.35 o                         
  -8  17   3        162.14        160.67        87.52 o                         
  -6  17   3        178.48        259.69        79.79 o                         
  -4  17   3        132.33        212.76        73.16 o                         
  -2  17   3        197.92        266.69        72.33 o                         
   0  17   3        120.41        283.08        78.95 o                         
   2  17   3        176.59        308.31       100.56 o                         
   4  17   3        145.75        163.41       105.76 o                         
   6  17   3        200.08        180.65        83.96 o                         
   8  17   3        144.20        203.00        92.49 o                         
  10  17   3        107.40        126.32        92.06 o                         
  12  17   3        126.69        171.25        99.91 o                         
 -11  18   3       1941.79       1865.96       189.78 o                         
  -9  18   3       1659.01       1512.76       225.75 o                         
  -7  18   3       2208.29       2258.85       101.92 o                         
  -5  18   3       1965.64       2047.49        95.76 o                         
  -3  18   3       1573.73       1688.08        92.02 o                         
  -1  18   3       1046.75       1134.03        77.81 o                         
   1  18   3        968.61       1021.98        80.24 o                         
   3  18   3       1675.99       1781.56       131.43 o                         
   5  18   3       1878.85       1974.32       108.03 o                         
   7  18   3       2346.93       2381.30       119.01 o                         
   9  18   3       1592.26       1809.58       117.75 o                         
  11  18   3       2055.10       2170.74       123.56 o                         
 -10  19   3         96.22        108.32       106.51 o                         
  -8  19   3        232.33        223.19       106.32 o                         
  -6  19   3        275.26        377.03       105.88 o                         
  -4  19   3        236.52        292.36        87.30 o                         
  -2  19   3        169.05        269.26        83.01 o                         
   0  19   3        193.93        323.23        78.58 o                         
   2  19   3        158.25        246.24        98.69 o                         
   4  19   3        266.11        386.43       115.06 o                         
   6  19   3        244.94        301.21       130.70 o                         
   8  19   3        260.49        318.90       102.09 o                         
  10  19   3        101.84        130.01       106.17 o                         
  -9  20   3        886.70        945.38       122.37 o                         
  -7  20   3        816.31        914.04       115.92 o                         
  -5  20   3        993.09       1163.17       116.79 o                         
  -3  20   3       1364.17       1535.45       113.30 o                         
  -1  20   3       1993.53       2199.97        98.64 o                         
   1  20   3       1972.32       2406.92        99.00 o                         
   3  20   3       1405.53       1385.61       151.45 o                         
   5  20   3        981.30       1200.47       112.65 o                         
   7  20   3        839.56        821.20       122.63 o                         
   9  20   3        878.22        959.89       121.48 o                         
  -8  21   3         95.52        147.12       152.66 o                         
  -6  21   3         85.78        127.37       149.86 o                         
  -4  21   3        110.20        153.40       108.13 o                         
  -2  21   3        140.51        176.34       104.32 o                         
   0  21   3        100.62        100.84       102.46 o                         
   2  21   3        125.77        179.79       103.75 o                         
   4  21   3        120.02        169.26       107.41 o                         
   6  21   3         85.61        148.03       114.30 o                         
   8  21   3         87.52        148.56       168.10 o                         
  -5  22   3       1064.29       1315.48       124.98 o                         
  -3  22   3       1179.93       1383.57       124.52 o                         
  -1  22   3       1040.87       1274.95       127.21 o                         
   1  22   3       1058.50       1390.85       133.93 o                         
   3  22   3       1171.97       1373.15       129.68 o                         
   5  22   3       1087.82       1193.14       118.87 o                         
  -4  23   3         95.01       -105.73       387.58 o                         
  -2  23   3         52.22        179.36       116.51 o                         
   0  23   3         46.87        120.78       116.33 o                         
   2  23   3         58.44         88.88       117.26 o                         
   4  23   3         84.91        104.24       179.24 o                         
 -18   0   4        164.89        134.05       186.64 o                         
 -16   0   4      18726.27      16949.66       259.40 o                         
 -14   0   4       3671.95       3318.54       111.34 o                         
 -12   0   4      36113.13      34291.98      1218.39 o                         
 -10   0   4       4049.57       3680.99        84.35 o                         
  -8   0   4      46226.90      44736.51       350.60 o                         
  -6   0   4      26749.44      26125.88       364.02 o                         
  -4   0   4      78270.62      76514.22      3735.80 o                         
  -2   0   4         79.90          5.03        51.97 o                         
   0   0   4     262789.84     261596.38       896.26 o                         
   2   0   4         75.85         25.91        56.59 o                         
   4   0   4      79133.36      75721.31      3002.92 o                         
   6   0   4      26781.86      28259.83       847.09 o                         
   8   0   4      47106.30      54557.18      1706.36 o                         
  10   0   4       4099.19       4803.09        74.73 o                         
  12   0   4      36812.31      45286.15       636.15 o                         
  14   0   4       3824.15       4552.19       198.67 o                         
  16   0   4      19189.65      23976.73       991.31 o                         
  18   0   4        168.89        207.85       128.49 o                         
 -19   1   4        464.83        296.67       153.53 o                         
 -17   1   4        255.61        253.16       123.88 o                         
 -15   1   4          4.33        -11.84        67.41 o                         
 -13   1   4       3994.71       3674.72       124.06 o                         
 -11   1   4         23.81         26.53        40.33 o                         
  -9   1   4        118.95         92.27        34.36 o                         
  -7   1   4       9639.64       9171.13        67.97 o                         
  -5   1   4         38.49         42.20        28.88 o                         
  -3   1   4       2635.01       2668.94        53.12 o                         
  -1   1   4       3128.71       2939.34        68.81 o                         
   1   1   4       3155.06       2993.79        73.42 o                         
   3   1   4       2592.57       2365.81        78.81 o                         
   5   1   4         35.09         43.17        38.60 o                         
   7   1   4       9803.90      10895.83       121.18 o                         
   9   1   4        107.90        127.17        30.02 o                         
  11   1   4         26.54         21.38        30.35 o                         
  13   1   4       4080.71       4841.19       113.48 o                         
  15   1   4          4.46        -51.89        62.88 o                         
  17   1   4        268.59        273.34        82.29 o                         
  19   1   4        476.02        586.85       105.91 o                         
 -18   2   4        519.50        461.54       112.89 o                         
 -16   2   4      16285.48      14806.77       271.84 o                         
 -14   2   4        436.46        375.50        66.15 o                         
 -12   2   4      32603.49      30800.92       308.23 o                         
 -10   2   4       1369.27       1283.85        54.55 o                         
  -8   2   4      45866.16      44332.56       423.35 o                         
  -6   2   4       2942.31       2815.33        51.89 o                         
  -4   2   4      75862.64      73679.83      1374.88 o                         
  -2   2   4       2338.19       2139.08        47.60 o                         
   0   2   4      90739.61      89964.38      1212.14 o                         
   2   2   4       2463.12       2343.45        90.23 o                         
   4   2   4      75969.63      76546.47      1215.96 o                         
   6   2   4       2935.41       2937.24        54.95 o                         
   8   2   4      46936.84      49084.71       662.04 o                         
  10   2   4       1375.30       1476.80        42.49 o                         
  12   2   4      33237.86      37724.69       849.34 o                         
  14   2   4        465.41        541.09        57.62 o                         
  16   2   4      16802.37      20072.04       819.13 o                         
  18   2   4        524.34        535.42       102.94 o                         
 -19   3   4       1671.31        692.89       253.26 o                         
 -17   3   4       3276.04       2844.28       240.85 o                         
 -15   3   4        585.39        612.93        70.57 o                         
 -13   3   4       6367.50       6088.47       128.57 o                         
 -11   3   4       3644.76       3508.07        79.95 o                         
  -9   3   4       4425.65       4345.66        76.54 o                         
  -7   3   4      12748.52      12604.84        79.98 o                         
  -5   3   4       2160.71       1996.20        39.12 o                         
  -3   3   4      25062.61      23687.68       218.59 o                         
  -1   3   4       6145.69       5963.49        67.19 o                         
   1   3   4       6355.01       5957.34       124.65 o                         
   3   3   4      25143.72      25433.53       581.77 o                         
   5   3   4       2108.62       2060.04        67.57 o                         
   7   3   4      13065.72      13615.81       221.99 o                         
   9   3   4       4499.82       4977.86        89.28 o                         
  11   3   4       3694.68       4026.33       108.02 o                         
  13   3   4       6520.89       6853.97       154.73 o                         
  15   3   4        614.63        693.08        80.34 o                         
  17   3   4       3374.01       4116.55       356.91 o                         
  19   3   4       1718.89       1726.43       242.74 o                         
 -18   4   4         92.82         11.36       142.88 o                         
 -16   4   4       5037.20       4653.31       191.36 o                         
 -14   4   4          2.51         37.27        62.61 o                         
 -12   4   4      27463.06      26047.05       467.23 o                         
 -10   4   4       7957.05       7538.31       120.01 o                         
  -8   4   4      45040.87      42332.27       788.64 o                         
  -6   4   4        110.60         93.62        33.77 o                         
  -4   4   4      17495.22      16397.87       220.45 o                         
  -2   4   4        307.87        267.13        26.84 o                         
   0   4   4      30912.65      29115.66       468.61 o                         
   2   4   4        320.33        265.70        64.01 o                         
   4   4   4      17471.00      18480.62       459.79 o                         
   6   4   4         98.21        108.68        34.33 o                         
   8   4   4      45647.62      45315.26       484.77 o                         
  10   4   4       8115.77       8483.80       186.86 o                         
  12   4   4      28275.22      30666.14      1167.88 o                         
  14   4   4          2.56        -29.98        58.92 o                         
  16   4   4       5240.05       6489.12       178.95 o                         
  18   4   4         95.78         55.23       102.73 o                         
 -17   5   4       1212.53       1068.32       151.88 o                         
 -15   5   4       4825.10       4463.60       107.20 o                         
 -13   5   4       6610.99       6367.09       105.43 o                         
 -11   5   4       6295.56       6236.42        95.08 o                         
  -9   5   4       3824.07       3517.81        80.94 o                         
  -7   5   4      13790.94      13280.69       152.86 o                         
  -5   5   4      20828.03      20158.28       300.23 o                         
  -3   5   4        327.84        358.34        37.78 o                         
  -1   5   4      26299.62      24564.62       228.31 o                         
   1   5   4      26196.44      25424.24       346.58 o                         
   3   5   4        343.76        457.94        60.41 o                         
   5   5   4      21051.74      21532.16       312.58 o                         
   7   5   4      13961.44      14039.15       116.55 o                         
   9   5   4       3956.03       3863.52       107.53 o                         
  11   5   4       6389.77       6727.98       215.42 o                         
  13   5   4       6847.16       6920.60       141.70 o                         
  15   5   4       4997.44       5470.81       213.72 o                         
  17   5   4       1242.12       1401.75       161.74 o                         
 -18   6   4        814.64        689.66       259.19 o                         
 -16   6   4       4712.56       4288.71       292.91 o                         
 -14   6   4       2971.64       2739.10        93.41 o                         
 -12   6   4       7632.88       7036.99       366.00 o                         
 -10   6   4       2736.90       2681.81        66.11 o                         
  -8   6   4      11068.29      10708.23       117.79 o                         
  -6   6   4       7469.79       7301.12        77.95 o                         
  -4   6   4      17361.32      16702.14       126.15 o                         
  -2   6   4       3456.46       3126.12       104.58 o                         
   0   6   4       7648.79       6847.89       103.75 o                         
   2   6   4       3416.98       3281.47        67.44 o                         
   4   6   4      17439.47      17905.29       141.03 o                         
   6   6   4       7601.25       8159.99       154.99 o                         
   8   6   4      11347.00      11014.82       121.56 o                         
  10   6   4       2792.50       2824.37        69.68 o                         
  12   6   4       7769.51       6846.91       184.41 o                         
  14   6   4       3021.61       3120.32       111.43 o                         
  16   6   4       4872.58       4757.93       309.90 o                         
  18   6   4        851.23        778.95       121.27 o                         
 -17   7   4       2351.05       2311.44       232.49 o                         
 -15   7   4       6450.36       5695.29       137.45 o                         
 -13   7   4       3133.16       2888.97        89.92 o                         
 -11   7   4      10748.64      10301.66       218.00 o                         
  -9   7   4       8666.98       7935.15        92.99 o                         
  -7   7   4       4960.42       4918.24        81.77 o                         
  -5   7   4      26551.55      24893.80       152.36 o                         
  -3   7   4       4204.97       4039.61        47.98 o                         
  -1   7   4      18883.49      17495.11       275.18 o                         
   1   7   4      19067.86      18445.92       132.79 o                         
   3   7   4       4299.01       4304.79        77.72 o                         
   5   7   4      26557.46      26939.94       327.06 o                         
   7   7   4       5078.51       5152.24        95.37 o                         
   9   7   4       8970.08       8597.80       120.96 o                         
  11   7   4      10852.94      10311.42       141.25 o                         
  13   7   4       3256.95       2844.90        92.00 o                         
  15   7   4       6716.83       6587.61       213.57 o                         
  17   7   4       2406.29       2410.70       131.64 o                         
 -16   8   4       1525.21       1561.99       164.66 o                         
 -14   8   4       4161.57       4006.92       107.35 o                         
 -12   8   4        444.15        369.35        69.06 o                         
 -10   8   4       4402.12       4187.55        83.07 o                         
  -8   8   4        380.24        328.59        54.97 o                         
  -6   8   4       6101.74       5781.84       110.07 o                         
  -4   8   4       3465.96       3113.33        55.83 o                         
  -2   8   4      28345.99      26516.14       397.41 o                         
   0   8   4      19083.20      17576.44       228.66 o                         
   2   8   4      28727.27      27630.22       305.82 o                         
   4   8   4       3593.40       3226.78        82.18 o                         
   6   8   4       6246.06       6324.26       163.17 o                         
   8   8   4        381.21        454.53        66.19 o                         
  10   8   4       4480.37       4337.19       142.17 o                         
  12   8   4        449.00        478.53        70.17 o                         
  14   8   4       4267.94       4058.94       264.28 o                         
  16   8   4       1549.77       1577.71       107.07 o                         
  18   8   4       5840.88       5052.00       313.68 o                         
 -17   9   4       2075.25       1870.73       303.97 o                         
 -15   9   4       2420.46       2466.53       289.67 o                         
 -13   9   4      10821.78      10447.96       249.47 o                         
 -11   9   4       3952.01       3918.38        92.29 o                         
  -9   9   4       4570.58       4346.85        82.93 o                         
  -7   9   4      20848.83      19788.01       259.33 o                         
  -5   9   4       8386.66       7888.72       115.59 o                         
  -3   9   4       8987.96       8483.27       119.89 o                         
  -1   9   4      18406.17      16910.78       267.60 o                         
   1   9   4      18602.34      17658.66       191.34 o                         
   3   9   4       8977.43       8786.91       219.56 o                         
   5   9   4       8455.83       8496.66        99.47 o                         
   7   9   4      21246.80      21044.79       141.14 o                         
   9   9   4       4594.69       4585.87        80.32 o                         
  11   9   4       4065.36       4134.06       143.96 o                         
  13   9   4      11100.43      10664.70       170.05 o                         
  15   9   4       2488.61       2449.45       149.48 o                         
  17   9   4       2150.75       1880.80       155.79 o                         
 -16  10   4        221.63        314.88       151.15 o                         
 -14  10   4      11034.22      10946.12       260.68 o                         
 -12  10   4        383.48        440.23        77.85 o                         
 -10  10   4       7797.61       7975.75       178.67 o                         
  -8  10   4        299.77        331.28        58.00 o                         
  -6  10   4      28624.19      27091.56       238.10 o                         
  -4  10   4        731.98        704.28        47.31 o                         
  -2  10   4      27975.95      25565.02       391.37 o                         
   0  10   4        424.28        438.17        48.56 o                         
   2  10   4      28003.46      27800.23       279.40 o                         
   4  10   4        726.72        740.27        74.15 o                         
   6  10   4      28969.05      28866.99       413.54 o                         
   8  10   4        303.39        321.50        55.14 o                         
  10  10   4       7955.48       7938.22       178.89 o                         
  12  10   4        393.20        360.95        78.58 o                         
  14  10   4      11366.06      10918.56       262.00 o                         
  16  10   4        230.94        222.56       102.66 o                         
 -15  11   4        583.26        541.71       166.24 o                         
 -13  11   4       4293.10       3883.26       110.05 o                         
 -11  11   4       2549.12       2306.10        90.25 o                         
  -9  11   4       3176.19       3104.44       116.26 o                         
  -7  11   4       8136.97       7723.41       102.53 o                         
  -5  11   4       1442.91       1360.82        60.87 o                         
  -3  11   4      14837.35      13540.68       254.58 o                         
  -1  11   4       4056.00       3597.23        79.22 o                         
   1  11   4       4152.00       3721.52       118.41 o                         
   3  11   4      14893.49      14902.22       360.93 o                         
   5  11   4       1420.64       1558.93       105.98 o                         
   7  11   4       8304.69       8578.78       232.14 o                         
   9  11   4       3227.78       3132.36       160.22 o                         
  11  11   4       2584.73       2796.52       171.32 o                         
  13  11   4       4386.50       4179.18       172.43 o                         
  15  11   4        607.76        508.47       108.32 o                         
 -16  12   4        489.36        343.08       321.50 o                         
 -14  12   4      11168.34      11304.49       490.61 o                         
 -12  12   4        252.00        261.95        81.89 o                         
 -10  12   4      25429.45      25268.26       569.26 o                         
  -8  12   4         28.66        -31.70       104.51 o                         
  -6  12   4      31416.75      30170.00       699.78 o                         
  -4  12   4       2308.84       2283.69        64.35 o                         
  -2  12   4      21724.79      20638.14       430.48 o                         
   0  12   4       6469.30       5993.36        98.05 o                         
   2  12   4      21864.18      21852.42       303.73 o                         
   4  12   4       2335.44       2347.57        80.34 o                         
   6  12   4      31553.70      31466.14       377.18 o                         
   8  12   4         30.16         50.32       124.98 o                         
  10  12   4      25885.43      26251.41       280.10 o                         
  12  12   4        242.28        175.28        78.23 o                         
  14  12   4      11583.48      10598.18       542.91 o                         
  16  12   4        492.26        393.86       115.67 o                         
 -15  13   4        349.63        359.80       206.60 o                         
 -13  13   4        261.77        194.95       150.40 o                         
 -11  13   4        322.59        306.92        82.19 o                         
  -9  13   4         79.61         31.82        71.48 o                         
  -7  13   4        841.65        909.74       141.06 o                         
  -5  13   4        944.88        925.39        68.69 o                         
  -3  13   4         10.60         36.46        52.89 o                         
  -1  13   4       1367.08       1145.29        61.08 o                         
   1  13   4       1329.04       1379.06        66.90 o                         
   3  13   4          9.64         23.28        66.34 o                         
   5  13   4        966.26       1097.17        74.42 o                         
   7  13   4        835.18        757.43       121.83 o                         
   9  13   4         85.47         48.14        74.52 o                         
  11  13   4        323.16        375.12        83.95 o                         
  13  13   4        272.00        243.59       119.38 o                         
  15  13   4        360.80        299.14       110.37 o                         
 -14  14   4      11279.63      11499.82       279.71 o                         
 -12  14   4        457.35        460.10       153.57 o                         
 -10  14   4      11949.54      11742.21       160.83 o                         
  -8  14   4        326.48        349.90        91.16 o                         
  -6  14   4      25825.12      24625.62       333.24 o                         
  -4  14   4        267.47        344.22        74.86 o                         
  -2  14   4      15358.53      14650.91       209.00 o                         
   0  14   4       6011.72       5940.92       152.02 o                         
   2  14   4      15450.96      15446.87       266.21 o                         
   4  14   4        263.94        345.92        83.28 o                         
   6  14   4      26170.69      27096.17       517.15 o                         
   8  14   4        332.62        348.29        82.48 o                         
  10  14   4      12162.33      12145.77       176.42 o                         
  12  14   4        472.23        437.84        94.26 o                         
  14  14   4      11602.97      11219.53       262.81 o                         
 -13  15   4       1287.12       1197.46       181.67 o                         
 -11  15   4          5.88        -30.82       152.80 o                         
  -9  15   4         19.47         67.41        99.80 o                         
  -7  15   4       2168.19       1974.55       109.67 o                         
  -5  15   4         83.95        168.54        75.09 o                         
  -3  15   4        797.69        691.59        95.45 o                         
  -1  15   4        328.82        281.65        70.65 o                         
   1  15   4        330.91        312.40        90.15 o                         
   3  15   4        791.17        850.31       121.64 o                         
   5  15   4         81.81        167.62       100.54 o                         
   7  15   4       2202.07       2101.60        96.49 o                         
   9  15   4         17.56         20.64        82.94 o                         
  11  15   4          5.38        -37.63        88.86 o                         
  13  15   4       1313.18       1276.20       131.03 o                         
 -12  16   4        249.45        134.51       165.99 o                         
 -10  16   4       4762.61       4987.03       301.00 o                         
  -8  16   4        383.66        430.71        90.37 o                         
  -6  16   4       7452.12       7402.59       166.98 o                         
  -4  16   4         32.93        -39.73        74.89 o                         
  -2  16   4      14366.36      14967.76       253.05 o                         
   0  16   4        376.57        412.92        84.31 o                         
   2  16   4      14563.38      15323.81       430.04 o                         
   4  16   4         29.84        -11.39        79.07 o                         
   6  16   4       7590.27       7864.38       312.62 o                         
   8  16   4        396.75        356.04        91.12 o                         
  10  16   4       4853.65       5027.19       132.06 o                         
  12  16   4        258.71        319.42        96.94 o                         
 -11  17   4       1098.85       1204.96       170.19 o                         
  -9  17   4        791.40        637.77       132.00 o                         
  -7  17   4        779.34        673.83        92.95 o                         
  -5  17   4       1468.39       1504.54       114.83 o                         
  -3  17   4       1083.76       1121.49        98.74 o                         
  -1  17   4       1220.60       1228.97        96.74 o                         
   1  17   4       1213.60       1308.39       113.86 o                         
   3  17   4       1106.01       1209.60       163.03 o                         
   5  17   4       1471.41       1540.15       117.37 o                         
   7  17   4        787.09        814.46       117.75 o                         
   9  17   4        826.83        793.17       102.44 o                         
  11  17   4       1103.38       1001.80       106.58 o                         
 -10  18   4       1485.30       1476.93       136.15 o                         
  -8  18   4          1.90         25.64       108.82 o                         
  -6  18   4       4886.71       5348.49       428.62 o                         
  -4  18   4        597.10        661.67        88.37 o                         
  -2  18   4       5783.80       6037.61       151.57 o                         
   0  18   4        178.43        249.32        78.33 o                         
   2  18   4       5792.90       6385.84       186.05 o                         
   4  18   4        595.41        744.08        95.94 o                         
   6  18   4       4947.27       5384.25       283.40 o                         
   8  18   4          2.01        -16.15        95.47 o                         
  10  18   4       1522.54       1548.61       116.23 o                         
  -9  19   4       1081.81       1066.15       122.12 o                         
  -7  19   4       1426.34       1371.47       126.61 o                         
  -5  19   4       3772.74       4139.40       146.46 o                         
  -3  19   4        182.11        224.50        86.09 o                         
  -1  19   4       3383.34       3761.97       129.06 o                         
   1  19   4       3370.73       3671.85       122.41 o                         
   3  19   4        186.37        195.97        98.14 o                         
   5  19   4       3814.49       4135.93       135.92 o                         
   7  19   4       1446.77       1473.78       116.61 o                         
   9  19   4       1111.54       1181.90       118.73 o                         
  -8  20   4       1020.56       1126.79       124.15 o                         
  -6  20   4       1697.35       1964.84       148.98 o                         
  -4  20   4        263.41        256.48       113.98 o                         
  -2  20   4       1184.67       1405.94       121.02 o                         
   0  20   4        262.74        388.47       109.94 o                         
   2  20   4       1186.45       1373.35       118.87 o                         
   4  20   4        260.01        288.39       103.78 o                         
   6  20   4       1691.81       2005.34       147.83 o                         
   8  20   4       1022.40        954.06       170.30 o                         
  -5  21   4       2189.05       2613.71       136.40 o                         
  -3  21   4       2148.79       2482.04       133.43 o                         
  -1  21   4       2215.51       2702.65       134.81 o                         
   1  21   4       2254.35       2728.86       135.11 o                         
   3  21   4       2154.99       2518.30       139.25 o                         
   5  21   4       2193.02       2617.48       135.13 o                         
   7  21   4       1730.37       1365.02       439.90 o                         
  -2  22   4         54.36         73.90       127.88 o                         
   0  22   4        588.97        687.05       123.57 o                         
   2  22   4         54.19         64.95       115.66 o                         
 -17   0   5       1144.84        872.43       180.84 o                         
 -15   0   5       3606.20       2899.50       149.37 o                         
 -13   0   5       4870.34       4589.17       206.33 o                         
 -11   0   5      14850.07      14262.97       134.78 o                         
  -9   0   5      12483.10      11924.43       240.45 o                         
  -7   0   5      10253.93       9861.76       224.27 o                         
  -5   0   5       4207.78       3925.74       146.72 o                         
  -3   0   5       6340.19       6291.79        89.12 o                         
  -1   0   5      10140.02       8989.94       314.14 o                         
   1   0   5       9271.05       9157.93       103.78 o                         
   3   0   5       7048.38       6829.23       104.04 o                         
   5   0   5       3772.82       3735.49       146.13 o                         
   7   0   5      11206.30      11827.19       411.64 o                         
   9   0   5      11901.75      14023.28       342.15 o                         
  11   0   5      16018.72      17689.41       309.63 o                         
  13   0   5       4591.32       5698.53       249.39 o                         
  15   0   5       3996.94       5037.65       714.47 o                         
  17   0   5       1039.23       1322.67       217.39 o                         
 -18   1   5        200.86        173.88       103.18 o                         
 -16   1   5        152.21        139.30       102.61 o                         
 -14   1   5         95.16         79.41        64.46 o                         
 -12   1   5         64.48         61.90        86.25 o                         
 -10   1   5         64.72         86.87        40.66 o                         
  -8   1   5         40.49         31.36        41.01 o                         
  -6   1   5        128.78        131.30        44.85 o                         
  -4   1   5       1122.07       1092.30        42.49 o                         
  -2   1   5        889.53        899.27        47.95 o                         
   0   1   5         40.95         44.55        37.44 o                         
   2   1   5        834.24        799.53        40.83 o                         
   4   1   5       1211.00       1132.80        44.36 o                         
   6   1   5        115.70        178.94        39.05 o                         
   8   1   5         44.07         29.51        41.13 o                         
  10   1   5         64.70        108.50        46.88 o                         
  12   1   5         72.31         98.99        67.63 o                         
  14   1   5        105.71         58.07        83.02 o                         
  16   1   5        143.72        201.13       121.34 o                         
  18   1   5        220.34        272.90       173.91 o                         
 -17   2   5       1715.20       1494.32       123.93 o                         
 -15   2   5       3772.32       3244.36       179.21 o                         
 -13   2   5       4422.13       4331.05       122.97 o                         
 -11   2   5       6403.05       6364.95       137.56 o                         
  -9   2   5       5905.38       5840.77        73.41 o                         
  -7   2   5       7802.11       7730.57       247.54 o                         
  -5   2   5       8084.88       7613.61       172.66 o                         
  -3   2   5       9362.36       9290.52       240.31 o                         
  -1   2   5      10764.38      10195.77       136.66 o                         
   1   2   5       9977.09       9329.30        98.37 o                         
   3   2   5      10052.99       9466.34        90.33 o                         
   5   2   5       7577.86       7469.48       130.19 o                         
   7   2   5       8547.28       8527.82       152.59 o                         
   9   2   5       5584.00       5698.45       115.88 o                         
  11   2   5       6941.82       6399.06       156.00 o                         
  13   2   5       4191.94       4829.09       233.05 o                         
  15   2   5       4156.06       5215.38       187.08 o                         
  17   2   5       1639.69       1963.68       292.64 o                         
 -18   3   5        184.56        245.44       236.81 o                         
 -16   3   5        157.54        158.85       142.24 o                         
 -14   3   5        360.38        306.80        67.93 o                         
 -12   3   5        232.01        216.93        82.83 o                         
 -10   3   5        160.37        164.48        49.98 o                         
  -8   3   5        606.46        583.63        50.94 o                         
  -6   3   5       1044.66        960.77        56.30 o                         
  -4   3   5        845.26        765.23        40.37 o                         
  -2   3   5        482.75        442.62        50.03 o                         
   0   3   5        541.05        537.84        51.55 o                         
   2   3   5        431.37        393.77        45.39 o                         
   4   3   5        942.46        919.26        57.10 o                         
   6   3   5        933.40        931.04        53.71 o                         
   8   3   5        681.63        693.25        49.59 o                         
  10   3   5        164.25        174.39        59.20 o                         
  12   3   5        207.69        296.67        72.00 o                         
  14   3   5        401.64        397.24        84.17 o                         
  16   3   5        139.85        182.57       117.05 o                         
  18   3   5        207.45        345.23       270.79 o                         
 -17   4   5       2580.25       2113.71       214.15 o                         
 -15   4   5       1513.42       1204.72       150.85 o                         
 -13   4   5       2231.89       2108.00        88.21 o                         
 -11   4   5       2870.97       2885.02       127.88 o                         
  -9   4   5       4564.34       4247.51        67.53 o                         
  -7   4   5       3289.31       3309.12        96.55 o                         
  -5   4   5       5436.91       5133.08        68.65 o                         
  -3   4   5      10510.12      10369.78       124.94 o                         
  -1   4   5      20447.79      19227.23       223.61 o                         
   1   4   5      19994.61      19532.44       374.01 o                         
   3   4   5      11016.23      10456.09       436.20 o                         
   5   4   5       5222.09       4941.54       223.33 o                         
   7   4   5       3517.10       3597.59        85.95 o                         
   9   4   5       4430.33       4447.37       126.07 o                         
  11   4   5       3110.87       3062.36       186.66 o                         
  13   4   5       2179.63       2328.36        93.67 o                         
  15   4   5       1659.61       1975.47       150.45 o                         
  17   4   5       2570.28       3590.32       186.13 o                         
 -16   5   5        168.27         89.22       144.92 o                         
 -14   5   5        693.01        688.06        83.97 o                         
 -12   5   5        419.98        426.47        72.39 o                         
 -10   5   5        311.13        260.19        53.22 o                         
  -8   5   5       1534.22       1397.43        57.26 o                         
  -6   5   5        821.01        822.98        88.10 o                         
  -4   5   5        427.89        403.12        60.82 o                         
  -2   5   5        780.44        712.66       104.11 o                         
   0   5   5        419.34        400.48        78.03 o                         
   2   5   5        693.70        771.01        72.63 o                         
   4   5   5        416.61        407.22        68.00 o                         
   6   5   5        923.45        975.11        74.96 o                         
   8   5   5       1404.37       1357.50        67.55 o                         
  10   5   5        303.14        345.12        82.77 o                         
  12   5   5        467.19        509.65        77.23 o                         
  14   5   5        629.08        723.74        93.08 o                         
  16   5   5        160.15        163.63       121.70 o                         
 -17   6   5       2095.89       1685.67       165.38 o                         
 -15   6   5       2541.32       2467.43       214.45 o                         
 -13   6   5       3019.77       2873.79        97.46 o                         
 -11   6   5       2491.08       2484.26        79.75 o                         
  -9   6   5       3306.81       3020.50        66.14 o                         
  -7   6   5       5126.23       5001.51       113.76 o                         
  -5   6   5       8315.90       7947.56       384.48 o                         
  -3   6   5       8458.87       8152.56       266.88 o                         
  -1   6   5       7526.50       7354.80       182.14 o                         
   1   6   5       7432.04       7110.95       126.42 o                         
   3   6   5       8571.29       8820.40       171.32 o                         
   5   6   5       8328.25       8662.58       148.20 o                         
   7   6   5       5305.15       5304.83       190.18 o                         
   9   6   5       3328.70       3153.57       120.67 o                         
  11   6   5       2585.26       2521.09        93.52 o                         
  13   6   5       3065.83       3032.03       104.30 o                         
  15   6   5       2683.91       2784.13       156.85 o                         
  17   6   5       2167.99       1900.40       262.43 o                         
 -16   7   5        259.86        169.26       145.89 o                         
 -14   7   5        730.61        657.76       148.42 o                         
 -12   7   5        310.31        271.26        74.59 o                         
 -10   7   5        242.97        284.62        73.51 o                         
  -8   7   5       1060.47        977.33        52.69 o                         
  -6   7   5        835.35        869.77        88.04 o                         
  -4   7   5        866.94        830.85       100.23 o                         
  -2   7   5        539.27        556.80       114.75 o                         
   0   7   5        687.92        513.67        94.65 o                         
   2   7   5        590.15        526.54        87.15 o                         
   4   7   5        774.86        855.25       104.10 o                         
   6   7   5        933.47        955.18        98.32 o                         
   8   7   5        943.46       1027.04        80.51 o                         
  10   7   5        251.75        250.39       107.94 o                         
  12   7   5        310.08        326.07        81.82 o                         
  14   7   5        653.46        623.76       139.33 o                         
  16   7   5        286.65        236.15       138.96 o                         
 -15   8   5       2318.09       2460.10       173.41 o                         
 -13   8   5       3358.71       3245.80       105.60 o                         
 -11   8   5       6015.28       5727.67       106.39 o                         
  -9   8   5       6797.06       6536.73       112.56 o                         
  -7   8   5       6528.55       6386.82        86.97 o                         
  -5   8   5       4032.28       3878.48        89.91 o                         
  -3   8   5       3477.89       3042.54        89.31 o                         
  -1   8   5       3386.95       3222.45        81.54 o                         
   1   8   5       3496.03       3214.55        87.54 o                         
   3   8   5       3463.44       3329.42        86.21 o                         
   5   8   5       4160.85       4269.88       100.32 o                         
   7   8   5       6493.88       6681.20       101.81 o                         
   9   8   5       7020.06       7175.35       148.31 o                         
  11   8   5       6117.40       5880.77       311.50 o                         
  13   8   5       3540.32       3345.55       192.39 o                         
  15   8   5       2353.01       2046.63       238.00 o                         
 -16   9   5        225.68        133.24       149.19 o                         
 -14   9   5        233.25        120.87       136.92 o                         
 -12   9   5        374.11        380.05        81.22 o                         
 -10   9   5        377.06        366.37        72.33 o                         
  -8   9   5        498.83        508.31        63.29 o                         
  -6   9   5        450.46        503.04        62.50 o                         
  -4   9   5        903.53        966.94        61.21 o                         
  -2   9   5       1127.59        948.54        74.35 o                         
   0   9   5        489.95        477.25        68.07 o                         
   2   9   5       1001.82       1066.98        75.85 o                         
   4   9   5       1013.74       1001.02        71.15 o                         
   6   9   5        465.78        518.19        71.45 o                         
   8   9   5        453.66        467.92        80.16 o                         
  10   9   5        393.72        437.73        78.39 o                         
  12   9   5        404.65        434.72       104.66 o                         
  14   9   5        232.96        116.41       138.88 o                         
  16   9   5        205.66        142.95       185.68 o                         
 -15  10   5       2556.80       2868.49       193.70 o                         
 -13  10   5       3261.12       3470.44       204.17 o                         
 -11  10   5       2457.38       2501.25        94.48 o                         
  -9  10   5       3294.60       3304.15        86.96 o                         
  -7  10   5       4891.42       4853.82       105.25 o                         
  -5  10   5       6445.09       6144.26       168.26 o                         
  -3  10   5       4452.41       4039.71        79.05 o                         
  -1  10   5       2164.70       1980.03        87.86 o                         
   1  10   5       2340.49       2267.08        83.20 o                         
   3  10   5       4236.84       4217.19        96.19 o                         
   5  10   5       6829.03       6709.95       118.32 o                         
   7  10   5       4746.75       5277.03       154.14 o                         
   9  10   5       3543.62       3680.10       112.22 o                         
  11  10   5       2371.74       2437.83       105.57 o                         
  13  10   5       3510.20       3248.10       218.72 o                         
  15  10   5       2525.14       2228.52       233.08 o                         
 -14  11   5        392.84        503.19       166.24 o                         
 -12  11   5        157.17        167.76       176.12 o                         
 -10  11   5        173.43        149.49        74.79 o                         
  -8  11   5        572.64        597.52        74.40 o                         
  -6  11   5        625.50        643.72        67.65 o                         
  -4  11   5        590.67        557.48        70.40 o                         
  -2  11   5        332.66        329.07        64.09 o                         
   0  11   5        374.27        433.67        70.87 o                         
   2  11   5        307.71        328.63        71.68 o                         
   4  11   5        663.63        643.24        75.83 o                         
   6  11   5        556.42        649.40       133.58 o                         
   8  11   5        644.09        665.06        96.47 o                         
  10  11   5        182.49        208.03        94.98 o                         
  12  11   5        144.49        207.34       123.31 o                         
  14  11   5        441.70        483.99       160.81 o                         
 -13  12   5       1728.17       1672.77       313.68 o                         
 -11  12   5        898.15        870.28       125.17 o                         
  -9  12   5       2154.28       2235.19       136.98 o                         
  -7  12   5       2441.21       2483.69        79.25 o                         
  -5  12   5       4158.51       4307.78       148.90 o                         
  -3  12   5       4794.06       4587.58       134.58 o                         
  -1  12   5       6121.46       5845.95       109.93 o                         
   1  12   5       6567.88       6418.53       103.73 o                         
   3  12   5       4533.50       4749.11       130.72 o                         
   5  12   5       4506.40       4519.85       312.60 o                         
   7  12   5       2242.22       2316.54       113.15 o                         
   9  12   5       2370.91       2370.65       121.54 o                         
  11  12   5        822.56        977.93       114.36 o                         
  13  12   5       1920.06       1808.60       154.36 o                         
 -14  13   5         15.02        -17.64       170.94 o                         
 -12  13   5         38.47         62.58       156.77 o                         
 -10  13   5         39.68         46.66       110.04 o                         
  -8  13   5         55.96        101.97        68.41 o                         
  -6  13   5         59.35        125.65        87.09 o                         
  -4  13   5         55.06         89.81       126.50 o                         
  -2  13   5         53.38         31.76       104.10 o                         
   0  13   5         19.86        -20.35        87.69 o                         
   2  13   5         47.56          0.57       125.66 o                         
   4  13   5         55.42         67.83       198.37 o                         
   6  13   5         66.09         61.58        96.84 o                         
   8  13   5         50.38         30.82        99.48 o                         
  10  13   5         38.64         42.92       104.11 o                         
  12  13   5         43.22         20.08       113.50 o                         
  14  13   5         13.53        -25.73       170.38 o                         
 -13  14   5       1321.40       1228.76       181.26 o                         
 -11  14   5        719.26        833.16       162.64 o                         
  -9  14   5       1146.69       1150.38        87.28 o                         
  -7  14   5       2356.07       2410.83        99.16 o                         
  -5  14   5       4173.26       4390.31       125.52 o                         
  -3  14   5       4024.65       4222.19       195.87 o                         
  -1  14   5       2828.43       2716.37       101.05 o                         
   1  14   5       3054.64       2958.79       158.63 o                         
   3  14   5       3788.34       4060.44       125.57 o                         
   5  14   5       4474.71       4537.82       123.06 o                         
   7  14   5       2207.45       2333.57       130.64 o                         
   9  14   5       1274.09       1321.57       131.55 o                         
  11  14   5        653.98        666.30       127.62 o                         
  13  14   5       1462.46       1238.49       159.73 o                         
 -12  15   5         14.61        -39.39       168.25 o                         
 -10  15   5         11.38         60.29       118.08 o                         
  -8  15   5         22.15        -28.87        78.29 o                         
  -6  15   5         95.89         75.49       100.46 o                         
  -4  15   5        373.53        406.75       117.60 o                         
  -2  15   5        275.43        227.47       109.21 o                         
   0  15   5          8.31         33.68        98.46 o                         
   2  15   5        263.99        350.36        96.21 o                         
   4  15   5        392.52        502.03       106.16 o                         
   6  15   5         90.08         93.09       104.63 o                         
   8  15   5         24.63         55.45       124.64 o                         
  10  15   5         10.17         35.93       122.56 o                         
  12  15   5         16.39         38.77       126.56 o                         
 -11  16   5       1883.14       1782.34       141.71 o                         
  -9  16   5       1837.52       1995.09       144.38 o                         
  -7  16   5       2321.10       2630.27       130.18 o                         
  -5  16   5       1515.38       1659.67       109.89 o                         
  -3  16   5       1488.78       1608.02       126.85 o                         
  -1  16   5       1254.28       1480.64       126.92 o                         
   1  16   5       1350.49       1394.43       115.39 o                         
   3  16   5       1413.63       1526.57       126.47 o                         
   5  16   5       1620.73       1819.85       121.88 o                         
   7  16   5       2228.88       2421.72       154.38 o                         
   9  16   5       1965.66       2114.70       151.76 o                         
  11  16   5       1849.78       1972.64       145.65 o                         
 -10  17   5         29.13         22.74       123.52 o                         
  -8  17   5         43.46         -4.73       114.78 o                         
  -6  17   5         75.32         77.41       110.91 o                         
  -4  17   5         29.59         49.86       108.06 o                         
  -2  17   5         35.70        118.13       116.81 o                         
   0  17   5         84.08         94.22       120.42 o                         
   2  17   5         35.00        -10.57       119.40 o                         
   4  17   5         29.81          7.68       112.94 o                         
   6  17   5         68.67         96.55       120.53 o                         
   8  17   5         42.67        -22.36       135.81 o                         
  10  17   5         26.35         59.52       136.37 o                         
  -9  18   5       1024.71       1176.38       161.51 o                         
  -7  18   5       1480.74       1580.07       132.71 o                         
  -5  18   5       1342.33       1513.65       122.75 o                         
  -3  18   5       1077.90       1332.11       152.08 o                         
  -1  18   5        564.56        553.60       144.77 o                         
   1  18   5        594.46        683.79       138.47 o                         
   3  18   5       1038.97       1130.96       151.12 o                         
   5  18   5       1407.36       1427.25       141.26 o                         
   7  18   5       1466.58       1565.46       177.42 o                         
   9  18   5       1088.30       1051.53       145.75 o                         
  -8  19   5        211.57        139.17       188.26 o                         
  -6  19   5        159.55        229.38       117.12 o                         
  -4  19   5         91.90        127.41       116.01 o                         
  -2  19   5         76.12         65.10       140.23 o                         
   0  19   5         80.37         83.09       140.61 o                         
   2  19   5         71.68         98.05       141.25 o                         
   4  19   5         82.87        101.87       141.24 o                         
   6  19   5        179.49        245.03       148.01 o                         
  -5  20   5        661.70        880.60       128.92 o                         
  -3  20   5        916.83       1152.01       158.88 o                         
  -1  20   5       1308.62       1662.69       164.00 o                         
   1  20   5       1332.72       1755.55       162.43 o                         
   3  20   5        910.63       1192.49       160.96 o                         
   5  20   5        683.43        734.26       147.04 o                         
  -2  21   5         92.03         98.45       347.66 o                         
   0  21   5        107.47        259.13       228.63 o                         
   2  21   5         93.43        340.11       359.26 o                         
 -16   0   6         21.87         14.03       180.98 o                         
 -14   0   6      12108.82       9432.95       508.41 o                         
 -12   0   6       1448.69       1418.74       112.93 o                         
 -10   0   6      10833.64      10677.86       671.68 o                         
  -8   0   6       1779.80       1751.53       139.42 o                         
  -6   0   6      22416.29      22093.43      1108.92 o                         
  -4   0   6        110.07        -23.30        72.65 o                         
  -2   0   6      42884.20      39608.82      3029.01 o                         
   0   0   6        734.76        668.99        88.03 o                         
   2   0   6      43685.70      40593.25       446.36 o                         
   4   0   6        102.70         73.05        80.43 o                         
   6   0   6      22940.84      21736.88       655.13 o                         
   8   0   6       1876.62       1722.66       161.83 o                         
  10   0   6      11133.80      14864.81       251.24 o                         
  12   0   6       1507.69       1502.27       122.10 o                         
  14   0   6      12682.72      15523.76      2539.08 o                         
  16   0   6         20.05         45.40       175.08 o                         
 -15   1   6        667.94        663.82       123.84 o                         
 -13   1   6         12.51         62.41       121.21 o                         
 -11   1   6        930.09        887.51        71.35 o                         
  -9   1   6        715.10        621.47       114.56 o                         
  -7   1   6         63.99         53.27        47.19 o                         
  -5   1   6       2479.41       2496.84        84.79 o                         
  -3   1   6         47.59         77.85        56.11 o                         
  -1   1   6        637.43        669.58        62.38 o                         
   1   1   6        639.48        683.76        77.94 o                         
   3   1   6         52.94         83.48        59.74 o                         
   5   1   6       2475.60       2284.19        78.91 o                         
   7   1   6         65.38         29.80        55.46 o                         
   9   1   6        767.29        721.52        84.99 o                         
  11   1   6        930.04       1064.96        80.33 o                         
  13   1   6         11.54        -53.07        91.86 o                         
  15   1   6        711.53        688.11       127.73 o                         
 -16   2   6         25.67        -73.40       162.51 o                         
 -14   2   6      14082.62      12179.61       718.11 o                         
 -12   2   6        565.17        525.79        89.74 o                         
 -10   2   6      12244.44      11878.92       351.84 o                         
  -8   2   6        387.58        316.49       101.65 o                         
  -6   2   6      32781.31      32405.00       754.40 o                         
  -4   2   6         65.67         63.54        51.78 o                         
  -2   2   6      27035.11      26150.85       802.42 o                         
   0   2   6       2134.70       1858.38        85.87 o                         
   2   2   6      27234.97      27915.86       912.58 o                         
   4   2   6         67.56         79.43        59.59 o                         
   6   2   6      33391.23      31815.13       501.74 o                         
   8   2   6        406.13        386.07       112.50 o                         
  10   2   6      12593.03      13876.75       583.55 o                         
  12   2   6        587.24        786.33        88.81 o                         
  14   2   6      14736.28      15815.04      1236.91 o                         
  16   2   6         27.23        -54.22       132.74 o                         
 -15   3   6       2828.14       2354.33       214.96 o                         
 -13   3   6       2211.75       2156.90       381.64 o                         
 -11   3   6       3042.36       3003.24       106.04 o                         
  -9   3   6       2480.51       2313.57       105.25 o                         
  -7   3   6       3653.24       3632.10       105.56 o                         
  -5   3   6      10146.48      10482.19       204.31 o                         
  -3   3   6        292.63        303.05        59.22 o                         
  -1   3   6       9741.23       9574.98       229.21 o                         
   1   3   6       9699.02      10041.60       421.33 o                         
   3   3   6        303.45        234.94        58.05 o                         
   5   3   6      10308.38       9754.15       288.88 o                         
   7   3   6       3721.46       3886.84       101.85 o                         
   9   3   6       2577.65       2708.48       116.64 o                         
  11   3   6       3116.80       3526.88       143.29 o                         
  13   3   6       2325.81       2320.80       109.67 o                         
  15   3   6       2963.07       3046.83       264.84 o                         
 -16   4   6         14.96        -10.10       167.46 o                         
 -14   4   6       8780.59       7894.16       477.66 o                         
 -12   4   6        317.62        340.09        96.85 o                         
 -10   4   6      21183.88      20912.13       260.33 o                         
  -8   4   6       1112.09       1142.56        96.24 o                         
  -6   4   6      22727.58      22693.44       249.71 o                         
  -4   4   6        207.11        199.85        50.64 o                         
  -2   4   6      13811.62      13365.32       135.18 o                         
   0   4   6       1753.39       1695.19        71.86 o                         
   2   4   6      13965.10      13632.59       137.40 o                         
   4   4   6        211.38        162.03        56.08 o                         
   6   4   6      22873.04      23202.66       341.59 o                         
   8   4   6       1087.20       1281.42       134.98 o                         
  10   4   6      21760.33      21837.13       569.05 o                         
  12   4   6        348.55        276.43        91.35 o                         
  14   4   6       9251.18       9247.17       452.74 o                         
  16   4   6         13.35         -5.29       131.45 o                         
 -15   5   6       2452.40       2305.30       198.08 o                         
 -13   5   6       7616.28       7033.13       297.22 o                         
 -11   5   6       5762.36       5563.89       128.03 o                         
  -9   5   6       6915.73       7031.09       186.99 o                         
  -7   5   6      12525.68      11971.61       269.19 o                         
  -5   5   6       7723.19       7942.40       177.60 o                         
  -3   5   6      16237.61      16589.29       288.18 o                         
  -1   5   6      11453.00      11118.77       305.49 o                         
   1   5   6      11732.76      11929.14       203.81 o                         
   3   5   6      16341.82      15401.01       425.82 o                         
   5   5   6       7698.52       7869.15       232.01 o                         
   7   5   6      12924.60      13387.24       249.78 o                         
   9   5   6       7081.17       8291.06       582.81 o                         
  11   5   6       5910.54       5932.76       209.20 o                         
  13   5   6       7897.85       8137.01       206.27 o                         
  15   5   6       2578.93       2826.31       136.25 o                         
 -16   6   6       1028.33        955.32       306.93 o                         
 -14   6   6       4855.09       4448.11       339.97 o                         
 -12   6   6       1102.72       1155.35       137.35 o                         
 -10   6   6       5047.42       4870.48       112.65 o                         
  -8   6   6       1632.84       1711.90        87.44 o                         
  -6   6   6      10514.26      10573.67       353.32 o                         
  -4   6   6       2630.43       2748.59       104.83 o                         
  -2   6   6       7050.92       6423.44       210.45 o                         
   0   6   6        317.01        295.28        94.73 o                         
   2   6   6       7077.02       6929.31       169.46 o                         
   4   6   6       2664.87       2805.03       179.94 o                         
   6   6   6      10733.85      11268.45       269.14 o                         
   8   6   6       1686.14       1526.46       162.94 o                         
  10   6   6       5188.07       5262.87       297.71 o                         
  12   6   6       1134.32       1246.51       109.87 o                         
  14   6   6       5042.46       4756.24       222.17 o                         
 -15   7   6       2140.83       2060.34       171.94 o                         
 -13   7   6      11196.67      10109.46       401.87 o                         
 -11   7   6       4452.20       4431.49       113.82 o                         
  -9   7   6       4988.97       5035.24       138.31 o                         
  -7   7   6      19646.79      20174.65       245.42 o                         
  -5   7   6       6272.08       6156.87       175.84 o                         
  -3   7   6      12583.49      12244.98       315.83 o                         
  -1   7   6      14278.06      14766.17       245.87 o                         
   1   7   6      14419.73      14309.04       213.02 o                         
   3   7   6      12640.00      13129.15       385.87 o                         
   5   7   6       6339.30       7005.18       173.21 o                         
   7   7   6      20137.02      21098.02       388.30 o                         
   9   7   6       5077.00       4905.70       268.58 o                         
  11   7   6       4596.29       4626.78       195.19 o                         
  13   7   6      11618.96      10891.82       564.60 o                         
  15   7   6       2236.33       2145.07       355.89 o                         
 -14   8   6        508.70        501.95       147.98 o                         
 -12   8   6       2833.38       2828.51       310.99 o                         
 -10   8   6        440.17        351.01        87.11 o                         
  -8   8   6       2911.38       3096.35       101.94 o                         
  -6   8   6        225.76        101.63       117.12 o                         
  -4   8   6       6695.56       6354.41       185.28 o                         
  -2   8   6       5223.85       4343.96       203.59 o                         
   0   8   6      19357.15      19528.19       301.87 o                         
   2   8   6       5334.00       5088.80       238.76 o                         
   4   8   6       6876.05       7015.85       180.05 o                         
   6   8   6        241.54         24.79       210.13 o                         
   8   8   6       2987.10       3027.14       164.71 o                         
  10   8   6        454.42        376.13       127.91 o                         
  12   8   6       2917.15       2899.37       192.39 o                         
  14   8   6        519.98        556.33       145.17 o                         
 -13   9   6       2535.61       2400.98       183.76 o                         
 -11   9   6       4449.40       4022.32       259.21 o                         
  -9   9   6       3969.45       3659.99       111.58 o                         
  -7   9   6       3741.69       3741.26       131.66 o                         
  -5   9   6       7908.54       7712.10       200.73 o                         
  -3   9   6       3977.03       3485.50       250.02 o                         
  -1   9   6       6939.54       6210.68       289.94 o                         
   1   9   6       6972.37       6926.34       343.12 o                         
   3   9   6       4067.10       3888.07       136.84 o                         
   5   9   6       7936.54       8166.37       432.89 o                         
   7   9   6       3831.34       3854.53       233.68 o                         
   9   9   6       4163.08       3799.96       172.47 o                         
  11   9   6       4511.71       3837.56       226.16 o                         
  13   9   6       2659.72       2580.33       197.06 o                         
 -14  10   6         43.85         20.83       155.92 o                         
 -12  10   6       5572.03       5366.34       231.14 o                         
 -10  10   6          4.38         42.16        95.55 o                         
  -8  10   6       6700.86       6509.65       153.29 o                         
  -6  10   6         35.96        -56.43       129.06 o                         
  -4  10   6      11797.38      12097.37       270.96 o                         
  -2  10   6        394.15        286.44       197.97 o                         
   0  10   6      13738.16      14073.28       272.20 o                         
   2  10   6        375.51        265.74       132.91 o                         
   4  10   6      11844.78      13832.24       512.19 o                         
   6  10   6         37.09         -8.48       168.36 o                         
   8  10   6       6922.76       6720.43       264.26 o                         
  10  10   6          3.95         22.08       158.16 o                         
  12  10   6       5761.49       5449.60       427.60 o                         
  14  10   6         42.98          9.97       162.87 o                         
 -13  11   6        749.27        520.01       189.70 o                         
 -11  11   6       1188.47       1089.05       160.56 o                         
  -9  11   6        974.97        863.99       105.34 o                         
  -7  11   6        943.39        903.70       112.73 o                         
  -5  11   6       4248.92       4450.59       234.67 o                         
  -3  11   6         13.59         33.33       177.33 o                         
  -1  11   6       3412.38       2749.08       222.58 o                         
   1  11   6       3396.87       3133.36       244.36 o                         
   3  11   6         14.41         -1.21       153.06 o                         
   5  11   6       4317.04       4429.72       228.70 o                         
   7  11   6        964.95        739.07       194.56 o                         
   9  11   6       1018.62       1075.47       153.03 o                         
  11  11   6       1219.29       1064.04       154.59 o                         
  13  11   6        793.49        612.37       151.08 o                         
 -12  12   6       9705.88       9572.21       465.53 o                         
 -10  12   6        548.73        406.59       156.54 o                         
  -8  12   6      12920.54      13206.43       199.47 o                         
  -6  12   6        149.00         -9.20       104.36 o                         
  -4  12   6       7428.22       7164.47       162.70 o                         
  -2  12   6        359.42        328.57       102.16 o                         
   0  12   6      10279.17       9579.85       180.19 o                         
   2  12   6        374.90        350.99       106.83 o                         
   4  12   6       7439.85       7616.92       162.57 o                         
   6  12   6        163.46        225.77       109.76 o                         
   8  12   6      13222.33      13484.65       308.50 o                         
  10  12   6        565.69        459.46       103.96 o                         
  12  12   6      10122.19       9596.92       683.67 o                         
 -11  13   6         54.51         27.97       151.67 o                         
  -9  13   6        201.99        204.30       117.04 o                         
  -7  13   6         92.08        102.34       129.89 o                         
  -5  13   6         45.57         69.38       117.87 o                         
  -3  13   6        552.31        565.40       113.10 o                         
  -1  13   6         69.71         32.73       107.03 o                         
   1  13   6         78.23         71.18       108.38 o                         
   3  13   6        550.49        611.85       108.76 o                         
   5  13   6         42.34         37.88       114.31 o                         
   7  13   6        100.50        117.74       122.96 o                         
   9  13   6        202.37        233.13       116.95 o                         
  11  13   6         57.52         39.84       109.84 o                         
 -10  14   6         28.64        -13.34       116.87 o                         
  -8  14   6       9860.67      10505.43       246.00 o                         
  -6  14   6        269.46        310.54       138.72 o                         
  -4  14   6       9715.60      10394.52       191.14 o                         
  -2  14   6        730.43        726.13       120.70 o                         
   0  14   6       9154.36       9098.28       262.54 o                         
   2  14   6        751.13        716.18       120.82 o                         
   4  14   6       9808.98      10346.26       280.08 o                         
   6  14   6        268.59        309.50       119.28 o                         
   8  14   6      10180.81      10510.49       254.03 o                         
  10  14   6         29.42        -14.74       121.73 o                         
  -9  15   6        273.16        169.81       128.41 o                         
  -7  15   6          5.87         64.67       144.54 o                         
  -5  15   6       1071.01       1130.72       149.02 o                         
  -3  15   6          5.94        -30.06       129.86 o                         
  -1  15   6        342.36        462.83       130.87 o                         
   1  15   6        342.10        392.56       123.83 o                         
   3  15   6          6.59         10.65       114.63 o                         
   5  15   6       1077.97       1402.69       136.30 o                         
   7  15   6          5.93        105.64       135.72 o                         
   9  15   6        289.79        324.50       132.82 o                         
  -8  16   6       5218.42       6083.67       385.06 o                         
  -6  16   6       1043.51       1271.71       155.95 o                         
  -4  16   6       7237.74       8267.73       352.96 o                         
  -2  16   6         13.42        100.82       127.90 o                         
   0  16   6      14508.53      14851.69       410.22 o                         
   2  16   6         12.22         14.83       138.22 o                         
   4  16   6       7375.47       7882.97       291.04 o                         
   6  16   6       1039.35        939.13       143.87 o                         
   8  16   6       5374.60       5587.99       266.28 o                         
  -7  17   6       1741.11       1999.00       178.98 o                         
  -5  17   6       1171.21       1486.65       160.08 o                         
  -3  17   6        939.43       1149.00       149.36 o                         
  -1  17   6       1729.32       2058.18       190.99 o                         
   1  17   6       1759.50       1705.71       177.75 o                         
   3  17   6        935.36        913.07       146.35 o                         
   5  17   6       1189.31       1167.46       169.56 o                         
   7  17   6       1795.89       1782.31       163.62 o                         
  -6  18   6         13.51        -15.63       163.59 o                         
  -4  18   6       4422.89       5405.53       329.06 o                         
  -2  18   6         39.11         41.70       147.14 o                         
   0  18   6       5325.79       6685.10       338.18 o                         
   2  18   6         36.18        -52.19       164.66 o                         
   4  18   6       4442.55       5176.79       355.41 o                         
   6  18   6         13.36         77.48       158.28 o                         
  -3  19   6       2764.24       3353.92       193.49 o                         
  -1  19   6       1493.27       1784.42       239.47 o                         
   1  19   6       1523.41       1861.11       171.95 o                         
   3  19   6       2780.33       3359.32       331.97 o                         
 -13   0   7       2565.03       1880.71       391.89 o                         
 -11   0   7       4096.06       3640.66       187.08 o                         
  -9   0   7       4035.28       4150.20       338.74 o                         
  -7   0   7       6082.53       5958.48       563.43 o                         
  -5   0   7       4078.79       4413.59       212.80 o                         
  -3   0   7       2981.86       2945.65       269.17 o                         
  -1   0   7       1630.36       1689.35        98.40 o                         
   3   0   7       2848.03       2543.13       193.38 o                         
   7   0   7       5882.07       5637.53       571.39 o                         
   9   0   7       4342.60       5266.69       291.56 o                         
  11   0   7       4069.51       4139.30       150.88 o                         
  13   0   7       2825.03       3249.05       369.78 o                         
 -14   1   7         94.36         38.64       274.58 o                         
 -12   1   7         13.67         41.00       117.10 o                         
 -10   1   7          4.05         37.33        73.85 o                         
  -8   1   7         75.96        146.90        61.46 o                         
  -6   1   7        115.22        124.90        61.82 o                         
  -4   1   7        244.63        258.61        98.85 o                         
  -2   1   7        126.44        105.77        57.36 o                         
   0   1   7         46.78         65.71        83.88 o                         
   2   1   7        135.44        136.97       143.31 o                         
   4   1   7        240.96        264.86       169.92 o                         
   6   1   7        128.72         71.54        93.76 o                         
   8   1   7         69.18         91.99        91.57 o                         
  10   1   7          4.40         34.06        98.99 o                         
  12   1   7         14.06         84.64       111.97 o                         
  14   1   7         88.77        113.71       133.70 o                         
 -13   2   7       2303.67       2175.48       355.17 o                         
 -11   2   7       1758.37       1425.50       203.64 o                         
  -9   2   7       2147.16       2116.86        78.64 o                         
  -7   2   7       4544.90       4625.04        97.85 o                         
  -5   2   7       6004.10       6295.18       105.86 o                         
  -3   2   7       4727.15       4594.59       151.11 o                         
  -1   2   7       2376.52       2392.00        85.70 o                         
   1   2   7       2580.00       2403.30       201.48 o                         
   3   2   7       4500.45       4412.46       158.18 o                         
   7   2   7       4396.34       4559.96       140.63 o                         
   9   2   7       2356.21       2288.04       143.44 o                         
  11   2   7       1684.70       1965.35       150.82 o                         
  13   2   7       2532.50       2594.67       151.05 o                         
 -14   3   7        308.84        398.70       299.33 o                         
 -12   3   7        315.52        265.81       135.49 o                         
 -10   3   7        149.76        200.62        83.56 o                         
  -8   3   7        642.24        720.03        98.74 o                         
  -6   3   7        622.00        749.41        69.13 o                         
  -4   3   7        235.80        205.39       107.61 o                         
  -2   3   7        236.06        241.14        87.68 o                         
   0   3   7        206.31        234.73       105.00 o                         
   2   3   7        218.70        228.80       141.99 o                         
   4   3   7        215.34        254.06       129.72 o                         
   6   3   7        696.31        873.86       134.84 o                         
   8   3   7        588.63        663.02       158.96 o                         
  10   3   7        157.51        165.57       127.21 o                         
  12   3   7        354.27        426.96       173.52 o                         
  14   3   7        282.91        338.05       116.76 o                         
 -13   4   7       1553.97       1145.74       440.71 o                         
 -11   4   7        869.89        932.46       156.29 o                         
  -9   4   7       1812.81       1977.91       110.82 o                         
  -7   4   7       2307.46       2368.22       164.37 o                         
  -5   4   7       4091.61       4281.58       140.70 o                         
  -3   4   7       5216.03       4629.36       250.02 o                         
  -1   4   7       6622.70       6485.91       140.17 o                         
   1   4   7       6987.57       6645.32       885.06 o                         
   3   4   7       5051.99       4719.17       290.48 o                         
   5   4   7       4378.50       4270.33       338.49 o                         
   7   4   7       2177.36       2470.06       168.27 o                         
   9   4   7       1978.78       2174.81       152.70 o                         
  11   4   7        830.87        950.09       150.85 o                         
  13   4   7       1717.82       1634.93       167.47 o                         
 -12   5   7        368.70        455.82       168.03 o                         
 -10   5   7        320.98        392.62       120.77 o                         
  -8   5   7        519.51        491.55        99.67 o                         
  -6   5   7        642.54        610.53       109.27 o                         
  -4   5   7        659.32        752.62       115.85 o                         
  -2   5   7        661.13        506.79       185.29 o                         
   0   5   7        751.81        744.95       214.96 o                         
   2   5   7        606.85        647.31       233.03 o                         
   4   5   7        738.07        596.63       163.28 o                         
   6   5   7        608.86        701.92       145.56 o                         
   8   5   7        539.37        491.12       139.12 o                         
  10   5   7        344.68        404.92       140.44 o                         
  12   5   7        384.37        491.80       193.86 o                         
  14   5   7        363.93        347.66       166.68 o                         
 -13   6   7       1735.20       1398.73       459.32 o                         
 -11   6   7       1308.00       1233.99       167.95 o                         
  -9   6   7       1804.94       1657.74       113.63 o                         
  -7   6   7       2599.85       2595.75       122.28 o                         
  -5   6   7       3970.45       3989.72       287.44 o                         
  -3   6   7       3903.32       3797.24       150.10 o                         
  -1   6   7       3261.60       3491.15       207.75 o                         
   1   6   7       3346.16       3037.87       258.65 o                         
   3   6   7       3824.79       3874.41       194.26 o                         
   5   6   7       4123.83       3940.07       281.73 o                         
   7   6   7       2605.01       2401.83       162.96 o                         
   9   6   7       1915.95       1881.16       162.44 o                         
  11   6   7       1311.77       1378.34       170.07 o                         
  13   6   7       1848.44       1925.95       159.75 o                         
 -12   7   7        450.78        457.97       447.45 o                         
 -10   7   7        403.84        503.15       161.51 o                         
  -8   7   7        435.92        504.07       110.71 o                         
  -6   7   7        552.30        635.66       128.38 o                         
  -4   7   7       1282.00       1332.16       124.97 o                         
  -2   7   7       1181.32       1021.73       131.74 o                         
   0   7   7        612.40        603.72       186.27 o                         
   2   7   7       1049.45        965.14       172.01 o                         
   4   7   7       1441.70       1379.59       158.52 o                         
   6   7   7        524.03        606.34       120.66 o                         
   8   7   7        433.60        458.74       145.79 o                         
  10   7   7        419.82        575.84       141.40 o                         
  12   7   7        491.95        351.01       176.04 o                         
 -13   8   7       1893.91       1953.53       468.22 o                         
 -11   8   7       3617.82       3390.96       294.80 o                         
  -9   8   7       3622.97       3319.83       197.58 o                         
  -7   8   7       2862.42       2945.42       130.61 o                         
  -5   8   7       1631.26       1695.25       208.35 o                         
  -3   8   7       1650.37       1739.02       136.12 o                         
  -1   8   7       2036.74       1800.87       244.90 o                         
   1   8   7       1999.33       2038.12       219.81 o                         
   3   8   7       1708.24       1633.40       189.96 o                         
   5   8   7       1615.65       1381.42       137.16 o                         
   7   8   7       2972.35       2691.48       172.51 o                         
   9   8   7       3687.97       3692.25       228.25 o                         
  11   8   7       3803.20       3691.02       228.44 o                         
  13   8   7       1947.70       1874.34       200.72 o                         
 -12   9   7        166.70        120.56       458.51 o                         
 -10   9   7        134.72        214.10       164.23 o                         
  -8   9   7        252.85        253.39       161.19 o                         
  -6   9   7        296.38        278.09       115.41 o                         
  -4   9   7        186.29        194.27       130.66 o                         
  -2   9   7        206.44        224.06       189.34 o                         
   0   9   7        363.20        421.56       371.13 o                         
   2   9   7        206.61        165.26       211.25 o                         
   4   9   7        176.68        151.68       129.51 o                         
   6   9   7        311.67        327.31       126.46 o                         
   8   9   7        229.65        217.51       141.40 o                         
  10   9   7        135.36        122.94       143.25 o                         
  12   9   7        176.09        207.38       194.03 o                         
 -11  10   7       2123.38       2098.94       210.52 o                         
  -9  10   7       2233.87       2159.48       199.55 o                         
  -7  10   7       1988.91       2174.79       161.51 o                         
  -5  10   7       1908.88       1940.76       151.64 o                         
  -3  10   7       1819.62       1882.56       208.32 o                         
  -1  10   7       2029.01       1627.69       259.33 o                         
   1  10   7       1927.09       1891.15       241.25 o                         
   3  10   7       1905.26       1788.46       252.09 o                         
   5  10   7       1859.57       1895.91       149.98 o                         
   7  10   7       2145.63       2225.53       163.66 o                         
   9  10   7       2233.91       2114.86       165.18 o                         
  11  10   7       2265.52       2177.30       174.38 o                         
 -10  11   7         41.97         44.04       182.54 o                         
  -8  11   7        306.84        291.38       170.87 o                         
  -6  11   7        228.22        304.01       145.59 o                         
  -4  11   7        128.21        322.55       187.97 o                         
  -2  11   7         55.79        151.40       205.27 o                         
   0  11   7         41.72        -89.19       211.56 o                         
   2  11   7         54.03         28.64       216.44 o                         
   4  11   7        114.22        126.00       176.14 o                         
   6  11   7        252.49        189.32       132.40 o                         
   8  11   7        288.74        225.88       151.05 o                         
  10  11   7         40.71         35.09       152.03 o                         
  -9  12   7       1482.79       1205.89       442.60 o                         
  -7  12   7        833.78        975.36       189.98 o                         
  -5  12   7       1166.14       1014.66       437.47 o                         
  -3  12   7       2042.19       1949.21       229.21 o                         
  -1  12   7       4113.81       3568.47       254.14 o                         
   1  12   7       3973.19       3845.27       367.08 o                         
   3  12   7       2169.00       2410.98       235.42 o                         
   5  12   7       1109.30       1106.85       234.14 o                         
   7  12   7        916.37        783.83       162.38 o                         
   9  12   7       1452.58       1443.85       169.12 o                         
  -8  13   7         21.77        113.12       196.29 o                         
  -6  13   7         20.12         61.92       199.78 o                         
  -4  13   7          1.43         34.79       378.14 o                         
  -2  13   7         10.84         24.54       403.76 o                         
   0  13   7          4.39       -166.41       389.20 o                         
   2  13   7         12.08        174.93       276.07 o                         
   4  13   7          1.52          2.33       230.62 o                         
   6  13   7         18.25         97.00       224.18 o                         
   8  13   7         24.46         12.02       164.69 o                         
  -7  14   7       1002.02       1100.11       218.47 o                         
  -5  14   7       1298.28       1329.96       456.89 o                         
  -3  14   7       1689.36       1746.39       411.04 o                         
  -1  14   7       2374.83       2441.44       445.57 o                         
   1  14   7       2233.16       2637.98       309.74 o                         
   3  14   7       1800.97       1791.88       256.37 o                         
   5  14   7       1220.56       1404.98       246.24 o                         
   7  14   7       1107.75        848.74       254.22 o                         
  -4  15   7         83.79        210.11       439.36 o                         
  -2  15   7         33.16       -118.40       413.74 o                         
   0  15   7         20.08       -209.56       292.50 o                         
   2  15   7         35.83         64.89       246.18 o                         
   4  15   7         81.90         49.98       236.37 o                         
   6  15   7         86.60         -1.18       299.02 o                         
  -5  16   7        670.14        875.76       248.14 o                         
  -3  16   7        838.44        915.14       235.19 o                         
  -1  16   7       1127.25       1016.80       202.73 o                         
   1  16   7       1039.58       1109.46       251.84 o                         
   3  16   7        920.71       1028.70       166.38 o                         
   5  16   7        612.50        460.52       258.86 o                         
  -2  17   7         87.72         42.59       183.09 o                         
   0  17   7         56.50        -35.34       174.43 o                         
   2  17   7         78.55        -40.78       162.39 o                         
 -12   0   8      10022.42       7084.02       538.62 o                         
 -10   0   8       1180.57       1273.70       400.39 o                         
  -8   0   8      11349.70      12177.24      1564.34 o                         
  -6   0   8       2825.30       3310.28       142.47 o                         
  -4   0   8      17123.89      19144.50       819.93 o                         
  -2   0   8        132.62        134.64        96.82 o                         
   4   0   8      17440.72      17210.94       372.20 o                         
   6   0   8       2843.55       3036.23       178.73 o                         
   8   0   8      11788.95      11562.89       466.87 o                         
  10   0   8       1210.94       1117.33       163.29 o                         
  12   0   8      10424.81      12004.39       492.50 o                         
 -11   1   8         63.28          5.83       137.83 o                         
  -9   1   8         96.39         85.04        94.42 o                         
  -7   1   8       1177.69       1270.51       106.92 o                         
  -5   1   8         12.07         29.32        72.00 o                         
  -3   1   8        657.02        702.00        77.33 o                         
  -1   1   8        355.71        438.82        76.96 o                         
   5   1   8         12.75         29.65       130.91 o                         
   7   1   8       1220.38       1190.27       115.42 o                         
   9   1   8         92.49        134.63       106.89 o                         
  11   1   8         68.79          1.01       174.79 o                         
 -12   2   8       9324.28       9852.93      1690.29 o                         
 -10   2   8        275.22        207.40       151.50 o                         
  -8   2   8      11371.01      12674.12       202.25 o                         
  -6   2   8        522.00        652.31        80.28 o                         
  -4   2   8      14354.04      15382.00       949.15 o                         
  -2   2   8        374.46        385.49        80.80 o                         
   0   2   8      16437.70      15717.53      1129.56 o                         
   2   2   8        399.13        340.92       364.38 o                         
   4   2   8      14479.65      14892.48       398.64 o                         
   6   2   8        526.89        403.26       111.20 o                         
   8   2   8      11838.74      13081.15       289.97 o                         
  10   2   8        279.56        410.28       186.65 o                         
  12   2   8       9721.23       8760.28       364.38 o                         
 -11   3   8       1100.66        827.21       460.13 o                         
  -9   3   8       1233.62       1264.83       167.01 o                         
  -7   3   8       2946.23       3503.46       187.32 o                         
  -5   3   8        792.43        880.59        90.74 o                         
  -3   3   8       3846.60       4013.57       112.24 o                         
  -1   3   8       1650.48       1731.89       128.35 o                         
   1   3   8       1709.02       1770.91       210.77 o                         
   3   3   8       3882.19       3366.56       425.88 o                         
   5   3   8        784.86        836.91       210.59 o                         
   7   3   8       3066.85       3343.90       274.30 o                         
   9   3   8       1274.92       1598.14       203.88 o                         
  11   3   8       1140.03       1249.31       303.43 o                         
 -10   4   8        914.18        858.21       169.35 o                         
  -8   4   8       9645.75      10054.30       381.91 o                         
  -6   4   8         58.88        175.66       150.03 o                         
  -4   4   8       5525.80       6003.62       170.67 o                         
  -2   4   8         51.02         55.91       113.14 o                         
   0   4   8       6114.68       5512.23       246.39 o                         
   2   4   8         55.95         89.14       194.58 o                         
   4   4   8       5550.80       5844.47       272.79 o                         
   6   4   8         53.53        122.42       146.01 o                         
   8   4   8       9953.53      10666.69       386.23 o                         
  10   4   8        952.05        965.63       192.01 o                         
 -11   5   8       2249.59       2583.76       298.57 o                         
  -9   5   8       1861.88       1903.37       197.16 o                         
  -7   5   8       2902.43       3367.45       201.77 o                         
  -5   5   8       4444.73       5225.41       504.77 o                         
  -3   5   8       1119.22       1166.53       127.31 o                         
  -1   5   8       4577.32       5186.03       272.28 o                         
   1   5   8       4572.56       4562.86       324.46 o                         
   3   5   8       1148.64       1141.68       169.12 o                         
   5   5   8       4527.34       4185.31       423.58 o                         
   7   5   8       2989.70       3233.93       217.65 o                         
   9   5   8       1962.92       2170.57       221.87 o                         
  11   5   8       2321.51       2609.31       230.42 o                         
 -10   6   8        897.60       1084.30       182.76 o                         
  -8   6   8       3059.61       3317.75       501.13 o                         
  -6   6   8       1250.44       1484.18       182.50 o                         
  -4   6   8       3431.15       3572.76       195.46 o                         
  -2   6   8        823.27        913.16       136.66 o                         
   0   6   8       2566.15       2437.28       172.82 o                         
   2   6   8        817.50       1043.18       233.57 o                         
   4   6   8       3477.61       2925.52       199.47 o                         
   6   6   8       1291.15       1526.17       258.37 o                         
   8   6   8       3187.83       2988.25       218.22 o                         
  10   6   8        932.52        765.45       268.09 o                         
  -9   7   8       2748.05       2888.09       217.12 o                         
  -7   7   8       2005.21       2387.86       201.63 o                         
  -5   7   8       5657.57       6183.71       269.44 o                         
  -3   7   8       1715.29       1660.77       314.22 o                         
  -1   7   8       4415.56       4698.71       184.75 o                         
   1   7   8       4468.31       4081.54       319.07 o                         
   3   7   8       1759.55       1696.91       184.39 o                         
   5   7   8       5709.81       6022.47       543.88 o                         
   7   7   8       2084.99       2143.25       187.25 o                         
   9   7   8       2899.96       2975.72       264.05 o                         
 -10   8   8       1418.85       1622.59       475.23 o                         
  -8   8   8        191.34        146.45       179.96 o                         
  -6   8   8       2043.86       2657.21       511.65 o                         
  -4   8   8        948.91        859.32       186.65 o                         
  -2   8   8       5279.37       5841.96       443.95 o                         
   0   8   8       2732.33       2536.97       199.98 o                         
   2   8   8       5387.64       5198.53       493.44 o                         
   4   8   8        993.50        940.92       260.64 o                         
   6   8   8       2122.40       2091.38       178.49 o                         
   8   8   8        196.71        129.52       198.01 o                         
  10   8   8       1474.39       1527.66       378.68 o                         
  -9   9   8       1751.72       1914.26       379.08 o                         
  -7   9   8       4236.18       4406.68       237.16 o                         
  -5   9   8       2325.82       2358.03       211.38 o                         
  -3   9   8       2820.26       2716.76       279.29 o                         
  -1   9   8       3649.34       3517.06       249.21 o                         
   1   9   8       3722.76       3643.60       293.04 o                         
   3   9   8       2833.50       2512.92       345.50 o                         
   5   9   8       2357.22       2565.40       283.11 o                         
   7   9   8       4399.03       3629.47       301.13 o                         
   9   9   8       1795.41       1624.22       200.82 o                         
  -8  10   8         36.55        158.73       256.50 o                         
  -6  10   8       6272.36       6521.56       439.09 o                         
  -4  10   8         47.58         78.86       183.36 o                         
  -2  10   8       6780.43       7265.43       731.19 o                         
   0  10   8          2.91        165.30       323.39 o                         
   2  10   8       6826.12       5696.34       440.44 o                         
   4  10   8         47.34        -14.90       266.39 o                         
   6  10   8       6421.34       7043.96       539.43 o                         
   8  10   8         38.54        -68.21       184.32 o                         
  -7  11   8       2136.48       1947.87       534.57 o                         
  -5  11   8        542.86        473.12       209.70 o                         
  -3  11   8       2666.17       2324.30       221.51 o                         
  -1  11   8       1169.79       1020.13       197.87 o                         
   1  11   8       1205.56        898.68       410.23 o                         
   3  11   8       2689.75       2470.28       469.84 o                         
   5  11   8        539.20        443.62       287.61 o                         
   7  11   8       2214.38       1619.94       281.49 o                         
  -6  12   8       8178.50       8358.44       296.33 o                         
  -4  12   8        455.75        401.29       250.56 o                         
  -2  12   8       6028.39       6238.54       272.03 o                         
   0  12   8       1198.51        876.57       453.93 o                         
   2  12   8       6089.85       7220.22       557.50 o                         
   4  12   8        466.51        540.16       285.38 o                         
   6  12   8       8296.62       9221.34      1090.85 o                         
  -5  13   8        195.03       -199.32       492.50 o                         
  -3  13   8         16.81        -17.07       202.16 o                         
  -1  13   8        234.78         54.48       449.88 o                         
   1  13   8        226.23        117.06       445.30 o                         
   3  13   8         18.17        -98.18       427.23 o                         
   5  13   8        200.66        183.40       422.10 o                         
  -2  14   8       4912.15       4864.01       559.65 o                         
   0  14   8       1016.86       1085.06       476.58 o                         
  -7   0   9       2163.15       1996.15       190.69 o                         
  -5   0   9        991.75       1341.28       172.35 o                         
  -3   0   9       1347.61       1259.83       165.06 o                         
   7   0   9       2402.53       2224.86       224.94 o                         
  -8   1   9         15.72        -71.88       155.93 o                         
  -6   1   9         29.43        112.21       102.07 o                         
  -4   1   9        140.51        136.87       105.06 o                         
  -2   1   9        103.38        135.94       148.88 o                         
   6   1   9         26.20         72.82       219.28 o                         
   8   1   9         16.95         -9.93       178.12 o                         
  -7   2   9       1642.85       1756.72       374.50 o                         
  -5   2   9       1275.49       1411.39       149.52 o                         
  -3   2   9       1687.35       1785.96       134.67 o                         
   7   2   9       1825.68       1798.18       282.12 o                         
  -8   3   9         87.02        281.31       470.92 o                         
  -6   3   9        152.59        288.52       162.33 o                         
  -4   3   9        186.20        249.35       148.88 o                         
  -2   3   9        151.27        195.79       153.43 o                         
   0   3   9        140.78        306.12       433.97 o                         
   6   3   9        136.49        141.33       262.16 o                         
   8   3   9         91.21         92.40       197.22 o                         
  -7   4   9        815.72        875.33       181.85 o                         
  -5   4   9       1102.83       1259.23       207.54 o                         
  -3   4   9       1931.24       2126.04       277.27 o                         
  -1   4   9       3367.08       3530.09       253.93 o                         
   1   4   9       3276.42       2980.87       483.87 o                         
   3   4   9       2036.54       1690.83       439.09 o                         
   5   4   9       1069.99       1034.30       238.78 o                         
   7   4   9        887.86        979.33       313.14 o                         
  -6   5   9        182.61        113.23       171.87 o                         
  -4   5   9         83.34         50.78       167.86 o                         
  -2   5   9        137.61        280.54       210.38 o                         
   0   5   9        137.27        215.23       405.11 o                         
   2   5   9        122.55        265.67       410.50 o                         
   4   5   9         83.53        130.81       425.34 o                         
   6   5   9        203.58         16.65       230.73 o                         
  -5   6   9       1444.72       1772.18       197.90 o                         
  -3   6   9       1533.26       1784.16       452.85 o                         
  -1   6   9       1584.20       1953.60       276.32 o                         
   1   6   9       1566.16       1675.46       468.49 o                         
   3   6   9       1562.89       1850.50       469.84 o                         
   5   6   9       1458.26       1340.06       269.87 o                         
  -4   7   9         98.60        124.83       181.35 o                         
  -2   7   9         96.55        141.21       176.74 o                         
   0   7   9        187.13       -138.90       434.78 o                         
   2   7   9         94.29         26.97       440.71 o                         
   4   7   9         88.30        255.20       247.32 o                         
   6   7   9        258.77        221.89       258.07 o                         
  -3   8   9        864.47       1032.32       190.59 o                         
  -1   8   9        666.13        569.87       193.32 o                         
   1   8   9        690.10        698.29       463.37 o                         
   3   8   9        865.68       1052.96       459.86 o                         
   5   8   9       1146.25        890.05       357.37 o                         
  -2   9   9        241.18        278.99       196.42 o                         
   0   9   9        152.89         79.88       191.21 o                         
   2   9   9        215.08        182.87       463.10 o                         
   4   9   9        220.37        359.26       333.64 o                         
                                                                                
